# Supplementary material for: MARVEL Analysis of High‐Resolution Rovibrational Spectra of 16O13C18O
Source: J Comput Chem. 2024 Dec 19;46(1):e27541. doi: 10.1002/jcc.27541 (PMC11656679; doi:10.1002/jcc.27541)
Supplement: Supplementary file 1 — Data S1. [file JCC-46-0-s001.zip]

Archive with 4 entries (4 files):
- EnergyLevels_638.txt
- ReadMe.txt
- Segment_638.txt
- transitions_638.txt
