# Supplementary material for: MARVEL Analysis of High‐Resolution Rovibrational Spectra of 16O13C18O
Source: J Comput Chem. 2024 Dec 19;46(1):e27541. doi: 10.1002/jcc.27541 (PMC11656679; doi:10.1002/jcc.27541)
Supplement: Supplementary file 1 — Data S1. [file JCC-46-0-s001.zip › EnergyLevels_638.txt]

0 0 0 0 0 1 e        0.0000000000  0.000e+00   52
1 0 0 0 0 1 e        0.7361288486  4.823e-04   93
2 0 0 0 0 1 e        2.2094362355  2.828e-05   99
3 0 0 0 0 1 e        4.4179891734  4.810e-04  107
4 0 0 0 0 1 e        7.3639994379  4.000e-05  130
5 0 0 0 0 1 e       11.0452222039  4.801e-04  128
6 0 0 0 0 1 e       15.4637458000  4.899e-05  133
7 0 0 0 0 1 e       20.6176320291  4.792e-04  133
8 0 0 0 0 1 e       26.5087353671  5.657e-05  140
9 0 0 0 0 1 e       33.1354311321  4.783e-04  140
10 0 0 0 0 1 e      40.4988600729  6.325e-05  145
11 0 0 0 0 1 e      48.5980360445  4.775e-04  141
12 0 0 0 0 1 e      57.4337688823  6.928e-05  139
13 0 0 0 0 1 e      67.0052436590  4.767e-04  131
14 0 0 0 0 1 e      77.3133090374  7.483e-05  141
15 0 0 0 0 1 e      88.3569198413  4.758e-04  136
16 0 0 0 0 1 e     100.1367666041  8.000e-05  140
17 0 0 0 0 1 e     112.6526494757  4.758e-04  142
18 0 0 0 0 1 e     125.9043824739  8.485e-05  150
19 0 0 0 0 1 e     139.8920744019  4.767e-04  139
20 0 0 0 0 1 e     154.6155238868  8.944e-05  146
21 0 0 0 0 1 e     170.0748523605  4.775e-04  140
22 0 0 0 0 1 e     186.2697820831  9.381e-05  144
23 0 0 0 0 1 e     203.2004208433  4.783e-04  144
24 0 0 0 0 1 e     220.8665369926  9.798e-05  138
25 0 0 0 0 1 e     239.2682185393  4.792e-04  136
26 0 0 0 0 1 e     258.4053865519  1.020e-04  135
27 0 0 0 0 1 e     278.2777210618  4.800e-04  145
28 0 0 0 0 1 e     298.8855798490  1.058e-04  130
29 0 0 0 0 1 e     320.2283982081  4.808e-04  133
30 0 0 0 0 1 e     342.3064335184  1.095e-04  129
31 0 0 0 0 1 e     365.1195431254  4.817e-04  131
32 0 0 0 0 1 e     388.6678126631  1.131e-04  124
33 0 0 0 0 1 e     412.9505453575  4.825e-04  120
34 0 0 0 0 1 e     437.9688008064  1.166e-04  123
35 0 0 0 0 1 e     463.7213488447  4.833e-04  110
36 0 0 0 0 1 e     490.2079592969  1.200e-04  107
37 0 0 0 0 1 e     517.4298389717  4.841e-04  101
38 0 0 0 0 1 e     545.3851399444  1.346e-04  103
39 0 0 0 0 1 e     574.0754047651  4.850e-04  104
40 0 0 0 0 1 e     603.4988750688  1.376e-04  102
41 0 0 0 0 1 e     633.6576758791  4.858e-04   93
1 0 1 1 0 1 e      644.0572891336  2.115e-03   12
1 0 1 1 0 1 f      644.0587725701  1.826e-03   12
2 0 1 1 0 1 e      645.5279864733  1.477e-03   29
2 0 1 1 0 1 f      645.5342796673  2.100e-03   26
3 0 1 1 0 1 e      647.7448138074  1.572e-03   30
3 0 1 1 0 1 f      647.7479912171  1.415e-03   32
4 0 1 1 0 1 e      650.6900698959  1.415e-03   36
4 0 1 1 0 1 f      650.7014825987  1.822e-03   33
5 0 1 1 0 1 e      654.3759122738  1.494e-03   36
5 0 1 1 0 1 f      654.3926869687  1.812e-03   37
6 0 1 1 0 1 e      658.7980943388  1.643e-03   44
6 0 1 1 0 1 f      658.8218091210  1.493e-03   40
7 0 1 1 0 1 e      663.9581835941  1.493e-03   40
7 0 1 1 0 1 f      663.9892429725  1.823e-03   40
42 0 0 0 0 1 e     664.5486842753  1.404e-04   93
8 0 1 1 0 1 e      669.8542689464  1.416e-03   42
8 0 1 1 0 1 f      669.8948785950  1.493e-03   35
9 0 1 1 0 1 e      676.4880180693  1.493e-03   36
9 0 1 1 0 1 f      676.5389825145  1.415e-03   41
10 0 1 1 0 1 e     683.8584069245  1.416e-03   44
10 0 1 1 0 1 f     683.9205777049  1.493e-03   36
11 0 1 1 0 1 e     691.9658427366  1.492e-03   43
11 0 1 1 0 1 f     692.0412056104  1.478e-03   44
43 0 0 0 0 1 e     696.1758702751  5.621e-04   91
12 0 1 1 0 1 e     700.8105802515  1.416e-03   51
12 0 1 1 0 1 f     700.8989316351  1.492e-03   47
13 0 1 1 0 1 e     710.3918184814  1.492e-03   49
13 0 1 1 0 1 f     710.4955020883  1.574e-03   51
14 0 1 1 0 1 e     720.7097453791  1.416e-03   46
14 0 1 1 0 1 f     720.8292714772  1.552e-03   45
44 0 0 0 0 1 e     728.5383727577  1.432e-04   75
15 0 1 1 0 1 e     731.7650962483  1.492e-03   45
15 0 1 1 0 1 f     731.9014978243  1.416e-03   41
16 0 1 1 0 1 e     743.5569661932  1.416e-03   48
16 0 1 1 0 1 f     743.7116245783  1.492e-03   46
17 0 1 1 0 1 e     756.0851891094  1.492e-03   49
17 0 1 1 0 1 f     756.2588401995  1.416e-03   46
45 0 0 0 0 1 e     761.6279961334  5.628e-04   87
18 0 1 1 0 1 e     769.3512084218  1.417e-03   49
18 0 1 1 0 1 f     769.5449834859  1.492e-03   46
19 0 1 1 0 1 e     783.3523696936  1.492e-03   44
19 0 1 1 0 1 f     783.5680845957  1.417e-03   51
46 0 0 0 0 1 e     795.4583217637  1.460e-04   67
20 0 1 1 0 1 e     798.0910206686  1.417e-03   48
20 0 1 1 0 1 f     798.3293468293  1.493e-03   51
21 0 1 1 0 1 e     813.5655728261  1.493e-03   52
21 0 1 1 0 1 f     813.8276189174  1.417e-03   44
22 0 1 1 0 1 e     829.7772387742  1.417e-03   43
47 0 0 0 0 1 e     830.0146138302  5.636e-04   70
22 0 1 1 0 1 f     830.0645003905  1.493e-03   42
23 0 1 1 0 1 e     846.7245681853  1.493e-03   38
23 0 1 1 0 1 f     847.0381704488  1.418e-03   45
24 0 1 1 0 1 e     864.4091080608  1.417e-03   47
24 0 1 1 0 1 f     864.7501815712  1.493e-03   45
48 0 0 0 0 1 e     865.3106743281  1.487e-04   63
25 0 1 1 0 1 e     882.8287187665  1.493e-03   50
25 0 1 1 0 1 f     883.1980796157  1.431e-03   45
49 0 0 0 0 1 e     901.3334999222  7.054e-04   68
26 0 1 1 0 1 e     901.9857880110  1.418e-03   48
26 0 1 1 0 1 f     902.3851286504  1.493e-03   45
27 0 1 1 0 1 e     921.8776370195  1.493e-03   45
27 0 1 1 0 1 f     922.3070662976  1.431e-03   46
50 0 0 0 0 1 e     938.0942311479  1.514e-04   62
28 0 1 1 0 1 e     942.5068019011  1.418e-03   39
28 0 1 1 0 1 f     942.9685155533  1.553e-03   34
29 0 1 1 0 1 e     963.8705824746  1.494e-03   41
29 0 1 1 0 1 f     964.3646067238  1.557e-03   43
51 0 0 0 0 1 e     975.5839589717  7.060e-04   56
30 0 1 1 0 1 e     985.9711301599  1.504e-03   34
30 0 1 1 0 1 f     986.4992529505  1.494e-03   44
31 0 1 1 0 1 e    1008.8068086084  1.494e-03   38
31 0 1 1 0 1 f    1009.3699211036  1.419e-03   41
52 0 0 0 0 1 e    1013.8106296230  9.607e-04   53
32 0 1 1 0 1 e    1032.3788192030  1.821e-03   41
32 0 1 1 0 1 f    1032.9792436148  1.494e-03   38
53 0 0 0 0 1 e    1052.7646942773  7.065e-04   53
33 0 1 1 0 1 e    1056.6860120729  1.494e-03   38
33 0 1 1 0 1 f    1057.3239420496  1.419e-03   36
34 0 1 1 0 1 e    1081.7288087846  1.419e-03   39
34 0 1 1 0 1 f    1082.4057890562  1.494e-03   39
54 0 0 0 0 1 e    1092.4503524187  9.611e-04   48
35 0 1 1 0 1 e    1107.5079654658  1.494e-03   32
35 0 1 1 0 1 f    1108.2230054510  1.483e-03   37
55 0 0 0 0 1 e    1132.8764196008  7.071e-04   45
36 0 1 1 0 1 e    1134.0209517252  1.419e-03   34
36 0 1 1 0 1 f    1134.7781030011  1.495e-03   30
37 0 1 1 0 1 e    1161.2702159726  1.495e-03   28
37 0 1 1 0 1 f    1162.0684717950  1.421e-03   36
56 0 0 0 0 1 e    1174.0228000251  9.615e-04   37
38 0 1 1 0 1 e    1189.2528682501  1.419e-03   28
38 0 1 1 0 1 f    1190.0951451635  1.495e-03   31
57 0 0 0 0 1 e    1215.9139063184  8.660e-04   34
39 0 1 1 0 1 e    1217.9734659973  1.495e-03   26
39 0 1 1 0 1 f    1218.8578091003  1.421e-03   30
0 1 0 0 0 2 e     1244.8996848486  5.222e-04    1
1 1 0 0 0 2 e     1245.6370590691  2.000e-04    9
2 1 0 0 0 2 e     1247.1107785569  5.209e-04   10
40 0 1 1 0 1 e    1247.4266013136  1.421e-03   28
40 0 1 1 0 1 f    1248.3571125630  1.495e-03   30
3 1 0 0 0 2 e     1249.3224612393  2.020e-04   13
4 1 0 0 0 2 e     1252.2702134202  5.201e-04   10
5 1 0 0 0 2 e     1255.9560544329  2.040e-04   15
58 0 0 0 0 1 e    1258.5247393971  1.286e-03   34
6 1 0 0 0 2 e     1260.3777989595  5.016e-04   12
7 1 0 0 0 2 e     1265.5374974393  2.059e-04   17
8 1 0 0 0 2 e     1271.4334926734  5.185e-04   10
41 0 1 1 0 1 e    1277.6150927016  1.495e-03   22
9 1 0 0 0 2 e     1278.0669658589  2.078e-04   18
41 0 1 1 0 1 f    1278.5921648186  1.421e-03   25
10 1 0 0 0 2 e    1285.4368896978  5.177e-04   15
2 0 2 2 0 1 f     1289.1946101408  5.682e-03    5
2 0 2 2 0 1 e     1289.1949427065  5.589e-03    5
3 0 2 2 0 1 e     1291.4091055389  5.682e-03    4
3 0 2 2 0 1 f     1291.4096186467  5.589e-03    5
11 1 0 0 0 2 e    1293.5442073424  2.098e-04   18
4 0 2 2 0 1 f     1294.3648693446  5.503e-03    9
4 0 2 2 0 1 e     1294.3654959006  5.407e-03    8
5 0 2 2 0 1 e     1298.0585871314  5.503e-03    7
5 0 2 2 0 1 f     1298.0587742883  5.407e-03    8
59 0 0 0 0 1 e    1301.8780932546  9.644e-04   31
12 1 0 0 0 2 e    1302.3878086231  5.169e-04   17
6 0 2 2 0 1 f     1302.4926321036  5.318e-03   14
6 0 2 2 0 1 e     1302.4928565983  5.218e-03   11
7 0 2 2 0 1 f     1307.6652480769  5.406e-03   10
7 0 2 2 0 1 e     1307.6653436374  5.503e-03   13
42 0 1 1 0 1 e    1308.5373452407  1.421e-03   29
42 0 1 1 0 1 f    1309.5620659557  1.495e-03   21
13 1 0 0 0 2 e    1311.9686743173  2.117e-04   23
8 0 2 2 0 1 e     1313.5765566866  5.339e-03   10
8 0 2 2 0 1 f     1313.5767506378  5.196e-03   12
9 0 2 2 0 1 f     1320.2273203783  5.218e-03    6
9 0 2 2 0 1 e     1320.2274464570  5.386e-03    7
14 1 0 0 0 2 e    1322.2858419798  5.161e-04   16
10 0 2 2 0 1 f    1327.6146315388  5.196e-03    8
10 0 2 2 0 1 e    1327.6147797287  5.218e-03   12
15 1 0 0 0 2 e    1333.3401610699  2.135e-04   19
11 0 2 2 0 1 f    1335.7455041528  5.218e-03   11
11 0 2 2 0 1 e    1335.7457385605  5.197e-03   10
43 0 1 1 0 1 e    1340.1958476437  1.495e-03   21
43 0 1 1 0 1 f    1341.2681097386  1.530e-03   19
1 1 0 0 0 1 e     1343.0133523469  2.000e-04    4
2 1 0 0 0 1 e     1344.4850293215  5.209e-04    5
12 0 2 2 0 1 e    1344.6091383257  5.218e-03   14
12 0 2 2 0 1 f    1344.6095718327  5.214e-03   12
16 1 0 0 0 2 e    1345.1309221869  5.161e-04   20
60 0 0 0 0 1 e    1345.9520775787  1.354e-03   33
3 1 0 0 0 1 e     1346.6937965755  2.020e-04    5
4 1 0 0 0 1 e     1349.6373712889  5.099e-04    7
5 1 0 0 0 1 e     1353.3181361246  2.040e-04   12
13 0 2 2 0 1 f    1354.2178570980  5.218e-03   12
13 0 2 2 0 1 e    1354.2180919945  5.197e-03   13
17 1 0 0 0 2 e    1357.6582291836  2.154e-04   19
6 1 0 0 0 1 e     1357.7338337730  5.192e-04   14
7 1 0 0 0 1 e     1362.8864724480  2.059e-04   13
14 0 2 2 0 1 e    1364.5597435640  5.218e-03   14
14 0 2 2 0 1 f    1364.5600678137  5.197e-03   13
8 1 0 0 0 1 e     1368.7742982362  5.185e-04   11
18 1 0 0 0 2 e    1370.9222563130  5.161e-04   23
44 0 1 1 0 1 e    1372.5869474750  1.421e-03   21
44 0 1 1 0 1 f    1373.7106840622  1.522e-03   18
9 1 0 0 0 1 e     1375.3988111626  2.078e-04   12
15 0 2 2 0 1 f    1375.6438466131  5.218e-03   10
15 0 2 2 0 1 e    1375.6440678159  5.197e-03   10
10 1 0 0 0 1 e    1382.7587562697  5.177e-04   16
19 1 0 0 0 2 e    1384.9227121288  2.173e-04   22
16 0 2 2 0 1 e    1387.4645940050  5.218e-03    8
16 0 2 2 0 1 f    1387.4649390961  5.197e-03    9
61 0 0 0 0 1 e    1390.7675595553  1.288e-03   29
11 1 0 0 0 1 e    1390.8548430557  2.098e-04   14
20 1 0 0 0 2 e    1399.6595795036  5.169e-04   17
12 1 0 0 0 1 e    1399.6865021941  5.169e-04   14
17 0 2 2 0 1 f    1400.0252099164  5.218e-03    7
17 0 2 2 0 1 e    1400.0254026138  5.197e-03   11
45 0 1 1 0 1 e    1405.7145636531  1.557e-03   16
45 0 1 1 0 1 f    1406.8867169421  1.421e-03   18
13 1 0 0 0 1 e    1409.2544901879  2.117e-04   13
18 0 2 2 0 1 e    1413.3236213001  5.310e-03   10
18 0 2 2 0 1 f    1413.3239533276  5.197e-03   11
21 1 0 0 0 2 e    1415.1328124016  2.191e-04   18
14 1 0 0 0 1 e    1419.5578452871  5.161e-04   20
19 0 2 2 0 1 f    1427.3614045552  5.218e-03   10
19 0 2 2 0 1 e    1427.3621909905  5.197e-03   10
15 1 0 0 0 1 e    1430.5972602595  2.135e-04   19
22 1 0 0 0 2 e    1431.3423715821  5.177e-04   20
62 0 0 0 0 1 e    1436.3030912774  1.563e-03   25
46 0 1 1 0 1 e    1439.5731496557  2.005e-03   15
46 0 1 1 0 1 f    1440.7996718912  1.951e-03   16
20 0 2 2 0 1 e    1442.1374171622  5.218e-03    9
20 0 2 2 0 1 f    1442.1380911385  5.197e-03    8
16 1 0 0 0 1 e    1442.3721323754  4.317e-04   19
23 1 0 0 0 2 e    1448.2881448772  2.209e-04   24
17 1 0 0 0 1 e    1454.8828598227  2.154e-04   12
21 0 2 2 0 1 f    1457.6505439087  5.218e-03    7
21 0 2 2 0 1 e    1457.6512020866  5.197e-03    9
24 1 0 0 0 2 e    1465.9702082716  5.185e-04   16
18 1 0 0 0 1 e    1468.1294724010  5.161e-04   15
22 0 2 2 0 1 e    1473.9029567087  5.218e-03   11
22 0 2 2 0 1 f    1473.9035977160  5.197e-03   11
47 0 1 1 0 1 e    1474.1687948517  2.055e-03   15
47 0 1 1 0 1 f    1475.4452981823  2.005e-03   15
19 1 0 0 0 1 e    1482.1116574319  2.173e-04   20
63 0 0 0 0 1 e    1482.5820303350  1.658e-03   21
25 1 0 0 0 2 e    1484.3881164759  2.227e-04   22
23 0 2 2 0 1 f    1490.8930741546  5.218e-03   14
23 0 2 2 0 1 e    1490.8937132498  5.197e-03   11
20 1 0 0 0 1 e    1496.8292523188  5.169e-04   18
26 1 0 0 0 2 e    1503.5418941793  5.192e-04   23
24 0 2 2 0 1 e    1508.6224150254  5.218e-03   10
24 0 2 2 0 1 f    1508.6229307266  5.319e-03    9
48 0 1 1 0 1 e    1509.4959536569  1.422e-03   15
48 0 1 1 0 1 f    1510.8295026813  2.255e-03   10
21 1 0 0 0 1 e    1512.2824474459  2.191e-04   16
27 1 0 0 0 2 e    1523.4318561526  2.245e-04   17
25 0 2 2 0 1 f    1527.0885307382  5.218e-03    9
25 0 2 2 0 1 e    1527.0889551816  5.197e-03   11
22 1 0 0 0 1 e    1528.4711688656  5.177e-04   15
64 0 0 0 0 1 e    1529.5764994885  1.951e-03   21
28 1 0 0 0 2 e    1544.0573442296  5.200e-04   17
23 1 0 0 0 1 e    1545.3952448738  2.209e-04   18
49 0 1 1 0 1 e    1545.5565774823  1.522e-03   12
26 0 2 2 0 1 e    1546.2932931294  5.310e-03   12
26 0 2 2 0 1 f    1546.2938524161  5.201e-03   13
49 0 1 1 0 1 f    1546.9480173161  1.422e-03   12
24 1 0 0 0 1 e    1563.0547435447  5.185e-04   16
29 1 0 0 0 2 e    1565.4186216602  2.280e-04   19
27 0 2 2 0 1 f    1566.2377512402  5.235e-03    8
27 0 2 2 0 1 e    1566.2384467207  5.197e-03   11
65 0 0 0 0 1 e    1577.3184680556  1.960e-03   20
25 1 0 0 0 1 e    1581.4495455482  2.227e-04   16
50 0 1 1 0 1 e    1582.3551495970  1.422e-03   11
50 0 1 1 0 1 f    1583.7986521973  2.662e-03   14
28 0 2 2 0 1 e    1586.9176599685  5.218e-03    8
28 0 2 2 0 1 f    1586.9182275731  5.201e-03   11
30 1 0 0 0 2 e    1587.5155766943  5.111e-04   19
26 1 0 0 0 1 e    1600.5795041119  5.192e-04   15
29 0 2 2 0 1 f    1608.3369731085  5.218e-03    9
29 0 2 2 0 1 e    1608.3371960262  5.386e-03   12
31 1 0 0 0 2 e    1610.3480860009  2.280e-04   18
51 0 1 1 0 1 e    1619.8829638038  1.580e-03   14
27 1 0 0 0 1 e    1620.4446021316  2.245e-04   16
51 0 1 1 0 1 f    1621.3851798641  1.422e-03   15
66 0 0 0 0 1 e    1625.7755880364  2.228e-03   16
30 0 2 2 0 1 f    1630.4937430966  5.197e-03   11
30 0 2 2 0 1 e    1630.4952279790  5.218e-03    8
32 1 0 0 0 2 e    1633.9158353788  5.215e-04   10
28 1 0 0 0 1 e    1641.0448433226  5.200e-04   11
31 0 2 2 0 1 f    1653.3882795370  5.218e-03    9
31 0 2 2 0 1 e    1653.3884355130  5.321e-03   10
52 0 1 1 0 1 e    1658.1440491161  1.422e-03   14
33 1 0 0 0 2 e    1658.2194683189  2.298e-04   17
52 0 1 1 0 1 f    1659.7052921173  3.014e-03   12
29 1 0 0 0 1 e    1662.3802349907  2.263e-04   15
67 0 0 0 0 1 e    1674.9755559014  2.005e-03   15
32 0 2 2 0 1 f    1677.0169865372  5.335e-03    6
32 0 2 2 0 1 e    1677.0188279790  5.649e-03    8
34 1 0 0 0 2 e    1683.2572638659  5.246e-04   10
30 1 0 0 0 1 e    1684.4505215821  5.208e-04   10
53 0 1 1 0 1 e    1697.1422355604  2.121e-03    8
53 0 1 1 0 1 f    1698.7603904917  2.006e-03   11
33 0 2 2 0 1 f    1701.3882106116  5.249e-03    6
33 0 2 2 0 1 e    1701.3883556972  5.321e-03    8
31 1 0 0 0 1 e    1707.2557393481  2.280e-04   11
35 1 0 0 0 2 e    1709.0311545222  2.332e-04   11
68 0 0 0 0 1 e    1724.8917016184  2.422e-03   14
34 0 2 2 0 1 f    1726.4922993847  5.197e-03    7
34 0 2 2 0 1 e    1726.4940192834  5.776e-03    5
32 1 0 0 0 1 e    1730.7957695578  4.391e-04   15
36 1 0 0 0 2 e    1735.5387210719  4.400e-04   12
54 0 1 1 0 1 e    1736.8640451695  1.817e-03   10
54 0 1 1 0 1 f    1738.5485715897  3.220e-03    9
35 0 2 2 0 1 f    1752.3365235968  5.219e-03    6
35 0 2 2 0 1 e    1752.3374454483  5.197e-03    8
33 1 0 0 0 1 e    1755.0707957581  2.298e-04   16
37 1 0 0 0 2 e    1762.7829368688  2.332e-04   13
69 0 0 0 0 1 e    1775.5508842910  2.307e-03   13
55 0 1 1 0 1 e    1777.3324355604  2.549e-03    9
36 0 2 2 0 1 f    1778.9144563526  5.215e-03    6
36 0 2 2 0 1 e    1778.9160192833  5.947e-03    8
55 0 1 1 0 1 f    1779.0727984917  2.303e-03    6
34 1 0 0 0 1 e    1780.0797597439  5.223e-04   14
38 1 0 0 0 2 e    1790.7611028985  5.238e-04    7
35 1 0 0 0 1 e    1805.8244343337  2.315e-04   14
37 0 2 2 0 1 f    1806.2345723887  5.407e-03    7
37 0 2 2 0 1 e    1806.2354748798  5.386e-03    5
56 0 1 1 0 1 e    1818.5198190242  2.303e-03    6
39 1 0 0 0 2 e    1819.4730301527  2.928e-04    8
56 0 1 1 0 1 f    1820.3313871790  3.413e-03    7
70 0 0 0 0 1 e    1826.9296161776  2.804e-03   14
36 1 0 0 0 1 e    1832.3032517075  5.231e-04    9
38 0 2 2 0 1 f    1834.2870812244  5.387e-03    4
38 0 2 2 0 1 e    1834.2881702734  6.161e-03    5
40 1 0 0 0 2 e    1848.9205270482  5.246e-04   12
37 1 0 0 0 1 e    1859.5157350827  2.332e-04    9
57 0 1 1 0 1 e    1860.4526443638  2.789e-03    6
57 0 1 1 0 1 f    1862.3213484917  2.702e-03    8
39 0 2 2 0 1 f    1863.0811322019  5.625e-03    4
39 0 2 2 0 1 e    1863.0817748798  5.611e-03    3
71 0 0 0 0 1 e    1879.0494187410  2.706e-03   14
41 1 0 0 0 2 e    1879.1011110229  2.427e-04    8
38 1 0 0 0 1 e    1887.4633230917  5.238e-04   11
40 0 2 2 0 1 f    1892.6058928871  5.198e-03    5
40 0 2 2 0 1 e    1892.6075440923  6.321e-03    3
58 0 1 1 0 1 e    1903.1043360303  2.702e-03    5
58 0 1 1 0 1 f    1905.0460871790  3.726e-03    7
42 1 0 0 0 2 e    1910.0174522429  5.254e-04    6
39 1 0 0 0 1 e    1916.1440259301  2.427e-04    9
11 1 1 1 0 2 e    1917.9086445251  1.967e-03    1
41 0 2 2 0 1 f    1922.8735725234  5.407e-03    4
41 0 2 2 0 1 e    1922.8741748798  5.887e-03    5
12 1 1 1 0 2 e    1926.7559085270  1.909e-03    1
12 1 1 1 0 2 f    1926.8960247241  1.967e-03    1
72 0 0 0 0 1 e    1931.8825684933  2.896e-03   10
13 1 1 1 0 2 e    1936.3421906700  1.966e-03    1
43 1 0 0 0 2 e    1941.6657949218  2.444e-04    7
40 1 0 0 0 1 e    1945.5601181249  4.916e-04    8
59 0 1 1 0 1 e    1946.4927226762  5.236e-03    7
14 1 1 1 0 2 e    1946.6629893399  1.909e-03    1
14 1 1 1 0 2 f    1946.8466353536  1.967e-03    1
59 0 1 1 0 1 f    1948.5038984917  3.050e-03    6
42 0 2 2 0 1 f    1953.8727615073  5.198e-03    7
42 0 2 2 0 1 e    1953.8744440923  6.540e-03    5
44 1 0 0 0 2 e    1974.0506508967  5.967e-04    8
41 1 0 0 0 1 e    1975.7087864345  2.444e-04   10
17 1 1 1 0 2 e    1982.0523135159  1.966e-03    1
17 1 1 1 0 2 f    1982.3229549875  1.910e-03    1
73 0 0 0 0 1 e    1985.4625725872  3.053e-03    9
43 0 2 2 0 1 f    1985.6085979628  5.219e-03    4
43 0 2 2 0 1 e    1985.6091748798  6.054e-03    3
60 0 1 1 0 1 e    1990.6198877597  3.050e-03    4
60 0 1 1 0 1 f    1992.6871571790  4.441e-03    3
18 1 1 1 0 2 f    1995.6262618857  1.966e-03    1
42 1 0 0 0 1 e    2006.5934678518  5.254e-04    4
45 1 0 0 0 2 e    2007.1708076687  2.460e-04    7
44 0 2 2 0 1 f    2018.0831322303  5.229e-03    4
44 0 2 2 0 1 e    2018.0848222555  6.571e-03    2
20 1 1 1 0 2 f    2024.4491962551  1.966e-03    1
61 0 1 1 0 1 e    2035.4703379441  5.219e-03    6
61 0 1 1 0 1 f    2037.6143706241  3.380e-03    3
43 1 0 0 0 1 e    2038.2118339687  1.399e-03    4
21 1 1 1 0 2 e    2039.5585973657  1.966e-03    1
74 0 0 0 0 1 e    2039.7537431992  3.223e-03    6
21 1 1 1 0 2 f    2039.9678017566  1.910e-03    1
46 1 0 0 0 2 e    2041.0204185385  4.478e-04    8
10 1 1 1 0 1 f    2046.0439100729  1.000e-02    1
45 0 2 2 0 1 f    2051.2902979628  5.326e-03    3
45 0 2 2 0 1 e    2051.2908748797  6.147e-03    3
11 1 1 1 0 1 e    2054.0578688823  1.000e-02    1
22 1 1 1 0 2 f    2056.2276409879  1.967e-03    1
12 1 1 1 0 1 e    2062.8904236590  1.001e-02    1
44 1 0 0 0 1 e    2070.5617889981  6.157e-04    6
23 1 1 1 0 2 e    2072.7299647329  1.967e-03    1
47 1 0 0 0 2 e    2075.6013041851  8.109e-04    4
14 1 1 1 0 1 e    2082.7743298413  1.107e-03    1
62 0 1 1 0 1 f    2083.2651571790  4.661e-03    4
24 1 1 1 0 2 e    2090.4222154976  1.910e-03    1
15 1 1 1 0 1 e    2093.8196466041  1.003e-03    1
75 0 0 0 0 1 e    2094.7900551029  3.226e-03    8
45 1 0 0 0 1 e    2103.6462801440  8.099e-04    5
16 1 1 1 0 1 f    2105.8278266041  1.000e-02    1
48 1 0 0 0 2 e    2110.9223673305  5.217e-04    2
17 1 1 1 0 1 e    2118.1209724739  1.004e-03    1
17 1 1 1 0 1 f    2118.3755094757  1.001e-02    1
63 0 1 1 0 1 e    2127.3759055298  5.299e-03    5
26 1 1 1 0 2 e    2128.0130840115  1.910e-03    1
63 0 1 1 0 1 f    2129.6542706241  4.188e-03    2
18 1 1 1 0 1 e    2131.3753144019  1.108e-03    1
18 1 1 1 0 1 f    2131.6603424739  1.000e-02    1
46 1 0 0 0 1 e    2137.4647121541  5.980e-04    7
19 1 1 1 0 1 e    2145.3675938868  1.004e-03    1
49 1 0 0 0 2 e    2146.9709215228  8.109e-04    3
76 0 0 0 0 1 e    2150.5381837038  3.387e-03    5
20 1 1 1 0 1 e    2160.0946023605  1.108e-03    1
47 1 0 0 0 1 e    2172.0192518664  2.492e-04    4
21 1 1 1 0 1 e    2175.5543953504  1.004e-03    2
64 0 1 1 0 1 f    2176.7728176974  4.780e-03    3
50 1 0 0 0 2 e    2183.7556903949  1.050e-03    3
29 1 1 1 0 2 f    2190.6936773643  1.921e-03    1
22 1 1 1 0 1 f    2192.1768420831  1.000e-02    1
77 0 0 0 0 1 e    2207.0274260758  3.391e-03    7
48 1 0 0 0 1 e    2207.3010868421  7.332e-04    3
23 1 1 1 0 1 e    2208.6910669926  1.005e-03    1
23 1 1 1 0 1 f    2209.1496808433  1.001e-02    1
30 1 1 1 0 2 e    2212.0220817852  1.975e-03    1
30 1 1 1 0 2 f    2212.8519495288  1.968e-03    1
51 1 0 0 0 2 e    2221.2720412888  1.462e-03    1
65 0 1 1 0 1 e    2222.2067055298  5.485e-03    2
65 0 1 1 0 1 f    2224.6270119729  4.325e-03    4
24 1 1 1 0 1 e    2226.3561785393  1.109e-03    1
24 1 1 1 0 1 f    2226.8604969926  1.000e-02    1
31 1 1 1 0 2 e    2234.8722735038  1.968e-03    1
49 1 0 0 0 1 e    2243.3208061479  2.508e-04    1
25 1 1 1 0 1 e    2244.7647958589  1.005e-03    2
25 1 1 1 0 1 f    2245.3081785393  1.001e-02    1
32 1 1 1 0 2 e    2258.4564817852  1.975e-03    1
52 1 0 0 0 2 e    2259.5244545271  1.124e-03    2
26 1 1 1 0 1 e    2263.9103089825  1.109e-03    2
78 0 0 0 0 1 e    2264.2335358149  3.493e-03    8
0 0 0 0 1 1 e     2265.9708672229  1.110e-03    7
1 0 0 0 1 1 e     2266.7034218939  7.006e-04   14
2 0 0 0 1 1 e     2268.1644708862  6.266e-04   15
3 0 0 0 1 1 e     2270.3564073430  1.000e-03   12
4 0 0 0 1 1 e     2273.2793329175  6.687e-04   15
5 0 0 0 1 1 e     2276.9338301089  2.059e-04   17
50 1 0 0 0 1 e    2280.0709292159  6.024e-04    5
6 0 0 0 1 1 e     2281.3179755499  5.653e-04   16
33 1 1 1 0 2 e    2282.7725812675  1.968e-03    1
33 1 1 1 0 2 f    2283.7681788887  1.911e-03    2
27 1 1 1 0 1 f    2284.4166810618  1.001e-02    1
7 0 0 0 1 1 e     2286.4335173769  2.059e-04   19
8 0 0 0 1 1 e     2292.2791886060  5.185e-04   16
53 1 0 0 0 2 e    2298.5014825457  9.161e-04    3
9 0 0 0 1 1 e     2298.8562388629  2.078e-04   19
28 1 1 1 0 1 e    2304.3995582081  1.110e-03    1
10 0 0 0 1 1 e    2306.1635403280  5.185e-04   15
34 1 1 1 0 2 e    2307.8242872955  1.911e-03    1
11 0 0 0 1 1 e    2314.2018606684  7.029e-04   10
51 1 0 0 0 1 e    2317.5534274111  1.007e-03    2
67 0 1 1 0 1 e    2319.9581055298  5.787e-03    3
79 0 0 0 0 1 e    2322.1781482980  3.428e-03    6
67 0 1 1 0 1 f    2322.5278119729  4.694e-03    3
12 0 0 0 1 1 e    2322.9700142114  5.220e-04   17
13 0 0 0 1 1 e    2332.4693944776  2.117e-04   17
35 1 1 1 0 2 e    2333.6133812675  1.968e-03    1
54 1 0 0 0 2 e    2338.2137719438  1.124e-03    2
14 0 0 0 1 1 e    2342.6986389504  5.161e-04   16
30 1 1 1 0 1 f    2348.6063935184  1.000e-02    1
15 0 0 0 1 1 e    2353.6591830286  2.135e-04   17
52 1 0 0 0 1 e    2355.7697760209  3.228e-03    2
16 0 0 0 1 1 e    2365.3496051131  5.218e-04   15
17 0 0 0 1 1 e    2377.7706790890  2.154e-04   14
55 1 0 0 0 2 e    2378.6613215094  9.161e-04    2
80 0 0 0 0 1 e    2380.8392280097  3.557e-03    6
18 0 0 0 1 1 e    2390.9222701669  5.161e-04   18
19 0 0 0 1 1 e    2404.8036573571  2.173e-04   18
33 1 1 1 0 1 e    2418.4915314995  1.007e-03    2
20 0 0 0 1 1 e    2419.4156409495  5.169e-04   18
33 1 1 1 0 1 f    2419.4300053575  1.001e-02    1
56 1 0 0 0 2 e    2419.8335279396  1.354e-03    5
69 0 1 1 0 1 e    2420.6310055298  6.143e-03    2
69 0 1 1 0 1 f    2423.3568119729  5.089e-03    1
54 1 0 0 0 1 e    2434.4007760209  3.214e-03    2
21 0 0 0 1 1 e    2434.7575656860  2.191e-04   16
34 1 1 1 0 1 f    2444.5124608064  1.000e-02    1
22 0 0 0 1 1 e    2450.8300315513  6.229e-04   11
57 1 0 0 0 2 e    2461.7513538414  1.044e-03    2
23 0 0 0 1 1 e    2467.6319136542  2.209e-04   18
35 1 1 1 0 1 f    2470.3300088447  1.001e-02    1
24 0 0 0 1 1 e    2485.1643880914  5.185e-04   15
36 1 1 1 0 1 f    2496.8845192969  1.000e-02    1
82 0 0 0 0 1 e    2500.3530323160  3.583e-03    3
25 0 0 0 1 1 e    2503.4264711884  2.227e-04   18
58 1 0 0 0 2 e    2504.3854412691  1.412e-03    2
56 1 0 0 0 1 e    2515.9561375787  2.021e-03    4
26 0 0 0 1 1 e    2522.4185176934  5.192e-04   18
27 0 0 0 1 1 e    2542.1405954718  2.245e-04   17
59 1 0 0 0 2 e    2547.7656271078  1.054e-03    4
57 1 0 0 0 1 e    2557.8443263184  1.044e-03    2
28 0 0 0 1 1 e    2562.5920692023  5.200e-04   18
29 0 0 0 1 1 e    2583.7731855060  2.263e-04   12
60 1 0 0 0 2 e    2591.8672529763  5.041e-03    2
58 1 0 0 0 1 e    2600.4475375787  1.893e-03    4
6 2 0 0 0 2 e     2603.6225320291  1.109e-03    2
30 0 0 0 1 1 e    2605.6836994954  5.208e-04   12
8 2 0 0 0 2 e     2614.6460861321  1.109e-03    2
9 2 0 0 0 2 e     2621.2662000729  1.002e-03    2
84 0 0 0 0 1 e    2622.7734957578  5.000e-03    7
31 0 0 0 1 1 e    2628.3239594565  2.280e-04   14
11 2 0 0 0 2 e    2636.6981743967  1.002e-03    3
61 1 0 0 0 2 e    2636.7039271078  1.233e-03    4
12 2 0 0 0 2 e    2645.5186136590  1.108e-03    2
32 0 0 0 1 1 e    2651.6933781000  5.215e-04    9
13 2 0 0 0 2 e    2655.0765690374  1.003e-03    2
14 2 0 0 0 2 e    2665.3697536590  1.108e-03    2
33 0 0 0 1 1 e    2675.7928127864  4.167e-04   15
15 2 0 0 0 2 e    2676.3944753207  1.003e-03    4
62 1 0 0 0 2 e    2682.2695529763  5.000e-03    5
60 1 0 0 0 1 e    2687.8642375787  1.756e-03    4
16 2 0 0 0 2 e    2688.1531698413  1.107e-03    2
34 0 0 0 1 1 e    2700.6202508574  5.223e-04   10
17 2 0 0 0 2 e    2700.6479470390  1.003e-03    4
0 2 0 0 0 1 e     2701.9561288486  7.400e-02    1
1 2 0 0 0 1 e     2702.6797181178  7.400e-02    2
2 2 0 0 0 1 e     2704.1659891734  7.400e-02    1
3 2 0 0 0 1 e     2706.3669994379  7.300e-02    1
4 2 0 0 0 1 e     2709.3139913630  7.100e-02    2
5 2 0 0 0 1 e     2712.9911123030  7.100e-02    2
18 2 0 0 0 2 e    2713.8781244757  1.107e-03    2
6 2 0 0 0 1 e     2717.4115187255  7.100e-02    2
7 2 0 0 0 1 e     2722.5660046628  7.100e-02    2
35 0 0 0 1 1 e    2726.1779687433  2.315e-04   15
19 2 0 0 0 2 e    2727.8446474739  1.004e-03    2
8 2 0 0 0 1 e     2728.4670065015  7.100e-02    2
63 1 0 0 0 2 e    2728.5658271078  1.364e-03    4
61 1 0 0 0 1 e    2732.6752595554  1.658e-03    4
9 2 0 0 0 1 e     2735.1038515332  7.100e-02    2
10 2 0 0 0 1 e    2742.4782335883  7.200e-02    2
20 2 0 0 0 2 e    2742.5416134111  1.160e-03    4
86 0 0 0 0 1 e    2748.0991931077  5.000e-03    7
11 2 0 0 0 1 e    2750.5808144776  7.200e-02    2
36 0 0 0 1 1 e    2752.4648034846  5.696e-04   10
21 2 0 0 0 2 e    2757.9742815457  1.004e-03    4
12 2 0 0 0 1 e    2759.3991398517  7.200e-02    2
13 2 0 0 0 1 e    2768.9920389599  7.200e-02    2
64 1 0 0 0 2 e    2775.5908553013  5.000e-03    5
62 1 0 0 0 1 e    2778.2101375787  1.756e-03    2
14 2 0 0 0 1 e    2779.2970817501  7.200e-02    2
37 0 0 0 1 1 e    2779.4793147623  2.332e-04   11
15 2 0 0 0 1 e    2790.3510378207  7.200e-02    2
23 2 0 0 0 2 e    2791.0443269926  1.005e-03    2
16 2 0 0 0 1 e    2802.1380310581  7.200e-02    2
38 0 0 0 1 1 e    2807.2233450786  5.696e-04   12
24 2 0 0 0 2 e    2808.6798608433  1.109e-03    2
17 2 0 0 0 1 e    2814.6674579223  7.100e-02    2
65 1 0 0 0 2 e    2823.3514271079  1.507e-03    2
63 1 0 0 0 1 e    2824.4799595554  1.758e-03    4
25 2 0 0 0 2 e    2827.0547836592  1.005e-03    3
18 2 0 0 0 1 e    2827.9037983119  7.100e-02    2
39 0 0 0 1 1 e    2835.6952783411  3.300e-04   12
19 2 0 0 0 1 e    2841.8962189820  7.100e-02    2
26 2 0 0 0 2 e    2846.1536860618  1.109e-03    2
20 2 0 0 0 1 e    2856.6357241359  7.100e-02    2
40 0 0 0 1 1 e    2864.8965691306  5.710e-04   11
66 1 0 0 0 2 e    2871.8319294076  5.050e-03    4
21 2 0 0 0 1 e    2872.1038509772  7.100e-02    2
88 0 0 0 0 1 e    2876.3270764475  5.000e-03    7
22 2 0 0 0 1 e    2888.2967694719  7.100e-02    2
41 0 0 0 1 1 e    2894.8254007068  3.300e-04   12
1 0 1 1 1 1 e     2898.4280878246  1.784e-03    2
1 0 1 1 1 1 f     2898.4335359274  2.326e-03    3
2 0 1 1 1 1 e     2899.8955138074  1.863e-03    1
2 0 1 1 1 1 f     2899.8972606288  1.537e-03    2
3 0 1 1 1 1 e     2902.0872295451  1.733e-03    3
3 0 1 1 1 1 f     2902.0951695822  1.847e-03    3
4 0 1 1 1 1 e     2905.0145256145  1.855e-03    4
4 0 1 1 1 1 f     2905.0250229063  1.733e-03    3
23 2 0 0 0 1 e    2905.2284580550  7.000e-02    2
5 0 1 1 1 1 e     2908.6722562274  1.733e-03    3
5 0 1 1 1 1 f     2908.6888250453  1.797e-03    3
6 0 1 1 1 1 e     2913.0622435941  1.797e-03    1
6 0 1 1 1 1 f     2913.0846116703  1.908e-03    2
7 0 1 1 1 1 e     2918.1839689464  1.733e-03    1
7 0 1 1 1 1 f     2918.2135185950  1.797e-03    1
65 1 0 0 0 1 e    2919.2123595554  1.871e-03    2
24 2 0 0 0 1 e    2922.9112022796  7.000e-02    2
8 0 1 1 1 1 e     2924.0356258317  1.797e-03    2
8 0 1 1 1 1 f     2924.0750090627  1.733e-03    3
42 0 0 0 1 1 e    2925.4839438658  5.710e-04   12
9 0 1 1 1 1 e     2930.6186629355  1.733e-03    2
9 0 1 1 1 1 f     2930.6691131500  1.797e-03    2
10 0 1 1 1 1 e    2937.9351785385  1.796e-03    3
10 0 1 1 1 1 f    2937.9966340625  1.733e-03    2
25 2 0 0 0 1 e    2941.3214294547  7.000e-02    2
89 0 0 0 0 1 e    2941.5296198152  5.013e-03    6
11 0 1 1 1 1 e    2945.9824652515  1.733e-03    2
11 0 1 1 1 1 f    2946.0559216351  1.796e-03    2
31 2 0 0 0 2 e    2952.6960085184  1.006e-03    2
12 0 1 1 1 1 e    2954.7607861205  1.693e-03    3
12 0 1 1 1 1 f    2954.8464271194  1.784e-03    5
43 0 0 0 1 1 e    2956.8689231397  3.312e-04   11
26 2 0 0 0 1 e    2960.4742185393  7.400e-02    1
13 0 1 1 1 1 e    2964.2705311029  1.733e-03    5
13 0 1 1 1 1 f    2964.3701111350  1.702e-03    4
68 1 0 0 0 2 e    2970.9989062033  5.050e-03    4
14 0 1 1 1 1 e    2974.5106686402  1.545e-03    3
14 0 1 1 1 1 f    2974.6270192884  1.678e-03    5
32 2 0 0 0 2 e    2976.2014831254  1.110e-03    1
27 2 0 0 0 1 e    2980.3393865519  7.400e-02    1
15 0 1 1 1 1 e    2985.4832105631  1.734e-03    5
15 0 1 1 1 1 f    2985.6155455358  1.796e-03    5
44 0 0 0 1 1 e    2988.9839930830  6.378e-04   12
16 0 1 1 1 1 e    2997.1856498216  1.796e-03    4
16 0 1 1 1 1 f    2997.3363827411  1.734e-03    3
33 2 0 0 0 2 e    3000.4442426631  1.620e-03    2
28 2 0 0 0 1 e    3000.9637210618  7.400e-02    1
90 0 0 0 0 1 e    3007.4543986877  5.000e-03    3
17 0 1 1 1 1 e    3009.6212246897  1.580e-03    5
17 0 1 1 1 1 f    3009.7902990321  1.796e-03    4
45 0 0 0 1 1 e    3021.8297828246  3.336e-04   11
29 2 0 0 0 1 e    3022.2985798490  7.400e-02    1
18 0 1 1 1 1 e    3022.7868924957  1.608e-03    5
18 0 1 1 1 1 f    3022.9749416649  1.734e-03    3
19 0 1 1 1 1 e    3036.6841474905  1.502e-03    4
19 0 1 1 1 1 f    3036.8925200511  1.574e-03    6
30 2 0 0 0 1 e    3044.3963982081  7.500e-02    1
20 0 1 1 1 1 e    3051.3123554616  1.694e-03    5
20 0 1 1 1 1 f    3051.5425001565  1.734e-03    5
46 0 0 0 1 1 e    3055.3959378059  6.905e-04   12
21 0 1 1 1 1 e    3066.6697047214  2.011e-03    2
21 0 1 1 1 1 f    3066.9249015584  1.797e-03    2
31 2 0 0 0 1 e    3067.2394335184  7.500e-02    1
70 1 0 0 0 2 e    3073.0807827222  5.000e-03    3
91 0 0 0 0 1 e    3074.1082284276  5.000e-03    7
22 0 1 1 1 1 e    3082.7603561466  1.546e-03    6
22 0 1 1 1 1 f    3083.0388812616  1.539e-03    4
47 0 0 0 1 1 e    3089.6973355686  4.268e-04    7
32 2 0 0 0 1 e    3090.7745431254  7.500e-02    1
23 0 1 1 1 1 e    3099.5813312183  1.473e-03    4
23 0 1 1 1 1 f    3099.8858289520  1.797e-03    5
37 2 0 0 0 2 e    3104.7184442969  1.007e-03    2
24 0 1 1 1 1 e    3117.1328032669  1.574e-03    3
24 0 1 1 1 1 f    3117.4633010510  1.735e-03    6
48 0 0 0 1 1 e    3124.7189373265  8.232e-04   10
25 0 1 1 1 1 e    3135.4153707927  1.449e-03    6
25 0 1 1 1 1 f    3135.7740362919  1.546e-03    6
26 0 1 1 1 1 e    3154.4271077949  1.523e-03    5
26 0 1 1 1 1 f    3154.8148258267  1.516e-03    6
49 0 0 0 1 1 e    3160.4750332064  3.348e-04    7
27 0 1 1 1 1 e    3174.1714443247  1.503e-03    5
27 0 1 1 1 1 f    3174.5887045351  1.565e-03    5
28 0 1 1 1 1 e    3194.6447363166  1.650e-03    6
28 0 1 1 1 1 f    3195.0914042270  1.462e-03    5
50 0 0 0 1 1 e    3196.9516991380  7.666e-04   11
93 0 0 0 0 1 e    3209.5847303460  5.000e-03    7
29 0 1 1 1 1 e    3215.8492108208  1.473e-03    5
29 0 1 1 1 1 f    3216.3293879869  1.575e-03    3
51 0 0 0 1 1 e    3234.1607917121  1.083e-03    8
30 0 1 1 1 1 e    3237.7834220691  1.546e-03    4
30 0 1 1 1 1 f    3238.2960193370  1.504e-03    3
31 0 1 1 1 1 e    3260.4488200504  1.846e-03    3
31 0 1 1 1 1 f    3260.9962712842  1.524e-03    4
52 0 0 0 1 1 e    3272.0933716131  7.676e-04    8
32 0 1 1 1 1 e    3283.8427201291  1.650e-03    4
32 0 1 1 1 1 f    3284.4247529567  1.736e-03    5
33 0 1 1 1 1 e    3307.9677512588  1.736e-03    3
33 0 1 1 1 1 f    3308.5886619874  1.798e-03    2
53 0 0 0 1 1 e    3310.7510467404  1.007e-03   10
34 0 1 1 1 1 e    3332.8237301239  1.547e-03    6
34 0 1 1 1 1 f    3333.4801403184  1.582e-03    5
95 0 0 0 0 1 e    3347.9575039897  5.147e-03    5
54 0 0 0 1 1 e    3350.1422159093  8.119e-04   11
35 0 1 1 1 1 e    3358.4085572120  1.450e-03    4
35 0 1 1 1 1 f    3359.1043903702  1.547e-03    4
36 0 1 1 1 1 e    3384.7239222842  1.547e-03    3
36 0 1 1 1 1 f    3385.4575522454  1.536e-03    4
55 0 0 0 1 1 e    3390.2517599571  1.007e-03   10
37 0 1 1 1 1 e    3411.7673770382  1.736e-03    5
37 0 1 1 1 1 f    3412.5436490692  1.525e-03    3
56 0 0 0 1 1 e    3431.0987363281  8.124e-04    9
38 0 1 1 1 1 e    3439.5413188681  1.798e-03    3
38 0 1 1 1 1 f    3440.3593125316  1.476e-03    3
39 0 1 1 1 1 e    3468.0461110743  1.629e-03    4
39 0 1 1 1 1 f    3468.9048230835  1.798e-03    6
57 0 0 0 1 1 e    3472.6590661719  1.007e-03   11
97 0 0 0 0 1 e    3489.2228592248  5.000e-03    7
0 1 0 0 1 2 e     3490.3964407088  5.385e-04    3
1 1 0 0 1 2 e     3491.1248609784  3.013e-04    4
2 1 0 0 1 2 e     3492.5897868830  5.680e-04    4
3 1 0 0 1 2 e     3494.7852520760  3.013e-04    6
40 0 1 1 1 1 e    3497.2781719853  1.576e-03    4
4 1 0 0 1 2 e     3497.7130780695  5.393e-04    7
40 0 1 1 1 1 f    3498.1835202442  1.476e-03    2
5 1 0 0 1 2 e     3501.3704010149  3.027e-04    9
6 1 0 0 1 2 e     3505.7594923731  5.662e-04   12
7 1 0 0 1 2 e     3510.8812742978  3.040e-04    8
58 0 0 0 1 1 e    3514.9585226882  9.165e-04    8
8 1 0 0 1 2 e     3516.7339761060  5.646e-04   10
9 1 0 0 1 2 e     3523.3187777300  3.053e-04    8
41 0 1 1 1 1 e    3527.2411597626  1.476e-03    3
41 0 1 1 1 1 f    3528.1894260488  1.525e-03    4
10 1 0 0 1 2 e    3530.6344397759  5.639e-04    7
3 0 2 2 1 1 f     3534.1834693446  5.517e-03    1
3 0 2 2 1 1 e     3534.1840959006  5.421e-03    1
11 1 0 0 1 2 e    3538.6824508167  3.066e-04    6
5 0 2 2 1 1 f     3540.7849032925  5.475e-03    2
5 0 2 2 1 1 e     3540.7854592427  5.378e-03    2
6 0 2 2 1 1 e     3545.1846153844  5.526e-03    2
6 0 2 2 1 1 f     3545.1846611826  5.429e-03    2
12 1 0 0 1 2 e    3547.4611557489  5.632e-04   10
7 0 2 2 1 1 e     3550.3194566471  5.313e-03    2
7 0 2 2 1 1 f     3550.3194633380  5.274e-03    2
8 0 2 2 1 1 f     3556.1869480769  5.560e-03    1
8 0 2 2 1 1 e     3556.1870436374  5.655e-03    1
13 1 0 0 1 2 e    3556.9718207212  3.079e-04   10
42 0 1 1 1 1 e    3557.9328091270  1.525e-03    2
59 0 0 0 1 1 e    3557.9720307101  1.321e-03   10
42 0 1 1 1 1 f    3558.9255265033  1.643e-03    2
9 0 2 2 1 1 e     3562.7869945039  5.403e-03    2
9 0 2 2 1 1 f     3562.7870578587  5.312e-03    2
14 1 0 0 1 2 e    3567.2134151646  5.625e-04    6
15 1 0 0 1 2 e    3578.1864875813  3.092e-04    7
11 0 2 2 1 1 e    3578.1878383257  5.313e-03    1
11 0 2 2 1 1 f    3578.1882718327  5.309e-03    1
12 0 2 2 1 1 f    3586.9910806254  5.242e-03    2
12 0 2 2 1 1 e    3586.9913152775  5.221e-03    2
0 1 0 0 1 1 e     3587.5468088486  5.680e-04    1
1 1 0 0 1 1 e     3588.2789506407  3.000e-04    4
43 0 1 1 1 1 e    3589.3506807586  1.584e-03    4
2 1 0 0 1 1 e     3589.7392510879  5.669e-04    5
16 1 0 0 1 2 e    3589.8907059607  5.625e-04   10
43 0 1 1 1 1 f    3590.3950039083  1.574e-03    2
3 1 0 0 1 1 e     3591.9311413688  3.013e-04    4
4 1 0 0 1 1 e     3594.8520273412  5.662e-04    6
13 0 2 2 1 1 e    3596.5225042115  5.252e-03    2
13 0 2 2 1 1 f    3596.5228983858  5.248e-03    2
5 1 0 0 1 1 e     3598.5047786032  3.027e-04    8
60 0 0 0 1 1 e    3601.7219195594  1.253e-03    8
17 1 0 0 1 2 e    3602.3259549525  3.118e-04    7
6 1 0 0 1 1 e     3602.8862786049  5.653e-04    8
14 0 2 2 1 1 f    3606.7908196466  5.252e-03    2
14 0 2 2 1 1 e    3606.7910417975  5.231e-03    2
7 1 0 0 1 1 e     3607.9992546526  3.040e-04    4
8 1 0 0 1 1 e     3613.8416425532  5.415e-04    4
18 1 0 0 1 2 e    3615.4927411973  5.452e-04   10
15 0 2 2 1 1 e    3617.7908656675  5.233e-03    2
15 0 2 2 1 1 f    3617.7911953259  5.212e-03    2
9 1 0 0 1 1 e     3620.4153859712  3.053e-04    8
44 0 1 1 1 1 e    3621.5021225822  1.577e-03    4
44 0 1 1 1 1 f    3622.5908454590  1.477e-03    3
10 1 0 0 1 1 e    3627.7184975537  5.639e-04    7
19 1 0 0 1 2 e    3629.3903671764  3.118e-04   10
11 1 0 0 1 1 e    3635.7524553608  3.066e-04   12
20 1 0 0 1 2 e    3644.0204153235  4.552e-04    8
12 1 0 0 1 1 e    3644.5159149456  5.639e-04    4
61 0 0 0 1 1 e    3646.1867229262  1.481e-03   10
13 1 0 0 1 1 e    3654.0104386984  3.079e-04    8
45 0 1 1 1 1 e    3654.3776166837  2.093e-03    4
18 0 2 2 1 1 f    3655.1919045552  5.233e-03    1
18 0 2 2 1 1 e    3655.1926909905  5.212e-03    1
45 0 1 1 1 1 f    3655.5171879791  1.675e-03    2
21 1 0 0 1 2 e    3659.3790742879  3.130e-04    9
14 1 0 0 1 1 e    3664.2343899762  5.625e-04    7
19 0 2 2 1 1 e    3669.1252508344  5.233e-03    2
19 0 2 2 1 1 f    3669.1258684068  5.212e-03    2
15 1 0 0 1 1 e    3675.1891392813  3.092e-04   10
22 1 0 0 1 2 e    3675.4695379390  5.639e-04   11
20 0 2 2 1 1 f    3683.7898439087  5.233e-03    1
20 0 2 2 1 1 e    3683.7905020866  5.212e-03    1
16 1 0 0 1 1 e    3686.8743315955  3.682e-04   11
46 0 1 1 1 1 e    3687.9870837041  1.668e-03    3
46 0 1 1 1 1 f    3689.1725361708  1.738e-03    4
62 0 0 0 1 1 e    3691.3878995730  1.323e-03    7
23 1 0 0 1 2 e    3692.2922853929  5.983e-04    5
21 0 2 2 1 1 e    3699.1882567087  5.252e-03    1
21 0 2 2 1 1 f    3699.1888977160  5.231e-03    1
17 1 0 0 1 1 e    3699.2879754530  3.105e-04    9
24 1 0 0 1 2 e    3709.8431271929  5.646e-04   11
18 1 0 0 1 1 e    3712.4324248437  5.625e-04    9
22 0 2 2 1 1 f    3715.3194741546  5.233e-03    1
22 0 2 2 1 1 e    3715.3201132498  5.212e-03    1
47 0 1 1 1 1 e    3722.3180296569  1.738e-03    2
47 0 1 1 1 1 f    3723.5611232759  2.192e-03    4
19 1 0 0 1 1 e    3726.3069730960  3.118e-04   12
25 1 0 0 1 2 e    3728.1258603126  3.156e-04    5
23 0 2 2 1 1 e    3732.1838150254  5.233e-03    1
23 0 2 2 1 1 f    3732.1843307266  5.334e-03    1
63 0 0 0 1 1 e    3737.3022862909  1.856e-03    8
20 1 0 0 1 1 e    3740.9114001865  5.632e-04    7
26 1 0 0 1 2 e    3747.1392436915  5.653e-04    9
24 0 2 2 1 1 f    3749.7805306993  5.233e-03    2
24 0 2 2 1 1 e    3749.7809802115  5.212e-03    2
21 1 0 0 1 1 e    3756.2455923958  3.130e-04    9
48 0 1 1 1 1 e    3757.3835009534  2.205e-03    2
48 0 1 1 1 1 f    3758.6750074828  1.738e-03    3
27 1 0 0 1 2 e    3766.8836805000  4.801e-04   10
25 0 2 2 1 1 e    3768.1109362439  5.265e-03    2
25 0 2 2 1 1 f    3768.1114567016  5.365e-03    2
22 1 0 0 1 1 e    3772.3097948686  5.639e-04   11
64 0 0 0 1 1 e    3783.9556745177  1.685e-03    8
26 0 2 2 1 1 f    3787.1718161450  5.233e-03    2
26 0 2 2 1 1 e    3787.1722464093  5.212e-03    2
28 1 0 0 1 2 e    3787.3575402133  3.890e-04   11
23 1 0 0 1 1 e    3789.1035905672  3.143e-04    7
49 0 1 1 1 1 e    3793.1748504651  1.738e-03    2
49 0 1 1 1 1 f    3794.5213921973  2.844e-03    2
24 1 0 0 1 1 e    3806.6270220635  5.646e-04    9
27 0 2 2 1 1 e    3806.9670149229  5.234e-03    2
27 0 2 2 1 1 f    3806.9675811555  5.216e-03    2
29 1 0 0 1 2 e    3808.5619902868  3.181e-04    9
25 1 0 0 1 1 e    3824.8803668601  3.156e-04    6
28 0 2 2 1 1 f    3827.4946731085  5.295e-03    1
28 0 2 2 1 1 e    3827.4948960262  5.461e-03    1
50 0 1 1 1 1 e    3829.6934977556  1.870e-03    2
30 1 0 0 1 2 e    3830.4965455772  5.667e-04   12
50 0 1 1 1 1 f    3831.0974618800  1.436e-03    2
65 0 0 0 1 1 e    3831.3201588753  2.192e-03    7
26 1 0 0 1 1 e    3843.8632864481  5.660e-04    7
29 0 2 2 1 1 f    3848.7547430966  5.213e-03    1
29 0 2 2 1 1 e    3848.7562279790  5.234e-03    1
31 1 0 0 1 2 e    3853.1614011205  4.726e-04   11
27 1 0 0 1 1 e    3863.5752701586  3.169e-04    6
51 0 1 1 1 1 e    3866.9392291161  1.739e-03    1
51 0 1 1 1 1 f    3868.4000276656  3.041e-03    2
30 0 2 2 1 1 f    3870.7474055962  5.253e-03    2
30 0 2 2 1 1 e    3870.7475645112  5.355e-03    2
32 1 0 0 1 2 e    3876.5561806605  5.495e-04    9
66 0 0 0 1 1 e    3879.4226494626  1.982e-03    7
28 1 0 0 1 1 e    3884.0170398760  5.159e-04    9
31 0 2 2 1 1 f    3893.4686865372  5.395e-03    1
31 0 2 2 1 1 e    3893.4705279790  5.706e-03    1
33 1 0 0 1 2 e    3900.6813810627  3.219e-04    8
52 0 1 1 1 1 e    3904.9176485690  2.345e-03    2
29 1 0 0 1 1 e    3905.1882350884  3.181e-04    6
52 0 1 1 1 1 f    3906.4297801779  1.739e-03    2
32 0 2 2 1 1 f    3916.9255950743  5.234e-03    2
32 0 2 2 1 1 e    3916.9257456051  5.336e-03    2
34 1 0 0 1 2 e    3925.5357572103  5.503e-04   10
30 1 0 0 1 1 e    3927.0893803942  5.801e-04   11
67 0 0 0 1 1 e    3928.2364042493  2.248e-03    7
33 0 2 2 1 1 f    3941.1111909555  5.259e-03    2
33 0 2 2 1 1 e    3941.1129645007  5.720e-03    2
53 0 1 1 1 1 e    3943.6145194795  1.739e-03    3
53 0 1 1 1 1 f    3945.1880468535  3.176e-03    2
31 1 0 0 1 1 e    3949.7181004461  3.194e-04    9
35 1 0 0 1 2 e    3951.1200922144  3.219e-04   12
32 1 0 0 1 1 e    3973.0768981117  5.503e-04    7
36 1 0 0 1 2 e    3977.4361089651  5.517e-04    7
68 0 0 0 1 1 e    3977.7863853184  2.198e-03    7
54 0 1 1 1 1 e    3983.0528825894  2.567e-03    2
54 0 1 1 1 1 f    3984.6799084917  2.511e-03    1
35 0 2 2 1 1 f    3991.6829993847  5.313e-03    1
35 0 2 2 1 1 e    3991.6847192834  5.880e-03    1
33 1 0 0 1 1 e    3997.1651998927  3.206e-04    8
37 1 0 0 1 2 e    4004.4768800572  3.288e-04    7
36 0 2 2 1 1 f    4018.0660207786  5.561e-03    2
36 0 2 2 1 1 e    4018.0669269133  5.541e-03    2
34 1 0 0 1 1 e    4021.9827494355  5.503e-04    7
55 0 1 1 1 1 e    4023.2044695416  2.337e-03    2
55 0 1 1 1 1 f    4024.9011422952  3.449e-03    2
69 0 0 0 1 1 e    4028.0506516160  2.820e-03    8
38 1 0 0 1 2 e    4032.2493435635  5.696e-04    7
37 0 2 2 1 1 f    4045.1757563526  5.330e-03    1
37 0 2 2 1 1 e    4045.1773192833  6.048e-03    1
35 1 0 0 1 1 e    4047.5278416822  3.219e-04    6
39 1 0 0 1 2 e    4060.7510427240  3.288e-04    9
56 0 1 1 1 1 e    4064.0953443638  2.805e-03    1
56 0 1 1 1 1 f    4065.8451787632  2.881e-03    2
36 1 0 0 1 1 e    4073.8033867471  5.689e-04    5
70 0 0 0 1 1 e    4079.0490765261  2.514e-03    6
40 1 0 0 1 2 e    4089.9818695993  4.957e-04    9
37 1 0 0 1 1 e    4100.8062895746  3.231e-04    5
57 0 1 1 1 1 e    4105.6984260303  2.881e-03    1
57 0 1 1 1 1 f    4107.5199871790  3.858e-03    1
3 1 1 1 1 2 e     4107.8981481846  1.446e-03    2
3 1 1 1 1 2 f     4107.9070011330  3.026e-03    2
4 1 1 1 1 2 e     4110.8301238074  1.600e-03    1
4 1 1 1 1 2 f     4110.8457912171  1.446e-03    1
5 1 1 1 1 2 e     4114.4868898959  1.446e-03    1
5 1 1 1 1 2 f     4114.5119425987  1.847e-03    1
6 1 1 1 1 2 f     4118.9145369687  1.836e-03    1
41 1 0 0 1 2 e    4119.9414729252  3.300e-04    7
7 1 1 1 1 2 e     4124.0016789464  1.447e-03    1
7 1 1 1 1 2 f     4124.0495485950  1.523e-03    1
38 1 0 0 1 1 e    4128.5390160263  5.517e-04    5
8 1 1 1 1 2 e     4129.8582035941  1.523e-03    1
8 1 1 1 1 2 f     4129.9209229725  1.848e-03    1
71 0 0 0 1 1 e    4130.7596617728  2.833e-03    7
40 0 2 2 1 1 f    4130.9104475928  5.585e-03    2
40 0 2 2 1 1 e    4130.9110748798  5.718e-03    2
9 1 1 1 1 2 e     4136.4465569245  1.447e-03    1
10 1 1 1 1 2 e    4143.7664680693  1.523e-03    1
58 0 1 1 1 1 e    4148.0367747620  5.100e-03    3
58 0 1 1 1 1 f    4149.9246259794  3.076e-03    2
42 1 0 0 1 2 e    4150.6300256989  6.372e-04    3
11 1 1 1 1 2 f    4151.9334346700  1.522e-03    2
39 1 0 0 1 1 e    4156.9992215848  3.288e-04    9
12 1 1 1 1 2 e    4160.6021984814  1.522e-03    1
12 1 1 1 1 2 f    4160.7378788494  1.540e-03    2
41 0 2 2 1 1 f    4160.9479900953  5.222e-03    2
41 0 2 2 1 1 e    4160.9496440923  6.341e-03    2
13 1 1 1 1 2 e    4170.1179128153  1.447e-03    2
13 1 1 1 1 2 f    4170.2762865561  1.522e-03    2
14 1 1 1 1 2 e    4180.3651562483  1.522e-03    1
43 1 0 0 1 2 e    4182.0475147294  7.785e-04    9
72 0 0 0 1 1 e    4183.2089572026  2.884e-03    5
40 1 0 0 1 1 e    4186.1888171213  5.710e-04    8
59 0 1 1 1 1 e    4191.1063580001  3.076e-03    4
15 1 1 1 1 2 e    4191.3439807862  1.448e-03    2
15 1 1 1 1 2 f    4191.5540980278  1.589e-03    2
42 0 2 2 1 1 f    4191.7185979628  5.430e-03    1
42 0 2 2 1 1 e    4191.7191748798  6.237e-03    1
59 0 1 1 1 1 f    4193.0498871790  4.327e-03    2
16 1 1 1 1 2 e    4203.0544576788  1.522e-03    2
16 1 1 1 1 2 f    4203.2911101995  1.448e-03    1
44 1 0 0 1 2 e    4214.1920390888  6.372e-04    8
17 1 1 1 1 2 e    4215.4979184218  1.448e-03    1
41 1 0 0 1 1 e    4216.1053228731  3.300e-04    6
43 0 2 2 1 1 f    4223.2201656067  5.222e-03    2
43 0 2 2 1 1 e    4223.2218527284  6.559e-03    2
18 1 1 1 1 2 e    4228.6705891094  1.522e-03    1
18 1 1 1 1 2 f    4228.9686123976  1.448e-03    2
60 0 1 1 1 1 e    4234.8926422350  5.172e-03    5
73 0 0 0 1 1 e    4236.3643331992  3.063e-03    4
60 0 1 1 1 1 f    4236.9078984917  3.356e-03    3
19 1 1 1 1 2 e    4242.5769206686  1.448e-03    1
19 1 1 1 1 2 f    4242.9072251576  1.522e-03    2
3 1 1 1 1 1 e     4243.1479398959  1.446e-03    1
3 1 1 1 1 1 f     4243.1593525987  1.847e-03    1
4 1 1 1 1 1 e     4246.0718822738  1.524e-03    1
4 1 1 1 1 1 f     4246.0886569687  1.836e-03    1
42 1 0 0 1 1 e    4246.7518487193  5.710e-04    4
45 1 0 0 1 2 e    4247.0691876420  3.324e-04    8
5 1 1 1 1 1 e     4249.7273943388  1.670e-03    1
5 1 1 1 1 1 f     4249.7511091210  1.523e-03    1
6 1 1 1 1 1 e     4254.1130435941  1.523e-03    1
6 1 1 1 1 1 f     4254.1441029725  1.848e-03    1
44 0 2 2 1 1 f    4255.4505979628  5.266e-03    2
44 0 2 2 1 1 e    4255.4511748798  6.094e-03    2
20 1 1 1 1 2 e    4257.2133128261  1.522e-03    1
7 1 1 1 1 1 e     4259.2288589464  1.447e-03    1
7 1 1 1 1 1 f     4259.2748185950  1.523e-03    1
8 1 1 1 1 1 e     4265.0778635941  1.523e-03    1
21 1 1 1 1 2 e    4272.5812847214  1.448e-03    2
21 1 1 1 1 2 f    4272.9835336099  1.615e-03    2
43 1 0 0 1 1 e    4278.1270081551  6.849e-04    6
10 1 1 1 1 1 e    4278.9658627366  1.522e-03    1
10 1 1 1 1 1 f    4279.0528640625  1.447e-03    2
46 1 0 0 1 2 e    4280.6725609919  3.880e-04    5
61 0 1 1 1 1 f    4281.4855850478  4.767e-03    2
11 1 1 1 1 1 e    4287.0070585880  1.447e-03    2
11 1 1 1 1 1 f    4287.1099496700  1.572e-03    2
22 1 1 1 1 2 e    4288.6811505057  1.522e-03    2
22 1 1 1 1 2 f    4289.1209289174  1.448e-03    1
74 0 0 0 1 1 e    4290.2602237500  3.212e-03    7
12 1 1 1 1 1 e    4295.7777284814  1.522e-03    1
12 1 1 1 1 1 f    4295.9013988494  1.526e-03    2
13 1 1 1 1 1 e    4305.2791402515  1.447e-03    1
13 1 1 1 1 1 f    4305.4227116351  1.522e-03    1
23 1 1 1 1 2 e    4305.5134580608  1.449e-03    1
23 1 1 1 1 2 f    4305.9921959808  1.522e-03    2
44 1 0 0 1 1 e    4310.2277368653  6.372e-04    7
47 1 0 0 1 2 e    4315.0016673305  3.348e-04    7
24 1 1 1 1 2 e    4323.0743587665  1.523e-03    1
24 1 1 1 1 2 f    4323.5958150322  1.449e-03    2
62 0 1 1 1 1 e    4324.6582793547  5.253e-03    3
15 1 1 1 1 1 e    4326.4763257862  1.454e-03    2
62 0 1 1 1 1 f    4326.8025706241  3.433e-03    2
16 1 1 1 1 1 e    4338.1701362483  1.522e-03    1
25 1 1 1 1 2 e    4341.3685380110  1.449e-03    1
25 1 1 1 1 2 f    4341.9327201108  1.523e-03    2
45 1 0 0 1 1 e    4343.0610870683  3.336e-04    3
75 0 0 0 1 1 e    4344.8601337038  3.236e-03    5
48 1 0 0 1 2 e    4350.0564288480  6.384e-04   10
17 1 1 1 1 1 e    4350.5962523075  1.479e-03    2
26 1 1 1 1 2 e    4360.3904870195  1.523e-03    1
26 1 1 1 1 2 f    4361.0002529567  1.618e-03    2
18 1 1 1 1 1 e    4363.7502591094  1.522e-03    1
63 0 1 1 1 1 f    4372.8365571790  4.729e-03    3
46 1 0 0 1 1 e    4376.6151986975  6.378e-04    7
19 1 1 1 1 1 e    4377.6380184218  1.448e-03    1
19 1 1 1 1 1 f    4377.9356034859  1.522e-03    1
27 1 1 1 1 2 e    4380.1467099561  1.449e-03    2
27 1 1 1 1 2 f    4380.8039021018  1.523e-03    2
49 1 0 0 1 2 e    4385.8443046447  3.360e-04    4
20 1 1 1 1 1 e    4392.2529862599  1.522e-03    2
20 1 1 1 1 1 f    4392.5835745957  1.448e-03    1
76 0 0 0 1 1 e    4400.2010594091  3.240e-03    6
28 1 1 1 1 2 e    4400.6327547470  1.523e-03    2
21 1 1 1 1 1 e    4407.5998006686  1.448e-03    1
21 1 1 1 1 1 f    4407.9633886099  1.522e-03    2
47 1 0 0 1 1 e    4410.9025990919  8.875e-04    6
64 0 1 1 1 1 e    4417.3240055298  5.393e-03    1
64 0 1 1 1 1 f    4419.6023706241  4.306e-03    3
29 1 1 1 1 2 e    4421.8496101599  1.533e-03    1
50 1 0 0 1 2 e    4422.3556126440  7.666e-04    5
29 1 1 1 1 2 f    4422.6036892519  1.568e-03    2
22 1 1 1 1 1 e    4423.6770325613  1.522e-03    2
22 1 1 1 1 1 f    4424.0753989174  1.448e-03    1
23 1 1 1 1 1 e    4440.4847684175  1.448e-03    2
23 1 1 1 1 1 f    4440.9202803905  1.522e-03    1
30 1 1 1 1 2 e    4443.7969355415  1.524e-03    2
30 1 1 1 1 2 f    4444.6015311036  1.450e-03    1
48 1 0 0 1 1 e    4445.9144295202  6.384e-04    3
77 0 0 0 1 1 e    4456.2479880101  3.401e-03    7
24 1 1 1 1 1 e    4458.0223034759  1.523e-03    2
51 1 0 0 1 2 e    4459.5988545271  1.006e-03    9
31 1 1 1 1 2 e    4466.4747192030  1.846e-03    1
31 1 1 1 1 2 f    4467.3354336148  1.524e-03    1
25 1 1 1 1 1 e    4476.2913180359  1.449e-03    2
49 1 0 0 1 1 e    4481.6566909514  3.459e-04    4
32 1 1 1 1 2 e    4489.8837303406  1.524e-03    2
32 1 1 1 1 2 f    4490.7986420496  1.450e-03    1
26 1 1 1 1 1 e    4495.2890087665  1.523e-03    1
26 1 1 1 1 1 f    4495.8431529567  1.607e-03    2
52 1 0 0 1 2 e    4497.5645979008  7.676e-04    5
0 0 0 0 2 1 e     4508.7465988486  1.110e-03    1
1 0 0 0 2 1 e     4509.4726262490  3.464e-05    3
2 0 0 0 2 1 e     4510.9224097150  4.817e-04    4
66 0 1 1 1 1 e    4512.8924055298  5.773e-03    2
78 0 0 0 1 1 e    4513.0308482980  3.415e-03    6
3 0 0 0 2 1 e     4513.0989660216  5.374e-05    4
33 1 1 1 1 2 e    4514.0225887846  1.450e-03    1
33 1 1 1 1 2 f    4514.9945663355  1.524e-03    2
27 1 1 1 1 1 e    4515.0179480110  1.449e-03    1
66 0 1 1 1 1 f    4515.3127119729  4.684e-03    2
27 1 1 1 1 1 f    4515.6147786504  1.523e-03    1
4 0 0 0 2 1 e     4515.9992679089  5.660e-04    4
50 1 0 0 1 1 e    4518.1229274111  8.743e-04    6
5 0 0 0 2 1 e     4519.6256341744  9.431e-05    5
6 0 0 0 2 1 e     4523.9763921567  4.797e-04    4
7 0 0 0 2 1 e     4529.0533740545  6.000e-05    6
8 0 0 0 2 1 e     4534.8539510457  4.957e-04    6
28 1 1 1 1 1 f    4536.1144115107  1.817e-03    2
53 1 0 0 1 2 e    4536.2559719438  1.007e-03    6
34 1 1 1 1 2 e    4538.8935954658  1.524e-03    1
34 1 1 1 1 2 f    4539.9216654510  1.513e-03    1
9 0 0 0 2 1 e     4541.3810115597  2.233e-04    6
10 0 0 0 2 1 e    4548.6322885549  4.779e-04    6
51 1 0 0 1 1 e    4555.3205242763  3.360e-04    6
11 0 0 0 2 1 e    4556.6091989666  6.633e-05    6
35 1 1 1 1 2 e    4564.4922117252  1.450e-03    1
12 0 0 0 2 1 e    4565.3106298759  4.771e-04    6
35 1 1 1 1 2 f    4565.5815190562  1.524e-03    1
79 0 0 0 1 1 e    4570.5242401212  3.506e-03    6
13 0 0 0 2 1 e    4574.7375096280  7.211e-05    6
54 1 0 0 1 2 e    4575.6815215094  7.676e-04    5
14 0 0 0 2 1 e    4584.8889071858  4.793e-04    6
36 1 1 1 1 2 e    4590.8219159726  1.524e-03    1
36 1 1 1 1 2 f    4591.9726036230  1.452e-03    2
15 0 0 0 2 1 e    4595.7653823614  7.746e-05    6
31 1 1 1 1 1 f    4602.0117829505  1.524e-03    1
16 0 0 0 2 1 e    4607.3668242334  4.762e-04    6
68 0 1 1 1 1 e    4611.3601055298  6.091e-03    2
68 0 1 1 1 1 f    4613.9298119729  5.064e-03    2
55 1 0 0 1 2 e    4615.8251163399  1.007e-03    4
37 1 1 1 1 2 e    4617.8791982501  1.451e-03    1
17 0 0 0 2 1 e    4619.6929493474  8.246e-05    6
32 1 1 1 1 1 f    4625.4394411036  1.450e-03    1
80 0 0 0 1 1 e    4628.7503482980  3.441e-03    3
53 1 0 0 1 1 e    4631.8901760209  3.189e-03    6
18 0 0 0 2 1 e    4632.7439856246  4.771e-04    6
38 1 1 1 1 2 e    4645.6700659973  1.525e-03    1
19 0 0 0 2 1 e    4646.5196787518  8.718e-05    6
38 1 1 1 1 2 f    4646.9483891003  1.452e-03    1
56 1 0 0 1 2 e    4656.7066538414  9.165e-04    4
20 0 0 0 2 1 e    4661.0200878654  4.771e-04    6
54 1 0 0 1 1 e    4671.2669195984  7.676e-04    2
39 1 1 1 1 2 e    4674.1889847818  1.451e-03    2
34 1 1 1 1 1 f    4674.4907620496  1.450e-03    1
39 1 1 1 1 2 f    4675.5341925630  1.525e-03    1
21 0 0 0 2 1 e    4676.2450138140  9.165e-05    6
81 0 0 0 1 1 e    4687.6874280097  3.570e-03    6
0 2 0 0 1 3 e     4692.1737488486  4.828e-04    1
22 0 0 0 2 1 e    4692.1946015195  4.790e-04    6
1 2 0 0 1 3 e     4692.9118561251  3.464e-05    3
2 2 0 0 1 3 e     4694.3771191439  4.828e-04    4
3 2 0 0 1 3 e     4696.5769425399  3.601e-04    4
57 1 0 0 1 2 e    4698.3012412691  1.321e-03    5
4 2 0 0 1 3 e     4699.5084159097  4.806e-04    4
5 2 0 0 1 3 e     4703.1733960724  5.292e-05    3
40 1 1 1 1 2 e    4703.4379427016  1.525e-03    1
40 1 1 1 1 2 f    4704.8507848186  1.452e-03    1
6 2 0 0 1 3 e     4707.5710596253  4.805e-04    5
23 0 0 0 2 1 e    4708.8686289844  9.592e-05    6
55 1 0 0 1 1 e    4711.3646375787  2.082e-03    2
7 2 0 0 1 3 e     4712.7023308134  5.292e-05    4
70 0 1 1 1 1 e    4712.7290055298  6.156e-03    1
8 2 0 0 1 3 e     4718.5660217346  4.787e-04    4
9 2 0 0 1 3 e     4725.1635028563  9.289e-04    4
24 0 0 0 2 1 e    4726.2670296833  4.787e-04    6
10 2 0 0 1 3 e    4732.4920426651  4.812e-04    4
41 1 1 1 1 2 e    4733.4147552407  1.452e-03    1
11 2 0 0 1 3 e    4740.5546398139  6.648e-05    5
58 1 0 0 1 2 e    4740.6363271078  1.010e-03    4
25 0 0 0 2 1 e    4744.3898274119  1.000e-04    6
12 2 0 0 1 3 e    4749.3494858318  4.779e-04    4
56 1 0 0 1 1 e    4752.2020263184  9.165e-04    3
37 1 1 1 1 1 f    4753.5481830011  1.524e-03    1
13 2 0 0 1 3 e    4758.8776000259  7.915e-05    4
26 0 0 0 2 1 e    4763.2367643667  4.796e-04    6
42 1 1 1 1 2 f    4765.6767097386  1.559e-03    1
14 2 0 0 1 3 e    4769.1375419700  4.762e-04    4
15 2 0 0 1 3 e    4780.1310485887  7.746e-05    6
27 0 0 0 2 1 e    4782.8083498013  2.062e-04    6
59 1 0 0 1 2 e    4783.6843436338  1.387e-03    2
16 2 0 0 1 3 e    4791.8562585159  4.762e-04    5
57 1 0 0 1 1 e    4793.7518375787  1.958e-03    4
43 1 1 1 1 2 f    4797.1873240622  1.551e-03    1
28 0 0 0 2 1 e    4803.1034065575  4.852e-04    6
17 2 0 0 1 3 e    4804.3143639468  8.246e-05    5
83 0 0 0 1 1 e    4807.7346957578  5.049e-03    3
0 2 0 0 1 2 e     4814.5601089913  4.828e-04    2
1 2 0 0 1 2 e     4815.2912013197  3.582e-05    4
2 2 0 0 1 2 e     4816.7505013277  4.816e-04    5
18 2 0 0 1 3 e    4817.5046021087  4.762e-04    4
3 2 0 0 1 2 e     4818.9401218858  4.997e-05    7
4 2 0 0 1 2 e     4821.8583208384  4.806e-04    8
29 0 0 0 2 1 e    4824.1231507931  1.118e-04    6
5 2 0 0 1 2 e     4825.5072417854  4.472e-05    7
60 1 0 0 1 2 e    4827.4701271078  1.127e-03    4
44 1 1 1 1 2 f    4829.4269069421  1.453e-03    1
6 2 0 0 1 2 e     4829.8848209401  4.994e-04    7
19 2 0 0 1 3 e    4831.4275690983  9.165e-05    4
7 2 0 0 1 2 e     4834.9927205687  5.292e-05    8
8 2 0 0 1 2 e     4840.8296609859  4.787e-04    6
30 0 0 0 2 1 e    4845.8664070427  4.883e-04    6
20 2 0 0 1 3 e    4846.0825965400  6.965e-04    5
9 2 0 0 1 2 e     4847.3967118735  6.000e-05    8
10 2 0 0 1 2 e    4854.6928691024  4.779e-04    8
45 1 1 1 1 2 e    4860.6174196557  2.027e-03    1
21 2 0 0 1 3 e    4861.4698656423  9.947e-05    4
11 2 0 0 1 2 e    4862.7189944607  6.633e-05    8
31 0 0 0 2 1 e    4868.3338536871  1.114e-04    5
12 2 0 0 1 2 e    4871.4740862715  4.771e-04    8
61 1 0 0 1 2 e    4871.9730529763  5.025e-03    4
22 2 0 0 1 3 e    4877.5893866899  4.779e-04    4
59 1 0 0 1 1 e    4879.0425375787  1.826e-03    4
13 2 0 0 1 2 e    4880.9591207103  7.211e-05    8
14 2 0 0 1 2 e    4891.1730970305  4.762e-04    8
32 0 0 0 2 1 e    4891.5247035939  4.973e-04    4
23 2 0 0 1 3 e    4894.4407456209  1.000e-04    5
15 2 0 0 1 2 e    4902.1167130899  7.746e-05    6
24 2 0 0 1 3 e    4912.0241987302  4.808e-04    4
16 2 0 0 1 2 e    4913.7895807211  4.762e-04    8
33 0 0 0 2 1 e    4915.4405105354  1.183e-04    3
62 1 0 0 1 2 e    4917.2041271078  1.330e-03    4
60 1 0 0 1 1 e    4922.7834595554  1.631e-03    3
0 2 0 0 1 1 e     4925.0199686780  4.828e-04    2
1 2 0 0 1 1 e     4925.7491480798  2.000e-05    4
17 2 0 0 1 2 e    4926.1917213168  8.718e-05    6
2 2 0 0 1 1 e     4927.2108288510  4.814e-04    4
3 2 0 0 1 1 e     4929.4042329826  3.464e-05    4
25 2 0 0 1 3 e    4930.3393268282  1.000e-04    4
85 0 0 0 1 1 e    4930.6672965859  5.009e-03    6
4 2 0 0 1 1 e     4932.3277306904  4.806e-04    4
5 2 0 0 1 1 e     4935.9834426201  9.845e-05    4
18 2 0 0 1 2 e    4939.3231380248  4.762e-04    7
34 0 0 0 2 1 e    4940.0788280615  4.837e-04    4
6 2 0 0 1 1 e     4940.3688222240  5.662e-04    5
7 2 0 0 1 1 e     4945.4862732946  9.853e-05    5
26 2 0 0 1 3 e    4949.3862900544  4.796e-04    4
8 2 0 0 1 1 e     4951.3336070240  4.787e-04    6
19 2 0 0 1 2 e    4953.1836921684  8.718e-05    8
9 2 0 0 1 1 e     4957.9128329771  6.000e-05    5
63 1 0 0 1 2 e    4963.1596540404  5.025e-03    4
10 2 0 0 1 1 e    4965.2226936329  5.026e-04    6
35 0 0 0 2 1 e    4965.4406251856  1.183e-04    4
61 1 0 0 1 1 e    4967.2385375787  1.684e-03    5
20 2 0 0 1 2 e    4967.7734292404  4.771e-04    8
27 2 0 0 1 3 e    4969.1648384587  1.039e-04    5
11 2 0 0 1 1 e    4973.2632347159  6.633e-05    4
12 2 0 0 1 1 e    4982.0346000064  4.771e-04    5
21 2 0 0 1 2 e    4983.0921212404  9.592e-05    7
28 2 0 0 1 3 e    4989.6752321904  5.549e-04    4
36 0 0 0 2 1 e    4991.5263413944  5.204e-04    4
13 2 0 0 1 1 e    4991.5371441661  7.211e-05    6
22 2 0 0 1 2 e    4999.1397542369  5.224e-04    6
14 2 0 0 1 1 e    5001.7702704814  4.868e-04    6
64 1 0 0 1 2 e    5009.8422271079  1.453e-03    4
29 2 0 0 1 3 e    5010.9167871679  1.708e-04    4
62 1 0 0 1 1 e    5012.4303595554  1.685e-03    4
15 2 0 0 1 1 e    5012.7343678632  7.746e-05    6
23 2 0 0 1 2 e    5015.9165042478  9.592e-05    6
37 0 0 0 2 1 e    5018.3344281135  1.352e-04    5
16 2 0 0 1 1 e    5024.4287376862  4.873e-04    5
30 2 0 0 1 3 e    5032.8896358127  4.812e-04    4
24 2 0 0 1 2 e    5033.4220285277  4.796e-04    3
17 2 0 0 1 1 e    5036.8543246446  8.246e-05    6
38 0 0 0 2 1 e    5045.8671712902  4.850e-04    4
18 2 0 0 1 1 e    5050.0105004126  4.762e-04    6
25 2 0 0 1 2 e    5051.6566648842  1.039e-04    7
31 2 0 0 1 3 e    5055.5941220332  1.149e-04    4
87 0 0 0 1 1 e    5056.4801819992  5.016e-03    6
65 1 0 0 1 2 e    5057.2426412193  5.025e-03    4
19 2 0 0 1 1 e    5063.8972825823  8.718e-05    4
26 2 0 0 1 2 e    5070.6190019184  4.870e-04    7
39 0 0 0 2 1 e    5074.1219973567  1.361e-04    4
20 2 0 0 1 1 e    5078.5147932224  4.838e-04    5
32 2 0 0 1 3 e    5079.0283606843  5.425e-04    4
27 2 0 0 1 2 e    5090.3109330012  1.039e-04    7
21 2 0 0 1 1 e    5093.8627510385  9.488e-05    6
40 0 0 0 2 1 e    5103.1001103561  4.854e-04    4
33 2 0 0 1 3 e    5103.1961768493  2.517e-04    4
64 1 0 0 1 1 e    5104.9799595554  1.828e-03    4
22 2 0 0 1 1 e    5109.9413935527  4.782e-04    6
28 2 0 0 1 2 e    5110.7309796664  4.804e-04    5
88 0 0 0 1 1 e    5120.4675327338  5.022e-03    3
23 2 0 0 1 1 e    5126.7503022790  9.592e-05    2
34 2 0 0 1 3 e    5128.0925273049  4.829e-04    4
29 2 0 0 1 2 e    5131.8799270795  1.077e-04    5
41 0 0 0 2 1 e    5132.7998153843  1.390e-04    3
3 0 1 1 2 1 e     5133.2653001846  1.860e-03    2
3 0 1 1 2 1 f     5133.2741786330  2.335e-03    2
4 0 1 1 2 1 e     5136.1741305406  2.126e-03    2
4 0 1 1 2 1 f     5136.1789053172  1.733e-03    2
5 0 1 1 2 1 e     5139.7996281174  4.930e-03    2
5 0 1 1 2 1 f     5139.8171603598  2.094e-03    2
6 0 1 1 2 1 e     5144.1543399339  4.551e-03    2
6 0 1 1 2 1 f     5144.1782449706  3.450e-03    2
24 2 0 0 1 1 e    5144.2898200030  4.787e-04    6
7 0 1 1 2 1 e     5149.2380201426  4.495e-03    2
7 0 1 1 2 1 f     5149.2701878580  4.743e-03    2
35 2 0 0 1 3 e    5153.7204743164  1.248e-04    4
30 2 0 0 1 2 e    5153.7565890339  4.825e-04    5
67 1 0 0 1 2 e    5154.2269202853  5.074e-03    4
8 0 1 1 2 1 e     5155.0500005941  1.797e-03    1
8 0 1 1 2 1 f     5155.0810899725  2.080e-03    1
9 0 1 1 2 1 e     5161.5845149355  1.956e-03    2
9 0 1 1 2 1 f     5161.6289526500  3.072e-03    2
25 2 0 0 1 1 e    5162.5599017138  1.973e-04    4
42 0 0 0 2 1 e    5163.2241663728  4.862e-04    3
10 0 1 1 2 1 e    5168.8431529030  3.015e-03    2
10 0 1 1 2 1 f    5168.8985080625  2.339e-03    2
31 2 0 0 1 2 e    5176.3619898415  1.300e-04    7
11 0 1 1 2 1 e    5176.8311100880  2.923e-03    2
11 0 1 1 2 1 f    5176.8972861700  2.270e-03    2
36 2 0 0 1 3 e    5180.0793592075  4.846e-04    3
26 2 0 0 1 1 e    5181.5598887434  1.109e-03    4
89 0 0 0 1 1 e    5185.1734959595  5.016e-03    5
12 0 1 1 2 1 e    5185.5429111090  2.035e-03    2
12 0 1 1 2 1 f    5185.6214013494  2.310e-03    2
43 0 0 0 2 1 e    5194.3695345656  1.418e-04    3
13 0 1 1 2 1 e    5194.9774788153  2.510e-03    2
13 0 1 1 2 1 f    5195.0714890561  3.937e-03    2
32 2 0 0 1 2 e    5199.6953951893  4.822e-04    5
27 2 0 0 1 1 e    5201.2904869848  1.187e-04    6
14 0 1 1 2 1 e    5205.1417108648  2.067e-03    2
14 0 1 1 2 1 f    5205.2503374563  3.759e-03    2
37 2 0 0 1 3 e    5207.1671801939  1.361e-04    3
15 0 1 1 2 1 e    5216.0327787862  2.716e-03    2
15 0 1 1 2 1 f    5216.1566915278  2.677e-03    2
28 2 0 0 1 1 e    5221.7510145543  4.804e-04    5
33 2 0 0 1 2 e    5223.7575215274  1.149e-04    6
44 0 0 0 2 1 e    5226.2397482042  1.147e-03    2
16 0 1 1 2 1 e    5227.6471136788  2.519e-03    2
16 0 1 1 2 1 f    5227.7878740119  2.725e-03    2
38 2 0 0 1 3 e    5234.9871151864  4.854e-04    3
17 0 1 1 2 1 e    5239.9922211932  1.734e-03    1
17 0 1 1 2 1 f    5240.1480225321  1.902e-03    2
29 2 0 0 1 1 e    5242.9422115287  1.102e-04    6
34 2 0 0 1 2 e    5248.5469401656  4.837e-04    5
90 0 0 0 1 1 e    5250.5997198152  5.009e-03    6
18 0 1 1 2 1 e    5253.0549579015  2.986e-03    2
18 0 1 1 2 1 f    5253.2328343976  2.201e-03    2
69 1 0 0 1 2 e    5254.1119950880  5.025e-03    4
45 0 0 0 2 1 e    5258.8345272607  1.010e-03    2
39 2 0 0 1 3 e    5263.5359350688  1.390e-04    2
30 2 0 0 1 1 e    5264.8628758056  4.812e-04    5
19 0 1 1 2 1 e    5266.8483230452  4.344e-03    2
19 0 1 1 2 1 f    5267.0471306576  1.819e-03    2
35 2 0 0 1 2 e    5274.0646117275  1.463e-04    6
20 0 1 1 2 1 e    5281.3640282599  3.238e-03    2
20 0 1 1 2 1 f    5281.5848582566  2.751e-03    2
31 2 0 0 1 1 e    5287.5138483085  1.114e-04    5
46 0 0 0 2 1 e    5292.1452699818  1.148e-03    2
40 2 0 0 1 3 e    5292.8162053747  5.216e-04    4
1 2 1 1 1 3 e     5293.9750024733  1.784e-03    1
1 2 1 1 1 3 f     5293.9812986673  2.326e-03    1
2 2 1 1 1 3 e     5295.4467379705  1.863e-03    2
2 2 1 1 1 3 f     5295.4490673936  1.733e-03    2
21 0 1 1 2 1 e    5296.6070077214  3.384e-03    2
21 0 1 1 2 1 f    5296.8508336099  2.880e-03    2
3 2 1 1 1 3 e     5297.6436926846  3.763e-03    2
3 2 1 1 1 3 f     5297.6525581330  2.078e-03    2
36 2 0 0 1 2 e    5300.3102739450  4.837e-04    7
4 2 1 1 1 3 e     5300.5763385406  4.341e-03    2
4 2 1 1 1 3 f     5300.5962790929  1.733e-03    2
5 2 1 1 1 3 e     5304.2342566174  1.960e-03    2
5 2 1 1 1 3 f     5304.2733188598  2.798e-03    2
6 2 1 1 1 3 e     5308.6285479339  1.797e-03    2
6 2 1 1 1 3 f     5308.6839749706  2.069e-03    2
32 2 0 0 1 1 e    5310.8949474838  4.830e-04    5
22 0 1 1 2 1 e    5312.5766018261  1.797e-03    1
22 0 1 1 2 1 f    5312.8418051831  3.506e-03    2
7 2 1 1 1 3 e     5313.7548116426  1.733e-03    2
7 2 1 1 1 3 f     5313.8292743580  1.797e-03    2
8 2 1 1 1 3 e     5319.6155380693  1.797e-03    1
8 2 1 1 1 3 f     5319.7121427435  1.733e-03    2
41 2 0 0 1 3 e    5322.8240199100  1.390e-04    4
47 0 0 0 2 1 e    5326.1841380459  1.011e-03    2
9 2 1 1 1 3 e     5326.2082979355  1.733e-03    2
9 2 1 1 1 3 f     5326.3274981500  2.419e-03    2
37 2 0 0 1 2 e    5327.2829847950  1.275e-04    6
23 0 1 1 2 1 e    5329.2696859175  2.119e-03    2
23 0 1 1 2 1 f    5329.5606269808  2.666e-03    2
10 2 1 1 1 3 e    5333.5332659030  1.796e-03    2
10 2 1 1 1 3 f    5333.6811140625  1.733e-03    2
33 2 0 0 1 1 e    5335.0058708987  1.537e-04    5
11 2 1 1 1 3 e    5341.5913235880  1.733e-03    2
11 2 1 1 1 3 f    5341.7678946700  1.796e-03    2
24 0 1 1 2 1 e    5346.6882164759  3.122e-03    2
24 0 1 1 2 1 f    5347.0057380322  1.895e-03    2
12 2 1 1 1 3 e    5350.3796966090  1.796e-03    2
12 2 1 1 1 3 f    5350.5903538494  1.784e-03    2
42 2 0 0 1 3 e    5353.5649702751  1.147e-03    1
38 2 0 0 1 2 e    5354.9838670051  4.846e-04    6
34 2 0 0 1 1 e    5359.8463059888  4.829e-04    3
13 2 1 1 1 3 e    5359.9025748153  1.733e-03    2
13 2 1 1 1 3 f    5360.1466615561  1.796e-03    2
48 0 0 0 2 1 e    5360.9381668762  1.148e-03    2
25 0 1 1 2 1 e    5364.8297565359  2.083e-03    2
25 0 1 1 2 1 f    5365.1741121108  5.374e-03    2
14 2 1 1 1 3 e    5370.1587873648  1.803e-03    2
14 2 1 1 1 3 f    5370.4387649563  1.734e-03    2
15 2 1 1 1 3 e    5381.1449907862  1.734e-03    2
15 2 1 1 1 3 f    5381.4654480278  1.796e-03    2
39 2 0 0 1 2 e    5383.4117800343  1.871e-04    6
92 0 0 0 1 1 e    5383.6079296407  5.009e-03    6
26 0 1 1 2 1 e    5383.6973520195  1.797e-03    1
26 0 1 1 2 1 f    5384.0747062976  1.746e-03    1
43 2 0 0 1 3 e    5385.0361927577  1.010e-03    1
35 2 0 0 1 1 e    5385.4175097691  1.217e-04    3
16 2 1 1 1 3 e    5392.8646026788  1.796e-03    2
16 2 1 1 1 3 f    5393.2272040119  1.734e-03    2
49 0 0 0 2 1 e    5396.4197027380  1.011e-03    2
27 0 1 1 2 1 e    5403.2948599561  1.735e-03    2
27 0 1 1 2 1 f    5403.6972621018  3.111e-03    2
17 2 1 1 1 3 e    5405.3172373075  1.734e-03    2
17 2 1 1 1 3 f    5405.7230810321  1.796e-03    2
36 2 0 0 1 1 e    5411.7182445304  5.201e-04    4
40 2 0 0 1 2 e    5412.5675609000  4.996e-04    6
44 2 0 0 1 3 e    5417.2302808090  5.625e-04    3
18 2 1 1 1 3 e    5418.5006996936  1.796e-03    1
18 2 1 1 1 3 f    5418.9541173976  1.734e-03    2
28 0 1 1 2 1 e    5423.6133724746  1.798e-03    1
28 0 1 1 2 1 f    5424.0468867238  1.850e-03    1
19 2 1 1 1 3 e    5432.4161495452  1.734e-03    2
50 0 0 0 2 1 e    5432.6191444470  1.224e-03    2
19 2 1 1 1 3 f    5432.9206101576  1.796e-03    2
37 2 0 0 1 1 e    5438.7482501080  1.361e-04    3
41 2 0 0 1 2 e    5442.4489546848  1.418e-04    3
29 0 1 1 2 1 e    5444.6578590305  2.292e-03    2
29 0 1 1 2 1 f    5445.1225177519  1.912e-03    2
1 2 1 1 1 2 e     5445.7495794733  1.784e-03    1
1 2 1 1 1 2 f     5445.7558586673  2.326e-03    1
20 2 1 1 1 3 e    5447.0638312599  1.796e-03    2
2 2 1 1 1 2 e     5447.2155499705  1.863e-03    2
2 2 1 1 1 2 f     5447.2178838936  1.733e-03    2
20 2 1 1 1 3 f    5447.6212757566  1.893e-03    2
3 2 1 1 1 2 e     5449.4049331846  1.733e-03    2
3 2 1 1 1 2 f     5449.4137716330  2.560e-03    2
45 2 0 0 1 3 e    5450.1604633368  1.446e-04    3
4 2 1 1 1 2 e     5452.3263535406  1.798e-03    2
4 2 1 1 1 2 f     5452.3434350929  1.733e-03    2
5 2 1 1 1 2 e     5455.9787053388  1.923e-03    1
5 2 1 1 1 2 f     5456.0024241210  1.797e-03    1
6 2 1 1 1 2 e     5460.3619414340  4.457e-03    2
6 2 1 1 1 2 f     5460.3986984706  2.460e-03    2
21 2 1 1 1 3 e    5462.4446747214  1.734e-03    2
21 2 1 1 1 3 f    5463.0547936099  1.797e-03    2
7 2 1 1 1 2 e     5465.4670241426  1.733e-03    2
7 2 1 1 1 2 f     5465.5243688580  1.846e-03    2
30 0 1 1 2 1 e    5466.4263186084  1.798e-03    1
38 2 0 0 1 1 e    5466.5079746286  4.900e-04    4
30 0 1 1 2 1 f    5466.9253361036  1.736e-03    1
51 0 0 0 2 1 e    5469.5439532224  1.011e-03    2
8 2 1 1 1 2 e     5471.3108998317  1.797e-03    2
8 2 1 1 1 2 f     5471.3839922435  1.733e-03    2
42 2 0 0 1 2 e    5473.0601604708  5.625e-04    4
9 2 1 1 1 2 e     5477.8819189355  1.733e-03    2
9 2 1 1 1 2 f     5477.9745516500  1.797e-03    2
22 2 1 1 1 3 e    5478.5558505057  1.797e-03    2
22 2 1 1 1 3 f    5479.2240196831  1.734e-03    2
46 2 0 0 1 3 e    5483.8131366906  5.632e-04    3
10 2 1 1 1 2 e    5485.1849569030  1.796e-03    2
10 2 1 1 1 2 f    5485.2982045145  1.733e-03    1
31 0 1 1 2 1 e    5488.9178571814  3.178e-03    2
31 0 1 1 2 1 f    5489.4476892826  4.750e-03    2
11 2 1 1 1 2 e    5493.2182145880  1.733e-03    2
11 2 1 1 1 2 f    5493.3529456700  1.796e-03    2
39 2 0 0 1 1 e    5494.9966700244  1.361e-04    2
23 2 1 1 1 3 e    5495.4007384175  1.734e-03    2
23 2 1 1 1 3 f    5496.1280415712  1.797e-03    1
12 2 1 1 1 2 e    5501.9811101090  1.796e-03    2
12 2 1 1 1 2 f    5502.1402638494  1.784e-03    2
43 2 0 0 1 2 e    5504.3998784575  1.418e-04    4
52 0 0 0 2 1 e    5507.1867216245  1.224e-03    2
13 2 1 1 1 2 e    5511.4744378153  1.733e-03    2
13 2 1 1 1 2 f    5511.6602170561  1.796e-03    2
32 0 1 1 2 1 e    5512.1373320729  1.798e-03    1
32 0 1 1 2 1 f    5512.7039520496  1.736e-03    1
24 2 1 1 1 3 e    5512.9755334759  1.797e-03    2
24 2 1 1 1 3 f    5513.7651000322  1.735e-03    2
47 2 0 0 1 3 e    5518.2026180459  1.011e-03    2
94 0 0 0 1 1 e    5519.4915287897  5.004e-03    5
14 2 1 1 1 2 e    5521.6985623648  1.796e-03    2
14 2 1 1 1 2 f    5521.9130639563  1.734e-03    2
40 2 0 0 1 1 e    5524.2161950342  4.854e-04    4
25 2 1 1 1 3 e    5531.2839580359  1.735e-03    2
25 2 1 1 1 3 f    5532.1374751108  1.797e-03    2
15 2 1 1 1 2 e    5532.6526507862  1.734e-03    2
15 2 1 1 1 2 f    5532.8972125278  1.796e-03    2
33 0 1 1 2 1 e    5536.0804399938  1.736e-03    2
44 2 0 0 1 2 e    5536.4609703254  5.625e-04    3
33 0 1 1 2 1 f    5536.6807893355  1.798e-03    2
16 2 1 1 1 2 e    5544.3368286788  1.796e-03    2
16 2 1 1 1 2 f    5544.6132905119  1.734e-03    2
53 0 0 0 2 1 e    5545.5513510208  2.568e-03    2
26 2 1 1 1 3 e    5550.3228520195  1.797e-03    1
26 2 1 1 1 3 f    5551.2428579567  1.746e-03    2
48 2 0 0 1 3 e    5553.3129999222  1.224e-03    1
41 2 0 0 1 1 e    5554.1622651604  1.390e-04    3
17 2 1 1 1 2 e    5556.7515013075  1.734e-03    2
17 2 1 1 1 2 f    5557.0627750321  1.796e-03    2
34 0 1 1 2 1 e    5560.7479537693  1.798e-03    2
34 0 1 1 2 1 f    5561.3860520496  1.736e-03    1
45 2 0 0 1 2 e    5569.2545672691  1.446e-04    4
18 2 1 1 1 2 e    5569.8959734015  1.796e-03    2
27 2 1 1 1 3 e    5570.0930049561  1.735e-03    2
18 2 1 1 1 2 f    5570.2451768976  2.406e-03    2
27 2 1 1 1 3 f    5571.0830971018  1.797e-03    2
19 2 1 1 1 2 e    5583.7703855452  1.734e-03    2
19 2 1 1 1 2 f    5584.1562446576  1.796e-03    2
54 0 0 0 2 1 e    5584.6379729390  1.224e-03    2
42 2 0 0 1 1 e    5584.8403033613  6.870e-04    4
35 0 1 1 2 1 e    5586.1387202549  1.736e-03    2
35 0 1 1 2 1 f    5586.8152520286  1.798e-03    2
49 2 0 0 1 3 e    5589.1568927380  1.011e-03    2
28 2 1 1 1 3 e    5590.5951297470  1.797e-03    2
28 2 1 1 1 3 f    5591.6550515107  1.746e-03    2
20 2 1 1 1 2 e    5598.3743937599  1.796e-03    2
20 2 1 1 1 2 f    5598.8019722566  1.734e-03    2
46 2 0 0 1 2 e    5602.7683350277  5.632e-04    4
29 2 1 1 1 3 e    5611.8285260305  1.735e-03    2
36 0 1 1 2 1 e    5612.2540172192  1.798e-03    2
29 2 1 1 1 3 f    5612.9642892519  1.798e-03    2
36 0 1 1 2 1 f    5612.9695754510  1.788e-03    1
21 2 1 1 1 2 e    5613.7095987214  1.734e-03    2
21 2 1 1 1 2 f    5614.1799211099  1.797e-03    2
43 2 0 0 1 1 e    5616.2452545392  1.418e-04    2
55 0 0 0 2 1 e    5624.4431047219  2.111e-03    2
50 2 0 0 1 3 e    5625.7252989717  1.224e-03    1
22 2 1 1 1 2 e    5629.7737885057  1.797e-03    2
22 2 1 1 1 2 f    5630.2883136831  1.734e-03    2
30 2 1 1 1 3 e    5633.7937255415  1.798e-03    2
30 2 1 1 1 3 f    5635.0048759137  1.736e-03    2
47 2 0 0 1 2 e    5637.0151433708  1.474e-04    4
37 0 1 1 2 1 e    5639.0955627252  1.736e-03    1
37 0 1 1 2 1 f    5639.8527190011  1.798e-03    1
23 2 1 1 1 2 e    5646.5687384175  1.734e-03    2
23 2 1 1 1 2 f    5647.1302869808  1.797e-03    2
44 2 0 0 1 1 e    5648.3819682422  5.625e-04    4
31 2 1 1 1 3 e    5656.4902266814  2.566e-03    2
31 2 1 1 1 3 f    5657.7786782826  1.798e-03    2
96 0 0 0 1 1 e    5658.2476142010  5.049e-03    6
51 2 0 0 1 3 e    5663.0261703855  2.523e-02    2
24 2 1 1 1 2 e    5664.0925359759  1.797e-03    2
24 2 1 1 1 2 f    5664.7022905322  1.735e-03    2
56 0 0 0 2 1 e    5664.9763114596  1.654e-03    2
38 0 1 1 2 1 e    5666.6595339726  1.798e-03    1
38 0 1 1 2 1 f    5667.4577887950  1.737e-03    1
48 2 0 0 1 2 e    5671.9815902337  7.057e-04    2
32 2 1 1 1 3 e    5679.9159420729  1.798e-03    1
45 2 0 0 1 1 e    5681.2468629899  1.446e-04    2
32 2 1 1 1 3 f    5681.2866520496  1.736e-03    1
25 2 1 1 1 2 e    5682.3468485359  1.735e-03    2
25 2 1 1 1 2 f    5683.0079936108  1.797e-03    2
52 2 0 0 1 3 e    5701.0502986245  1.224e-03    2
26 2 1 1 1 2 e    5701.3298388930  1.797e-03    2
26 2 1 1 1 2 f    5702.0553409567  1.303e-02    2
33 2 1 1 1 3 e    5704.0747254938  1.736e-03    2
33 2 1 1 1 3 f    5705.5291843355  1.798e-03    2
57 0 0 0 2 1 e    5706.2204800251  1.387e-03    1
49 2 0 0 1 2 e    5707.6804779980  1.501e-04    4
0 1 0 0 2 2 e     5712.6091355152  1.110e-03    3
1 1 0 0 2 2 e     5713.3362557413  1.000e-03    5
2 1 0 0 2 2 e     5714.7878270434  1.110e-03    5
46 2 0 0 1 1 e    5714.8392939341  5.639e-04    2
3 1 0 0 2 2 e     5716.9671721569  1.000e-03    5
4 1 0 0 2 2 e     5719.8717550965  1.109e-03    5
27 2 1 1 1 2 e    5721.0430659561  1.735e-03    2
27 2 1 1 1 2 f    5721.8121471018  1.797e-03    2
5 1 0 0 2 2 e     5723.5033773134  1.001e-03    6
6 1 0 0 2 2 e     5727.8604588929  1.109e-03    6
34 2 1 1 1 3 e    5728.9661182693  1.879e-03    2
34 2 1 1 1 3 f    5730.5010362503  1.736e-03    2
7 1 0 0 2 2 e     5732.9446249890  1.001e-03    6
8 1 0 0 2 2 e     5738.7539095419  1.109e-03    6
53 2 0 0 1 3 e    5739.8064805208  4.221e-03    2
28 2 1 1 1 2 e    5741.4853447470  1.797e-03    2
28 2 1 1 1 2 f    5742.3122525107  1.746e-03    2
50 2 0 0 1 2 e    5744.1008695615  7.057e-04    4
9 1 0 0 2 2 e     5745.2903578947  1.002e-03    5
47 2 0 0 1 1 e    5749.1643018875  1.474e-04    3
10 1 0 0 2 2 e    5752.5519835974  1.108e-03    5
35 2 1 1 1 3 e    5754.5840677549  2.246e-03    2
35 2 1 1 1 3 f    5756.2104710286  1.798e-03    2
11 1 0 0 2 2 e    5760.5403707347  1.002e-03    5
29 2 1 1 1 2 e    5762.6579010305  1.735e-03    2
29 2 1 1 1 2 f    5763.5434802519  1.798e-03    2
12 1 0 0 2 2 e    5769.2548600570  1.108e-03    3
13 1 0 0 2 2 e    5778.6941396524  1.002e-03    3
54 2 0 0 1 3 e    5779.2883069390  1.493e-03    2
36 2 1 1 1 3 e    5780.9338797192  1.956e-03    2
51 2 0 0 1 2 e    5781.2506797652  9.609e-04    3
36 2 1 1 1 3 f    5782.6499386230  1.982e-03    2
48 2 0 0 1 1 e    5784.2120438810  5.639e-04    3
30 2 1 1 1 2 e    5784.5593085415  1.798e-03    2
30 2 1 1 1 2 f    5785.5051704137  1.736e-03    2
14 1 0 0 2 2 e    5788.8614044472  1.107e-03    3
15 1 0 0 2 2 e    5799.7524960929  1.003e-03    3
98 0 0 0 1 1 e    5799.8731829536  5.036e-03    3
31 2 1 1 1 2 e    5807.1894322030  2.078e-03    1
37 2 1 1 1 3 e    5808.0180697253  1.736e-03    1
31 2 1 1 1 2 f    5808.1991172826  1.798e-03    2
37 2 1 1 1 3 f    5809.8224430011  1.798e-03    1
0 1 0 0 2 1 e     5809.8644088486  3.348e-03    2
1 1 0 0 2 1 e     5810.5861616448  1.000e-03    5
16 1 0 0 2 2 e    5811.3705927802  1.107e-03    3
2 1 0 0 2 1 e     5812.0356440488  1.110e-03    6
3 1 0 0 2 1 e     5814.2101505069  1.000e-03    7
4 1 0 0 2 1 e     5817.1086310313  1.109e-03    7
52 2 0 0 1 2 e    5819.1225618294  7.063e-04    4
55 2 0 0 1 3 e    5819.4923072219  1.928e-03    2
49 2 0 0 1 1 e    5819.9925311479  1.011e-03    1
5 1 0 0 2 1 e     5820.7329269291  1.001e-03    8
17 1 0 0 2 2 e    5823.7144052274  1.003e-03    3
6 1 0 0 2 1 e     5825.0801096726  1.109e-03    8
7 1 0 0 2 1 e     5830.1538202466  1.001e-03    7
32 2 1 1 1 2 e    5830.5497803406  1.798e-03    2
32 2 1 1 1 2 f    5831.6251175766  1.736e-03    2
38 2 1 1 1 3 e    5835.8304439726  1.798e-03    1
8 1 0 0 2 1 e     5835.9506853306  1.109e-03    8
18 1 0 0 2 2 e    5836.7836626699  1.107e-03    3
38 2 1 1 1 3 f    5837.7336257950  1.737e-03    1
9 1 0 0 2 1 e     5842.4733211717  1.002e-03    8
10 1 0 0 2 1 e    5849.7197478383  1.108e-03    8
19 1 0 0 2 2 e    5850.5795751617  1.004e-03    3
33 2 1 1 1 2 e    5854.6383317846  1.736e-03    1
33 2 1 1 1 2 f    5855.7813478355  1.798e-03    2
11 1 0 0 2 1 e    5857.6918152770  1.002e-03    7
53 2 0 0 1 2 e    5857.7243910751  9.609e-04    4
56 2 0 0 1 3 e    5860.4353919596  1.624e-03    2
20 1 0 0 2 2 e    5865.0960883020  1.108e-03    3
39 2 1 1 1 3 f    5866.3668151635  1.798e-03    1
12 1 0 0 2 1 e    5866.3874375674  1.108e-03    5
13 1 0 0 2 1 e    5875.8083606007  1.002e-03    6
0 3 0 0 1 4 e     5876.5946938486  1.110e-03    2
1 3 0 0 1 4 e     5877.3296137413  1.000e-03    5
2 3 0 0 1 4 e     5878.7975615922  1.110e-03    4
34 2 1 1 1 2 e    5879.4572914658  1.798e-03    1
21 1 0 0 2 2 e    5880.3453392783  1.004e-03    4
34 2 1 1 1 2 f    5880.6663207503  1.736e-03    2
3 3 0 0 1 4 e     5881.0009791130  1.001e-03    4
4 3 0 0 1 4 e     5883.9379769917  1.109e-03    5
14 1 0 0 2 1 e    5885.9526167501  1.107e-03    4
5 3 0 0 1 4 e     5887.6101912552  1.001e-03    5
6 3 0 0 1 4 e     5892.0152020728  1.109e-03    4
22 1 0 0 2 2 e    5896.3176405273  1.108e-03    4
15 1 0 0 2 1 e    5896.8223524731  1.003e-03    6
54 2 0 0 1 2 e    5897.0487419466  7.068e-04    4
7 3 0 0 1 4 e     5897.1557015402  1.001e-03    5
57 2 0 0 1 3 e    5902.0903093971  1.629e-03    1
8 3 0 0 1 4 e     5903.0296954567  1.109e-03    5
35 2 1 1 1 2 e    5905.0026962549  1.736e-03    2
35 2 1 1 1 2 f    5906.2852150286  1.798e-03    2
16 1 0 0 2 1 e    5908.4164247194  1.107e-03    6
9 3 0 0 1 4 e     5909.6384538965  1.002e-03    4
23 1 0 0 2 2 e    5913.0149383104  1.004e-03    4
10 3 0 0 1 4 e    5916.9807560795  1.108e-03    5
17 1 0 0 2 1 e    5920.7344226444  1.003e-03    5
11 3 0 0 1 4 e    5925.0581862470  1.002e-03    5
24 1 0 0 2 2 e    5930.4378107607  1.109e-03    4
36 2 1 1 1 2 e    5931.2790467192  1.798e-03    2
36 2 1 1 1 2 f    5932.6344651230  1.737e-03    2
18 1 0 0 2 1 e    5933.7769895045  1.107e-03    6
12 3 0 0 1 4 e    5933.8686719160  1.108e-03    3
55 2 0 0 1 2 e    5937.0946062712  9.613e-04    4
13 3 0 0 1 4 e    5943.4132489340  1.002e-03    3
19 1 0 0 2 1 e    5947.5437072200  1.004e-03    7
25 1 0 0 2 2 e    5948.5843646797  1.005e-03    4
14 3 0 0 1 4 e    5953.6915317501  1.107e-03    2
37 2 1 1 1 2 e    5958.2825564877  1.736e-03    2
37 2 1 1 1 2 f    5959.7137591635  1.798e-03    1
20 1 0 0 2 1 e    5962.0348371312  1.108e-03    8
15 3 0 0 1 4 e    5964.7043378207  1.003e-03    2
26 1 0 0 2 2 e    5967.4580221980  1.109e-03    4
16 3 0 0 1 4 e    5976.4509507012  1.107e-03    3
21 1 0 0 2 1 e    5977.2500958671  1.004e-03    7
56 2 0 0 1 2 e    5977.8746300080  7.074e-04    3
38 2 1 1 1 2 e    5986.0171329726  1.798e-03    1
27 1 0 0 2 2 e    5987.0561367220  1.005e-03    4
38 2 1 1 1 2 f    5987.5223391003  1.737e-03    1
17 3 0 0 1 4 e    5988.9305718940  1.003e-03    3
22 1 0 0 2 1 e    5993.1894708843  1.108e-03    7
18 3 0 0 1 4 e    6002.1443244511  1.107e-03    3
28 1 0 0 2 2 e    6007.3794502549  1.109e-03    4
23 1 0 0 2 1 e    6009.8534034599  1.004e-03    7
39 2 1 1 1 2 e    6014.4755412818  1.736e-03    2
39 2 1 1 1 2 f    6016.0629265630  1.799e-03    1
19 3 0 0 1 4 e    6016.0913629449  1.004e-03    3
57 2 0 0 1 2 e    6019.3679743971  1.629e-03    1
0 3 0 0 1 3 e     6026.6240788486  1.110e-03    2
24 1 0 0 2 1 e    6027.2407859413  1.109e-03    8
1 3 0 0 1 3 e     6027.3552197781  1.000e-03    5
29 1 0 0 2 2 e    6028.4273654358  1.006e-03    4
2 3 0 0 1 3 e     6028.8150824493  1.110e-03    5
20 3 0 0 1 4 e    6030.7715670548  1.108e-03    3
3 3 0 0 1 3 e     6031.0068385490  1.000e-03    5
4 3 0 0 1 3 e     6033.9275806886  1.109e-03    6
5 3 0 0 1 3 e     6037.5795909523  1.001e-03    6
6 3 0 0 1 3 e     6041.9612037832  1.109e-03    6
40 2 1 1 1 2 e    6043.6662088495  1.798e-03    2
40 2 1 1 1 2 f    6045.3336699595  1.737e-03    2
25 1 0 0 2 1 e    6045.3523763062  1.005e-03    8
21 3 0 0 1 4 e    6046.1859432856  1.004e-03    3
7 3 0 0 1 3 e     6047.0741514291  1.001e-03    6
30 1 0 0 2 2 e    6050.1996636930  1.110e-03    3
8 3 0 0 1 3 e     6052.9161732473  1.109e-03    6
9 3 0 0 1 3 e     6059.4895819101  1.002e-03    6
58 2 0 0 1 2 e    6061.6021032546  1.389e-03    1
22 3 0 0 1 4 e    6062.3333418548  1.108e-03    3
26 1 0 0 2 1 e    6064.1878235505  1.109e-03    8
10 3 0 0 1 3 e    6066.7921402549  1.108e-03    6
31 1 0 0 2 2 e    6072.6976341368  1.006e-03    3
41 2 1 1 1 2 e    6073.5815637772  2.002e-03    2
11 3 0 0 1 3 e    6074.8249411443  1.002e-03    6
41 2 1 1 1 2 f    6075.3349687594  1.799e-03    2
23 3 0 0 1 4 e    6079.2134337196  1.004e-03    3
12 3 0 0 1 3 e    6083.5882315184  1.108e-03    6
27 1 0 0 2 1 e    6083.7469924070  1.005e-03    8
13 3 0 0 1 3 e    6093.0812456265  1.002e-03    6
32 1 0 0 2 2 e    6095.9191278944  1.110e-03    3
24 3 0 0 1 4 e    6096.8269867420  1.109e-03    3
14 3 0 0 1 3 e    6103.3047867501  1.107e-03    6
28 1 0 0 2 1 e    6104.0303222054  1.109e-03    8
42 2 1 1 1 2 e    6104.2296796437  1.799e-03    1
59 2 0 0 1 2 e    6104.5471384879  1.629e-03    2
15 3 0 0 1 3 e    6114.2579944383  1.003e-03    6
25 3 0 0 1 4 e    6115.1733868457  1.005e-03    3
33 1 0 0 2 2 e    6119.8662420848  1.006e-03    4
29 1 0 0 2 1 e    6125.0370042840  1.006e-03    8
16 3 0 0 1 3 e    6125.9407536951  1.107e-03    5
26 3 0 0 1 4 e    6134.2530860468  1.109e-03    3
43 2 1 1 1 2 e    6135.6046744750  1.738e-03    1
17 3 0 0 1 3 e    6138.3536645390  1.003e-03    6
0 3 0 0 1 2 e     6140.1225356482  1.110e-03    3
1 3 0 0 1 2 e     6140.8506497769  1.000e-03    4
2 3 0 0 1 2 e     6142.3107319943  1.110e-03    6
3 3 0 0 1 2 e     6144.4975845784  1.000e-03    5
34 1 0 0 2 2 e    6144.5369397846  1.110e-03    4
30 1 0 0 2 1 e    6146.7675141859  1.110e-03    8
4 3 0 0 1 2 e     6147.4130640220  1.109e-03    6
60 2 0 0 1 2 e    6148.2256979050  1.389e-03    2
5 3 0 0 1 2 e     6151.0587761190  1.001e-03    6
18 3 0 0 1 3 e    6151.4961552722  1.107e-03    6
27 3 0 0 1 4 e    6154.0645176510  1.005e-03    3
6 3 0 0 1 2 e     6155.4323359499  1.109e-03    6
7 3 0 0 1 2 e     6160.5366751424  1.001e-03    6
19 3 0 0 1 3 e    6165.3685798470  1.004e-03    6
8 3 0 0 1 2 e     6166.3686413368  1.109e-03    6
31 1 0 0 2 1 e    6169.2221832192  1.006e-03    7
35 1 0 0 2 2 e    6169.9324921133  1.007e-03    4
9 3 0 0 1 2 e     6172.9304781906  1.002e-03    5
28 3 0 0 1 4 e    6174.6094596349  1.109e-03    2
20 3 0 0 1 3 e    6179.9707450479  1.108e-03    6
10 3 0 0 1 2 e    6180.2204552549  1.108e-03    6
11 3 0 0 1 2 e    6188.2399675967  1.002e-03    5
32 1 0 0 2 1 e    6192.3991699461  1.110e-03    7
61 2 0 0 1 2 e    6192.6211112774  1.856e-03    1
21 3 0 0 1 3 e    6195.3025263183  1.004e-03    6
29 3 0 0 1 4 e    6195.8861566837  1.006e-03    2
36 1 0 0 2 2 e    6196.0520146967  1.111e-03    4
12 3 0 0 1 2 e    6196.9876710903  1.108e-03    5
13 3 0 0 1 2 e    6206.4646223190  1.002e-03    3
22 3 0 0 1 3 e    6211.3635532686  1.108e-03    6
33 1 0 0 2 1 e    6216.3003619173  1.006e-03    7
14 3 0 0 1 2 e    6216.6708317501  1.107e-03    6
30 3 0 0 1 4 e    6217.8960131806  1.110e-03    3
12 4 1 1 0 1 e    6221.9960360445  1.108e-03    1
37 1 0 0 2 2 e    6222.8949992969  1.007e-03    3
15 3 0 0 1 2 e    6227.6058594874  1.003e-03    6
23 3 0 0 1 3 e    6228.1541178712  1.004e-03    6
62 2 0 0 1 2 e    6237.7496444451  1.631e-03    2
16 3 0 0 1 2 e    6239.2695146585  1.107e-03    6
31 3 0 0 1 4 e    6240.6381598999  1.006e-03    3
34 1 0 0 2 1 e    6240.9249353169  1.110e-03    7
14 4 1 1 0 1 e    6241.8669198413  1.107e-03    1
24 3 0 0 1 3 e    6245.6736957532  1.109e-03    6
38 1 0 0 2 2 e    6250.4623689717  1.111e-03    3
17 3 0 0 1 2 e    6251.6617445390  1.003e-03    6
25 3 0 0 1 3 e    6263.9226797749  1.005e-03    6
32 3 0 0 1 4 e    6264.1112892415  1.110e-03    4
18 3 0 0 1 2 e    6264.7830986055  1.107e-03    6
35 1 0 0 2 1 e    6266.2725474738  1.007e-03    7
17 4 1 1 0 1 e    6277.1975745390  1.003e-03    2
19 3 0 0 1 2 e    6278.6327030391  1.004e-03    5
39 1 0 0 2 2 e    6278.7534032777  1.009e-03    3
0 3 0 0 1 1 e     6279.4881288486  1.110e-03    2
1 3 0 0 1 1 e     6280.2204931178  1.000e-03    4
2 3 0 0 1 1 e     6281.6833090110  1.110e-03    2
26 3 0 0 1 3 e    6282.9010298005  1.109e-03    6
63 2 0 0 1 2 e    6283.5894244885  2.192e-03    1
3 3 0 0 1 1 e     6283.8795580400  1.000e-03    5
4 3 0 0 1 1 e     6286.8066163856  1.109e-03    5
33 3 0 0 1 4 e    6288.3176417347  1.006e-03    4
18 4 1 1 0 1 e    6290.4436494757  1.107e-03    1
5 3 0 0 1 1 e     6290.4673257535  1.001e-03    3
36 1 0 0 2 1 e    6292.3436664088  1.111e-03    8
20 3 0 0 1 2 e    6293.2114175854  1.108e-03    5
6 3 0 0 1 1 e     6294.8562675167  1.109e-03    6
7 3 0 0 1 1 e     6299.9793115402  1.001e-03    5
27 3 0 0 1 3 e    6302.6084632005  1.005e-03    6
19 4 1 1 0 1 e    6304.4293824739  1.004e-03    1
8 3 0 0 1 1 e     6305.8303013924  1.109e-03    4
40 1 0 0 2 2 e    6307.7678947651  1.111e-03    3
21 3 0 0 1 2 e    6308.5181793510  1.004e-03    6
9 3 0 0 1 1 e     6312.4203527200  1.002e-03    6
34 3 0 0 1 4 e    6313.2550654498  1.110e-03    5
2 1 1 1 2 2 f     6316.7416362355  1.000e-03    1
2 1 1 1 2 2 e     6316.7418288486  1.110e-03    1
3 1 1 1 2 2 e     6318.9182010201  1.000e-03    3
37 1 0 0 2 1 e    6319.1373956228  1.007e-03    7
10 3 0 0 1 1 e    6319.7369557662  1.108e-03    5
4 1 1 1 2 2 e     6321.8211891734  1.110e-03    2
4 1 1 1 2 2 f     6321.8397994379  1.001e-03    1
28 3 0 0 1 3 e    6323.0443641671  1.109e-03    5
22 3 0 0 1 2 e    6324.5540557793  1.108e-03    7
5 1 1 1 2 2 e     6325.4579226189  1.641e-03    2
5 1 1 1 2 2 f     6325.4812222039  1.109e-03    1
11 3 0 0 1 1 e    6327.7885629734  1.002e-03    6
6 1 1 1 2 2 e     6329.8159222039  1.109e-03    1
6 1 1 1 2 2 f     6329.8514958000  1.001e-03    2
64 2 0 0 1 2 e    6330.1708150556  2.200e-03    1
21 4 1 1 0 1 e    6334.6045238868  1.004e-03    1
7 1 1 1 2 2 e     6334.9036388447  1.001e-03    3
7 1 1 1 2 2 f     6334.9496320291  1.109e-03    1
12 3 0 0 1 1 e    6336.5687414481  1.108e-03    4
41 1 0 0 2 2 e    6337.5053917355  1.009e-03    3
35 3 0 0 1 4 e    6338.9247075516  1.007e-03    4
8 1 1 1 2 2 e     6340.7156315806  1.109e-03    2
8 1 1 1 2 2 f     6340.7771853671  1.002e-03    2
23 3 0 0 1 2 e    6341.3184620314  1.004e-03    7
29 3 0 0 1 3 e    6344.2093986837  1.006e-03    6
13 3 0 0 1 1 e    6346.0828114211  1.002e-03    4
38 1 0 0 2 1 e    6346.6540951448  1.111e-03    6
9 1 1 1 2 2 e     6347.2559863399  1.002e-03    4
9 1 1 1 2 2 f     6347.3311811321  1.109e-03    2
22 4 1 1 0 1 e    6350.7961366019  1.108e-03    2
10 1 1 1 2 2 e    6354.5201311321  1.109e-03    2
10 1 1 1 2 2 f    6354.6155600729  1.002e-03    2
14 3 0 0 1 1 e    6356.3276737759  1.107e-03    6
24 3 0 0 1 2 e    6358.8111880981  1.109e-03    7
11 1 1 1 2 2 e    6362.5164644776  1.002e-03    2
11 1 1 1 2 2 f    6362.6279360445  1.108e-03    1
36 3 0 0 1 4 e    6365.3259464082  1.111e-03    4
30 3 0 0 1 3 e    6366.1032756668  1.110e-03    6
15 3 0 0 1 1 e    6367.3048145181  1.003e-03    6
23 4 1 1 0 1 e    6367.7217820831  1.004e-03    1
42 1 0 0 2 2 e    6367.9675158791  1.112e-03    3
12 1 1 1 2 2 e    6371.2339411208  1.108e-03    3
39 1 0 0 2 1 e    6374.8936953572  1.009e-03    7
25 3 0 0 1 2 e    6377.0319395979  1.005e-03    7
16 3 0 0 1 1 e    6379.0135765276  1.107e-03    5
13 1 1 1 2 2 e    6380.6786389599  2.204e-03    2
13 1 1 1 2 2 f    6380.8343936590  1.108e-03    2
24 4 1 1 0 1 e    6385.3832185393  1.109e-03    1
31 3 0 0 1 3 e    6388.7259110887  1.006e-03    6
14 1 1 1 2 2 e    6390.8518074975  1.108e-03    3
14 1 1 1 2 2 f    6391.0286090374  1.003e-03    1
17 3 0 0 1 1 e    6391.4521891379  1.003e-03    5
37 3 0 0 1 4 e    6392.4570071206  1.007e-03    4
26 3 0 0 1 2 e    6395.9813956950  1.109e-03    7
43 1 0 0 2 2 e    6399.1511409420  1.010e-03    3
15 1 1 1 2 2 e    6401.7506590374  1.003e-03    2
15 1 1 1 2 2 f    6401.9545698413  1.107e-03    2
40 1 0 0 2 1 e    6403.8570942878  1.111e-03    6
18 3 0 0 1 1 e    6404.6234907073  1.107e-03    4
32 3 0 0 1 3 e    6412.0765053119  1.110e-03    6
16 1 1 1 2 2 e    6413.3751494757  1.107e-03    1
16 1 1 1 2 2 f    6413.6077666041  1.003e-03    1
27 3 0 0 1 2 e    6415.6596227217  1.005e-03    7
19 3 0 0 1 1 e    6418.5263520900  1.004e-03    6
38 3 0 0 1 4 e    6420.3218918684  1.111e-03    4
17 1 1 1 2 2 e    6425.7248230177  1.003e-03    3
17 1 1 1 2 2 f    6425.9866494757  1.107e-03    1
44 1 0 0 2 2 e    6431.0602902751  1.147e-03    3
20 3 0 0 1 1 e    6433.1593771415  1.108e-03    3
41 1 0 0 2 1 e    6433.5412213387  1.009e-03    6
28 3 0 0 1 2 e    6436.0653680025  1.109e-03    7
33 3 0 0 1 3 e    6436.1559834014  1.006e-03    6
18 1 1 1 2 2 e    6438.8014494757  1.107e-03    1
18 1 1 1 2 2 f    6439.0946324739  1.004e-03    2
27 4 1 1 0 1 e    6442.7819832005  1.005e-03    2
21 3 0 0 1 1 e    6448.5268554922  1.004e-03    5
39 3 0 0 1 4 e    6448.9150145318  1.009e-03    4
1 1 1 1 2 1 f     6449.8475852535  2.326e-03    3
1 1 1 1 2 1 e     6449.8503945725  1.000e-03    3
2 1 1 1 2 1 e     6451.2994213280  1.163e-03    2
2 1 1 1 2 1 f     6451.3044137263  2.032e-03    2
19 1 1 1 2 2 e    6452.6080238868  1.004e-03    1
19 1 1 1 2 2 f    6452.9337744019  1.108e-03    1
3 1 1 1 2 1 e     6453.4720777448  1.001e-03    4
3 1 1 1 2 1 f     6453.4856638074  1.863e-03    1
4 1 1 1 2 1 e     6456.3732456544  1.110e-03    4
4 1 1 1 2 1 f     6456.3915240379  1.787e-03    4
29 3 0 0 1 2 e    6457.2000493168  1.006e-03    5
5 1 1 1 2 1 e     6460.0021432586  1.304e-03    5
5 1 1 1 2 1 f     6460.0232222039  1.109e-03    1
34 3 0 0 1 3 e    6460.9632871011  1.110e-03    6
28 4 1 1 0 1 e    6463.3913982081  1.110e-03    1
45 1 0 0 2 2 e    6463.6938460910  1.010e-03    3
42 1 0 0 2 1 e    6463.9495297438  1.112e-03    6
6 1 1 1 2 1 e     6464.3554567580  1.109e-03    6
6 1 1 1 2 1 f     6464.3874439290  1.923e-03    3
22 3 0 0 1 1 e    6464.6238191019  1.108e-03    4
20 1 1 1 2 2 e    6467.1346244019  1.108e-03    2
20 1 1 1 2 2 f    6467.4935738868  1.004e-03    2
7 1 1 1 2 1 e     6469.4336744208  1.923e-03    6
7 1 1 1 2 1 f     6469.4741211679  1.109e-03    5
2 3 1 1 1 4 e     6471.4746514705  1.863e-03    2
2 3 1 1 1 4 f     6471.4809512171  1.733e-03    1
3 3 1 1 1 4 e     6473.6727598959  1.733e-03    1
3 3 1 1 1 4 f     6473.6928011330  2.476e-03    2
8 1 1 1 2 1 e     6475.2373565084  1.109e-03    7
8 1 1 1 2 1 f     6475.2894259869  1.002e-03    4
4 3 1 1 1 4 e     6476.6092506139  1.798e-03    4
4 3 1 1 1 4 f     6476.6389798010  1.733e-03    3
40 3 0 0 1 4 e    6478.2399621744  1.111e-03    3
30 3 0 0 1 2 e    6479.0619738752  1.110e-03    7
5 3 1 1 1 4 e     6480.2753796174  1.733e-03    4
5 3 1 1 1 4 f     6480.3242014394  1.797e-03    3
23 3 0 0 1 1 e    6481.4522325813  1.004e-03    5
9 1 1 1 2 1 e     6481.7669886618  1.002e-03    6
9 1 1 1 2 1 f     6481.8308349217  1.109e-03    6
21 1 1 1 2 2 e    6482.3900238868  1.004e-03    1
21 1 1 1 2 2 f    6482.7859523605  1.108e-03    1
6 3 1 1 1 4 e     6484.6770931919  1.797e-03    3
6 3 1 1 1 4 f     6484.7443289700  2.069e-03    3
35 3 0 0 1 3 e    6486.4996769686  1.007e-03    6
10 1 1 1 2 1 e    6489.0208709207  1.108e-03    4
10 1 1 1 2 1 f    6489.1003007936  1.733e-03    3
7 3 1 1 1 4 e     6489.8114940772  1.733e-03    3
7 3 1 1 1 4 f     6489.9023188580  1.797e-03    4
43 1 0 0 2 1 e    6495.0793810790  1.010e-03    6
8 3 1 1 1 4 e     6495.6809630693  1.959e-03    2
8 3 1 1 1 4 f     6495.7964027435  1.733e-03    4
11 1 1 1 2 1 e    6496.9991368111  1.002e-03    6
46 1 0 0 2 2 e    6497.0438961334  1.148e-03    3
11 1 1 1 2 1 f    6497.0966124495  1.195e-03    5
22 1 1 1 2 2 e    6498.3728023605  1.108e-03    2
22 1 1 1 2 2 f    6498.8051320831  1.064e-03    2
24 3 0 0 1 1 e    6499.0115298433  1.109e-03    2
31 3 0 0 1 2 e    6501.6525073153  1.006e-03    7
9 3 1 1 1 4 e     6502.2812585393  1.733e-03    3
9 3 1 1 1 4 f     6502.4272231500  1.797e-03    2
12 1 1 1 2 1 e    6505.7037138490  1.108e-03    8
12 1 1 1 2 1 f    6505.8206918304  1.784e-03    6
30 4 1 1 0 1 e    6506.7993982081  1.110e-03    1
41 3 0 0 1 4 e    6508.2949221721  1.009e-03    4
10 3 1 1 1 4 e    6509.6174304030  1.796e-03    2
10 3 1 1 1 4 f    6509.7969056104  1.843e-03    2
36 3 0 0 1 3 e    6512.7632505749  1.111e-03    6
23 1 1 1 2 2 e    6515.0781595378  1.004e-03    2
13 1 1 1 2 1 e    6515.1340476442  1.002e-03    4
13 1 1 1 2 1 f    6515.2688256606  1.108e-03    5
23 1 1 1 2 2 f    6515.5511698532  1.444e-03    2
25 3 0 0 1 1 e    6517.3042793824  1.005e-03    4
11 3 1 1 1 4 e    6517.6860013668  1.733e-03    3
11 3 1 1 1 4 f    6517.8993769917  1.796e-03    3
32 3 0 0 1 2 e    6524.9714916866  1.110e-03    7
14 1 1 1 2 1 e    6525.2891675603  1.107e-03    6
14 1 1 1 2 1 f    6525.4457689363  1.734e-03    5
12 3 1 1 1 4 e    6526.4881106090  1.796e-03    2
12 3 1 1 1 4 f    6526.7405436826  1.784e-03    4
44 1 0 0 2 1 e    6526.9328365376  1.147e-03    6
47 1 0 0 2 2 e    6531.1244884304  1.011e-03    3
24 1 1 1 2 2 e    6532.5120698532  1.350e-03    2
24 1 1 1 2 2 f    6533.0247369926  1.317e-03    2
13 3 1 1 1 4 e    6536.0227178153  1.733e-03    2
15 1 1 1 2 1 e    6536.1699633676  1.003e-03    7
13 3 1 1 1 4 f    6536.3179815561  1.796e-03    4
26 3 0 0 1 1 e    6536.3262340123  1.109e-03    5
15 1 1 1 2 1 f    6536.3477047525  1.796e-03    4
42 3 0 0 1 4 e    6539.0818021431  1.112e-03    3
37 3 0 0 1 3 e    6539.7544863052  1.007e-03    6
14 3 1 1 1 4 e    6546.2912592907  1.796e-03    4
14 3 1 1 1 4 f    6546.6315516353  1.734e-03    4
16 1 1 1 2 1 e    6547.7759745533  1.107e-03    6
16 1 1 1 2 1 f    6547.9775403124  1.003e-03    5
33 3 0 0 1 2 e    6549.0180001735  1.006e-03    7
25 1 1 1 2 2 e    6550.6719369926  1.005e-03    1
25 1 1 1 2 2 f    6551.2257685393  1.109e-03    2
32 4 1 1 0 1 e    6553.1532942415  1.110e-03    2
27 3 0 0 1 1 e    6556.0812267498  1.005e-03    3
15 3 1 1 1 4 e    6557.2932703791  1.734e-03    2
15 3 1 1 1 4 f    6557.6820735446  1.796e-03    3
45 1 0 0 2 1 e    6559.5113333750  1.011e-03    4
17 1 1 1 2 1 e    6560.1072531950  1.030e-03    9
17 1 1 1 2 1 f    6560.3341002221  1.107e-03    8
48 1 0 0 2 2 e    6565.9194171635  1.148e-03    3
38 3 0 0 1 3 e    6567.4738553773  1.111e-03    6
16 3 1 1 1 4 e    6569.0274114890  1.796e-03    3
16 3 1 1 1 4 f    6569.4685429037  1.734e-03    4
26 1 1 1 2 2 e    6569.5529198005  1.109e-03    2
26 1 1 1 2 2 f    6570.1535865519  1.005e-03    2
43 3 0 0 1 4 e    6570.5974480266  1.010e-03    3
18 1 1 1 2 1 e    6573.1619311422  1.107e-03    8
18 1 1 1 2 1 f    6573.4164671573  1.004e-03    7
34 3 0 0 1 2 e    6573.7916791746  1.110e-03    7
28 3 0 0 1 1 e    6576.5668276412  1.109e-03    3
33 4 1 1 0 1 e    6577.4338008064  1.007e-03    1
17 3 1 1 1 4 e    6581.4955973075  1.734e-03    4
17 3 1 1 1 4 f    6581.9914090321  1.796e-03    2
19 1 1 1 2 1 e    6586.9435336386  1.004e-03    9
19 1 1 1 2 1 f    6587.2254001423  1.796e-03    6
27 1 1 1 2 2 e    6589.1561865519  1.005e-03    1
27 1 1 1 2 2 f    6589.8095710618  1.109e-03    2
46 1 0 0 2 1 e    6592.8049899818  1.148e-03    6
18 3 1 1 1 4 e    6594.6967794989  1.796e-03    3
18 3 1 1 1 4 f    6595.2504120978  1.734e-03    4
39 3 0 0 1 3 e    6595.9208793451  1.009e-03    6
29 3 0 0 1 1 e    6597.7821472217  1.006e-03    4
35 3 0 0 1 2 e    6599.2941556581  1.007e-03    7
49 1 0 0 2 2 e    6601.4438343281  1.011e-03    3
20 1 1 1 2 1 e    6601.4489616067  1.796e-03    8
20 1 1 1 2 1 f    6601.7607584572  1.004e-03    6
34 4 1 1 0 1 e    6602.4465453575  1.110e-03    1
44 3 0 0 1 4 e    6602.8444682042  1.147e-03    4
19 3 1 1 1 4 e    6608.6309758374  1.734e-03    3
19 3 1 1 1 4 f    6609.2453201576  1.796e-03    4
28 1 1 1 2 2 e    6609.5017210618  1.109e-03    1
28 1 1 1 2 2 f    6610.1901798490  1.006e-03    1
21 1 1 1 2 1 e    6616.6804541855  1.004e-03    8
21 1 1 1 2 1 f    6617.0234812590  1.108e-03    7
30 3 0 0 1 1 e    6619.7306213031  1.110e-03    5
20 3 1 1 1 4 e    6623.2972096936  1.796e-03    1
20 3 1 1 1 4 f    6623.9771805620  1.734e-03    3
40 3 0 0 1 3 e    6625.0960106331  1.111e-03    6
36 3 0 0 1 2 e    6625.5251589173  1.111e-03    7
47 1 0 0 2 1 e    6626.8276187895  1.011e-03    5
29 1 1 1 2 2 e    6630.5604298490  1.006e-03    2
29 1 1 1 2 2 f    6631.3022982081  1.110e-03    1
22 1 1 1 2 1 e    6632.6355290180  1.108e-03    6
22 1 1 1 2 1 f    6633.0118107524  1.734e-03    7
45 3 0 0 1 4 e    6635.8245503860  1.010e-03    4
50 1 0 0 2 2 e    6637.6840599222  1.224e-03    3
21 3 1 1 1 4 e    6638.6989206686  1.734e-03    2
21 3 1 1 1 4 f    6639.4447168293  1.797e-03    1
1 3 1 1 1 3 e     6640.0320836506  1.784e-03    3
1 3 1 1 1 3 f     6640.0380896108  2.326e-03    3
2 3 1 1 1 3 e     6641.4988425860  1.863e-03    3
2 3 1 1 1 3 f     6641.5003652455  1.733e-03    3
31 3 0 0 1 1 e    6642.4081405378  1.006e-03    4
3 3 1 1 1 3 e     6643.6843946764  1.733e-03    3
3 3 1 1 1 3 f     6643.6997825987  2.078e-03    1
4 3 1 1 1 3 e     6646.6107630406  2.305e-03    2
4 3 1 1 1 3 f     6646.6325980492  1.733e-03    3
23 1 1 1 2 1 e    6649.3161951936  1.004e-03    6
23 1 1 1 2 1 f    6649.7270380085  1.109e-03    7
5 3 1 1 1 3 e     6650.2581967907  1.733e-03    4
5 3 1 1 1 3 f     6650.2981778449  1.797e-03    4
30 1 1 1 2 2 e    6652.3482482081  1.110e-03    2
37 3 0 0 1 2 e    6652.4821125240  1.007e-03    7
30 1 1 1 2 2 f    6653.1383335184  1.006e-03    1
6 3 1 1 1 3 e     6654.6395315204  1.797e-03    4
36 4 1 1 0 1 e    6654.6803488447  1.111e-03    1
6 3 1 1 1 3 f     6654.6957016917  2.069e-03    5
22 3 1 1 1 4 e    6654.8299678261  1.828e-03    2
41 3 0 0 1 3 e    6654.9966046721  1.009e-03    6
22 3 1 1 1 4 f    6655.6445489174  1.734e-03    1
7 3 1 1 1 3 e     6659.7510704169  1.733e-03    4
7 3 1 1 1 3 f     6659.8245104107  1.797e-03    4
48 1 0 0 2 1 e    6661.5660502095  1.148e-03    6
8 3 1 1 1 3 e     6665.5935344501  1.797e-03    3
8 3 1 1 1 3 f     6665.6882439841  1.733e-03    5
32 3 0 0 1 1 e    6665.8179115353  1.110e-03    5
24 1 1 1 2 1 e    6666.7209677452  1.109e-03    7
24 1 1 1 2 1 f    6667.1674619974  1.005e-03    5
46 3 0 0 1 4 e    6669.5278249818  1.148e-03    4
23 3 1 1 1 4 e    6671.6948787742  1.734e-03    2
9 3 1 1 1 3 e     6672.1643320508  1.733e-03    5
9 3 1 1 1 3 f     6672.2840581231  1.797e-03    3
23 3 1 1 1 4 f    6672.5867053905  1.797e-03    2
51 1 0 0 2 2 e    6674.6509911479  1.011e-03    3
31 1 1 1 2 2 e    6674.8578335184  1.006e-03    1
31 1 1 1 2 2 f    6675.7018431254  1.110e-03    1
10 3 1 1 1 3 e    6679.4666804030  1.796e-03    4
10 3 1 1 1 3 f    6679.6131770012  1.733e-03    4
38 3 0 0 1 2 e    6680.1670369965  1.111e-03    7
25 1 1 1 2 1 e    6684.8512216363  1.005e-03    8
25 1 1 1 2 1 f    6685.3355344920  1.448e-03    6
42 3 0 0 1 3 e    6685.6266830535  1.112e-03    6
11 3 1 1 1 3 e    6687.4994616364  1.733e-03    4
11 3 1 1 1 3 f    6687.6747869537  1.796e-03    3
24 3 1 1 1 4 e    6689.2930485728  1.797e-03    3
33 3 0 0 1 1 e    6689.9595079204  1.006e-03    5
24 3 1 1 1 4 f    6690.2606004488  1.735e-03    1
12 3 1 1 1 3 e    6696.2627306090  1.796e-03    4
12 3 1 1 1 3 f    6696.4704539559  1.784e-03    5
49 1 0 0 2 1 e    6697.0311489578  1.011e-03    6
32 1 1 1 2 2 e    6698.0951931254  1.110e-03    2
32 1 1 1 2 2 f    6698.9932126631  1.006e-03    2
26 1 1 1 2 1 e    6703.7052780119  1.109e-03    6
47 3 0 0 1 4 e    6703.9671934733  1.011e-03    3
26 1 1 1 2 1 f    6704.2279283225  1.024e-03    7
13 3 1 1 1 3 e    6705.7540474041  1.734e-03    5
13 3 1 1 1 3 f    6705.9974015561  1.796e-03    4
25 3 1 1 1 4 e    6707.6238380276  1.735e-03    3
39 3 0 0 1 2 e    6708.5794491789  1.009e-03    7
25 3 1 1 1 4 f    6708.6729762906  1.797e-03    3
38 4 1 1 0 1 e    6709.8534047651  1.111e-03    1
13 4 2 2 0 2 f    6710.5911714772  1.846e-03    1
52 1 0 0 2 2 e    6712.3359158153  1.224e-03    3
34 3 0 0 1 1 e    6714.8308224936  1.110e-03    5
14 3 1 1 1 3 e    6715.9788703260  1.796e-03    3
14 3 1 1 1 3 f    6716.2577222106  1.734e-03    4
43 3 0 0 1 3 e    6716.9807236326  1.010e-03    6
14 4 2 2 0 2 f    6720.9202978243  1.734e-03    1
33 1 1 1 2 2 f    6723.0097453575  1.110e-03    1
27 1 1 1 2 1 e    6723.2858558834  1.006e-03    5
27 1 1 1 2 1 f    6723.8468142769  1.109e-03    3
26 3 1 1 1 4 e    6726.6847548509  1.797e-03    3
15 3 1 1 1 3 e    6726.9322671397  1.734e-03    3
15 3 1 1 1 3 f    6727.2504402113  1.796e-03    3
26 3 1 1 1 4 f    6727.8184940703  1.746e-03    3
0 0 0 0 3 1 e     6728.3543288486  1.110e-03    2
1 0 0 0 3 1 e     6729.0746840032  1.000e-03    4
2 0 0 0 3 1 e     6730.5136739298  1.110e-03    4
3 0 0 0 3 1 e     6732.6734011373  1.000e-03    4
50 1 0 0 2 1 e    6733.2138280448  1.224e-03    4
4 0 0 0 3 1 e     6735.5508640220  1.109e-03    6
40 3 0 0 1 2 e    6737.7204225445  1.111e-03    7
39 4 1 1 0 1 e    6738.5408750688  1.009e-03    1
16 3 1 1 1 3 e    6738.6152248224  1.796e-03    3
16 3 1 1 1 3 f    6738.9756440119  1.734e-03    4
48 3 0 0 1 4 e    6739.1300745582  1.148e-03    3
5 0 0 0 3 1 e     6739.1489434523  1.001e-03    6
35 3 0 0 1 1 e    6740.4340776637  1.007e-03    5
6 0 0 0 3 1 e     6743.4669721165  1.109e-03    6
28 1 1 1 2 1 e    6743.5877286528  1.139e-03    5
16 4 2 2 0 2 e    6743.7950891094  1.796e-03    1
28 1 1 1 2 1 f    6744.1916865107  1.746e-03    2
27 3 1 1 1 4 e    6746.4822149561  1.735e-03    2
34 1 1 1 2 2 e    6746.7436453575  1.110e-03    1
27 3 1 1 1 4 f    6747.7008109513  1.797e-03    3
34 1 1 1 2 2 f    6747.7526498163  1.167e-03    2
7 0 0 0 3 1 e     6748.5044089169  1.001e-03    6
44 3 0 0 1 3 e    6749.0647623686  1.147e-03    6
53 1 0 0 2 2 e    6750.7480196230  1.387e-03    1
17 3 1 1 1 3 e    6751.0294623075  1.734e-03    4
17 3 1 1 1 3 f    6751.4338540321  1.796e-03    4
8 0 0 0 3 1 e     6754.2606965806  1.109e-03    6
17 4 2 2 0 2 e    6756.3359084218  1.734e-03    1
9 0 0 0 3 1 e     6760.7378027200  1.002e-03    6
18 3 1 1 1 3 e    6764.1728493041  1.796e-03    3
29 1 1 1 2 1 e    6764.6167558751  1.006e-03    2
18 3 1 1 1 3 f    6764.6246623976  1.734e-03    4
29 1 1 1 2 1 f    6765.2646958409  1.775e-03    6
36 3 0 0 1 1 e    6766.7674854292  1.111e-03    3
28 3 1 1 1 4 e    6767.0064073229  1.797e-03    3
41 3 0 0 1 2 e    6767.5867607810  1.009e-03    5
10 0 0 0 3 1 e    6767.9334402549  1.108e-03    6
40 4 1 1 0 1 e    6767.9618047651  1.111e-03    1
28 3 1 1 1 4 f    6768.3154363916  1.746e-03    4
18 4 2 2 0 2 e    6769.6177696936  1.796e-03    1
51 1 0 0 2 1 e    6770.1228133945  1.011e-03    4
35 1 1 1 2 2 e    6772.1545008064  1.007e-03    1
35 1 1 1 2 2 f    6773.2271488447  1.111e-03    1
49 3 0 0 1 4 e    6775.0259627380  1.433e-03    2
11 0 0 0 3 1 e    6775.8489711443  1.002e-03    6
19 3 1 1 1 3 e    6778.0470895452  1.734e-03    4
19 3 1 1 1 3 f    6778.5492265378  1.796e-03    4
45 3 0 0 1 3 e    6781.8781625129  1.010e-03    4
19 4 2 2 0 2 e    6783.6319206686  1.734e-03    1
12 0 0 0 3 1 e    6784.4835448517  1.108e-03    6
30 1 1 1 2 1 e    6786.3676737414  1.110e-03    6
30 1 1 1 2 1 f    6787.0614027794  1.850e-03    4
29 3 1 1 1 4 e    6788.2664360305  1.735e-03    2
29 3 1 1 1 4 f    6789.6676238181  1.798e-03    3
54 1 0 0 2 2 e    6789.8754742773  1.224e-03    1
1 3 1 1 1 2 e     6790.9953864733  1.784e-03    2
1 3 1 1 1 2 f     6791.0015796673  2.326e-03    1
2 3 1 1 1 2 e     6792.4609138074  1.863e-03    1
2 3 1 1 1 2 f     6792.4635412171  1.733e-03    2
20 3 1 1 1 3 e    6792.6499712599  1.796e-03    2
20 3 1 1 1 3 f    6793.2041960363  1.734e-03    3
37 3 0 0 1 1 e    6793.8299835559  1.007e-03    5
13 0 0 0 3 1 e    6793.8380814211  1.002e-03    4
3 3 1 1 1 2 e     6794.6451781846  2.458e-03    2
3 3 1 1 1 2 f     6794.6605311330  2.691e-03    2
4 3 1 1 1 2 e     6797.5682130406  1.798e-03    2
4 3 1 1 1 2 f     6797.5878390929  2.549e-03    2
42 3 0 0 1 2 e    6798.1821275138  1.112e-03    7
20 4 2 2 0 2 e    6798.3765319170  1.071e-02    2
20 4 2 2 0 2 f    6798.3990017566  1.939e-03    2
36 1 1 1 2 2 f    6799.4182592969  1.007e-03    1
5 3 1 1 1 2 e     6801.2141325479  1.733e-03    4
5 3 1 1 1 2 f     6801.2512002802  1.797e-03    3
14 0 0 0 3 1 e    6803.9112334168  1.107e-03    6
6 3 1 1 1 2 e     6805.5928810059  1.797e-03    5
6 3 1 1 1 2 f     6805.6447399706  2.069e-03    4
52 1 0 0 2 1 e    6807.7490261550  1.224e-03    5
21 3 1 1 1 3 e    6807.9847387742  1.734e-03    2
21 3 1 1 1 3 f    6808.5946236099  1.797e-03    4
31 1 1 1 2 1 e    6808.8442748909  1.639e-03    5
31 1 1 1 2 1 f    6809.5835390846  1.110e-03    5
30 3 1 1 1 4 e    6810.2585236084  1.798e-03    2
7 3 1 1 1 2 e     6810.7000186557  1.923e-03    2
7 3 1 1 1 2 f     6810.7700438580  1.797e-03    4
50 3 0 0 1 4 e    6811.6470644470  1.224e-03    2
30 3 1 1 1 4 f    6811.7540695065  1.736e-03    3
21 4 2 2 0 2 f    6813.8923236099  1.797e-03    2
15 0 0 0 3 1 e    6814.7044094874  1.003e-03    6
46 3 0 0 1 3 e    6815.4103669223  1.148e-03    6
8 3 1 1 1 2 e     6816.5392284192  1.797e-03    3
8 3 1 1 1 2 f     6816.6287154783  1.733e-03    5
38 3 0 0 1 1 e    6821.6253284053  1.111e-03    4
9 3 1 1 1 2 e     6823.1066796800  1.733e-03    5
9 3 1 1 1 2 f     6823.2172777049  1.797e-03    2
22 3 1 1 1 3 e    6824.0480046125  1.797e-03    3
22 3 1 1 1 3 f    6824.7154196831  1.734e-03    4
16 0 0 0 3 1 e    6826.2165546585  1.107e-03    6
37 1 1 1 2 2 f    6826.3430389717  1.212e-03    2
43 3 0 0 1 2 e    6829.5030202054  1.010e-03    5
55 1 0 0 2 2 e    6829.7237674187  1.387e-03    2
22 4 2 2 0 2 f    6830.1245704488  1.735e-03    1
10 3 1 1 1 2 e    6830.4042678475  1.796e-03    3
10 3 1 1 1 2 f    6830.5407193910  1.733e-03    4
32 1 1 1 2 1 e    6832.0442583669  1.110e-03    4
32 1 1 1 2 1 f    6832.8327118401  1.006e-03    5
31 3 1 1 1 4 e    6832.9803892030  2.078e-03    2
31 3 1 1 1 4 f    6834.5768282826  1.798e-03    2
11 3 1 1 1 2 e    6838.4310185880  1.733e-03    4
17 0 0 0 3 1 e    6838.4478762057  1.003e-03    6
11 3 1 1 1 2 f    6838.5948974391  1.796e-03    4
23 3 1 1 1 3 e    6840.8414234175  1.734e-03    2
23 3 1 1 1 3 f    6841.5705274507  1.797e-03    3
53 1 0 0 2 1 e    6846.1009972609  1.387e-03    5
23 4 2 2 0 2 e    6847.0679080608  1.735e-03    1
23 4 2 2 0 2 f    6847.0918815712  1.797e-03    1
12 3 1 1 1 2 e    6847.1880687680  1.796e-03    4
12 3 1 1 1 2 f    6847.3812757378  1.733e-03    3
51 3 0 0 1 4 e    6848.9994311479  1.011e-03    1
47 3 0 0 1 3 e    6849.6772549758  1.011e-03    4
39 3 0 0 1 1 e    6850.1501335096  1.009e-03    4
18 0 0 0 3 1 e    6851.3986502722  1.107e-03    6
38 1 1 1 2 2 f    6853.9921399444  1.009e-03    1
33 1 1 1 2 1 e    6855.9690607238  1.006e-03    4
32 3 1 1 1 4 e    6856.4356903406  1.798e-03    2
13 3 1 1 1 2 e    6856.6738686274  1.733e-03    3
33 1 1 1 2 1 f    6856.8067365567  1.110e-03    7
13 3 1 1 1 2 f    6856.8998250582  1.796e-03    2
32 3 1 1 1 4 f    6858.1321161036  1.736e-03    2
24 3 1 1 1 3 e    6858.3649184759  1.797e-03    4
24 3 1 1 1 3 f    6859.1566250322  1.735e-03    4
44 3 0 0 1 2 e    6861.5521104527  1.147e-03    7
24 4 2 2 0 2 e    6864.7671187665  1.797e-03    1
24 4 2 2 0 2 f    6864.7964750322  2.355e-03    2
19 0 0 0 3 1 e    6865.0683581804  1.004e-03    6
14 3 1 1 1 2 e    6866.8915073648  2.057e-03    2
14 3 1 1 1 2 f    6867.1511499563  1.734e-03    2
56 1 0 0 2 2 e    6870.3014496008  1.225e-03    2
25 3 1 1 1 3 e    6876.6188230359  1.735e-03    4
25 3 1 1 1 3 f    6877.4780368162  1.797e-03    3
15 3 1 1 1 2 e    6877.8341012127  1.734e-03    4
15 3 1 1 1 2 f    6878.1335980278  1.796e-03    4
40 3 0 0 1 1 e    6879.4100047651  1.111e-03    1
20 0 0 0 3 1 e    6879.4572700479  1.108e-03    6
34 1 1 1 2 1 e    6880.6184692987  1.110e-03    6
33 3 1 1 1 4 e    6880.6228087846  1.736e-03    2
34 1 1 1 2 1 f    6881.5053843393  1.736e-03    6
39 1 1 1 2 2 f    6882.3649047651  1.111e-03    1
33 3 1 1 1 4 f    6882.4247963355  1.798e-03    2
48 3 0 0 1 3 e    6884.6622045582  1.148e-03    3
54 1 0 0 2 1 e    6885.1694944390  1.224e-03    4
52 3 0 0 1 4 e    6887.0790701456  1.224e-03    3
16 3 1 1 1 2 e    6889.5092962483  1.796e-03    2
16 3 1 1 1 2 f    6889.8476361041  1.734e-03    4
45 3 0 0 1 2 e    6894.3318423601  1.010e-03    5
1 2 0 0 2 3 e     6894.3919362355  1.000e-03    1
21 0 0 0 3 1 e    6894.5652629849  1.004e-03    6
26 3 1 1 1 3 e    6895.6010248509  1.797e-03    3
2 2 0 0 2 3 e     6895.8470891734  1.110e-03    1
26 3 1 1 1 3 f    6896.5293707370  1.746e-03    3
3 2 0 0 2 3 e     6898.0295994379  1.001e-03    1
4 2 0 0 2 3 e     6900.9406222039  1.109e-03    1
17 3 1 1 1 2 e    6901.9129089894  1.734e-03    3
17 3 1 1 1 2 f    6902.2948040321  1.796e-03    2
26 4 2 2 0 2 e    6902.3792370195  1.797e-03    1
26 4 2 2 0 2 f    6902.4179729567  2.188e-03    2
34 3 1 1 1 4 e    6905.5389210015  1.798e-03    3
35 1 1 1 2 1 e    6905.9901709533  1.007e-03    5
35 1 1 1 2 1 f    6906.9313586340  1.111e-03    6
34 3 1 1 1 4 f    6907.4484535092  1.736e-03    3
6 2 0 0 2 3 e     6908.9422271165  1.784e-03    2
41 3 0 0 1 1 e    6909.3915994699  1.009e-03    4
22 0 0 0 3 1 e    6910.3923216019  1.108e-03    6
57 1 0 0 2 2 e    6911.5884950251  1.387e-03    2
18 3 1 1 1 2 e    6915.0471044015  1.796e-03    4
27 3 1 1 1 3 e    6915.3156306044  1.735e-03    3
18 3 1 1 1 2 f    6915.4720623976  1.734e-03    4
27 5 1 1 0 6 f    6915.7291155533  1.847e-03    1
27 3 1 1 1 3 f    6916.3209242847  1.797e-03    3
8 2 0 0 2 3 e     6919.8589311321  1.109e-03    1
49 3 0 0 1 3 e    6920.3798970699  1.011e-03    4
27 4 2 2 0 2 e    6922.2888019011  1.735e-03    1
27 4 2 2 0 2 f    6922.3323286504  1.797e-03    1
55 1 0 0 2 1 e    6924.9562606368  1.387e-03    4
53 3 0 0 1 4 e    6925.8847924187  1.387e-03    1
23 0 0 0 3 1 e    6926.9379645378  1.004e-03    6
46 3 0 0 1 2 e    6927.8313432121  1.148e-03    5
19 3 1 1 1 2 e    6928.9108584218  1.734e-03    2
19 3 1 1 1 2 f    6929.3833651576  1.796e-03    2
35 3 1 1 1 4 e    6931.1902717253  1.736e-03    1
36 1 1 1 2 1 e    6932.0878036108  1.111e-03    6
36 1 1 1 2 1 f    6933.0812329631  1.737e-03    4
35 3 1 1 1 4 f    6933.2082990562  1.798e-03    1
28 3 1 1 1 3 e    6935.7573855045  1.797e-03    3
28 5 1 1 0 6 f    6936.5409662976  1.746e-03    1
28 3 1 1 1 3 f    6936.8586168268  1.746e-03    4
42 3 0 0 1 1 e    6940.1112872942  1.112e-03    3
41 1 1 1 2 2 f    6941.2916758791  1.112e-03    1
11 2 0 0 2 3 e    6941.6866600729  1.002e-03    1
28 4 2 2 0 2 f    6942.9846067238  1.850e-03    1
20 3 1 1 1 2 e    6943.5025196936  1.796e-03    2
20 3 1 1 1 2 f    6944.0246293696  1.734e-03    3
24 0 0 0 3 1 e    6944.2027263580  1.109e-03    6
12 2 0 0 2 3 e    6950.4175360445  1.108e-03    1
58 1 0 0 2 2 e    6953.6093813184  1.323e-03    2
1 3 1 1 1 1 e     6956.0337864733  1.784e-03    1
1 3 1 1 1 1 f     6956.0401796673  2.326e-03    2
50 3 0 0 1 3 e    6956.8179544470  1.224e-03    4
29 3 1 1 1 3 e    6956.9319207403  1.735e-03    3
2 3 1 1 1 1 e     6957.5043014705  1.863e-03    2
2 3 1 1 1 1 f     6957.5066318936  2.334e-03    2
36 3 1 1 1 4 e    6957.5712157192  1.798e-03    2
29 3 1 1 1 3 f    6957.9902529505  1.798e-03    1
29 5 1 1 0 6 f    6958.2380342519  1.798e-03    2
21 3 1 1 1 2 e    6958.8233206686  1.734e-03    1
37 1 1 1 2 1 e    6958.9069797574  1.007e-03    3
21 3 1 1 1 2 f    6959.3989468293  1.797e-03    2
3 3 1 1 1 1 e     6959.6884864733  1.784e-03    1
36 3 1 1 1 4 f    6959.7062017950  1.955e-03    2
3 3 1 1 1 1 f     6959.7071796673  2.326e-03    1
13 2 0 0 2 3 e    6959.8798090374  1.003e-03    1
37 1 1 1 2 1 f    6959.9576964329  1.111e-03    3
47 3 0 0 1 2 e    6962.0653294522  1.011e-03    3
25 0 0 0 3 1 e    6962.1863534389  1.005e-03    6
4 3 1 1 1 1 e     6962.6202122738  1.798e-03    1
4 3 1 1 1 1 f     6962.6470869687  2.069e-03    1
29 4 2 2 0 2 e    6964.3192660305  1.735e-03    2
29 4 2 2 0 2 f    6964.3734842519  2.103e-03    2
54 3 0 0 1 4 e    6965.4269896008  1.225e-03    1
56 1 0 0 2 1 e    6965.4752454596  1.225e-03    4
5 3 1 1 1 1 e     6966.2730465245  1.733e-03    4
5 3 1 1 1 1 f     6966.3143336135  1.797e-03    3
14 2 0 0 2 3 e    6970.0639198413  1.107e-03    1
6 3 1 1 1 1 e     6970.6616979340  1.976e-03    2
6 3 1 1 1 1 f     6970.7201513774  2.069e-03    3
43 3 0 0 1 1 e    6971.5556842753  1.010e-03    2
22 3 1 1 1 2 e    6974.8733548064  1.797e-03    3
22 3 1 1 1 2 f    6975.5040694279  1.734e-03    3
7 3 1 1 1 1 e     6975.7789296140  1.923e-03    3
7 3 1 1 1 1 f     6975.8569986751  1.797e-03    4
30 3 1 1 1 3 e    6978.8365955415  1.798e-03    2
30 3 1 1 1 3 f    6980.0106139137  1.736e-03    2
30 5 1 1 0 6 f    6980.5175139137  1.736e-03    2
26 0 0 0 3 1 e    6980.8882148005  1.109e-03    6
15 2 0 0 2 3 e    6980.9768666041  1.003e-03    1
8 3 1 1 1 1 e     6981.6287833799  1.797e-03    4
8 3 1 1 1 1 f     6981.7285201736  1.733e-03    4
37 3 1 1 1 4 e    6984.6817732501  1.736e-03    2
38 1 1 1 2 1 e    6986.4515503139  1.111e-03    3
30 4 2 2 0 2 f    6986.5042211036  1.736e-03    1
37 3 1 1 1 4 f    6986.9331040823  1.798e-03    2
38 1 1 1 2 1 f    6987.5574972578  1.009e-03    4
9 3 1 1 1 1 e     6988.2073482725  1.733e-03    3
9 3 1 1 1 1 f     6988.3338114557  1.797e-03    4
23 3 1 1 1 2 e    6991.6549080608  1.735e-03    1
23 3 1 1 1 2 f    6992.3418815712  1.797e-03    1
16 2 0 0 2 3 e    6992.6195494757  1.107e-03    1
51 3 0 0 1 3 e    6993.9865351054  2.520e-02    4
10 3 1 1 1 1 e    6995.5188054030  1.796e-03    4
10 3 1 1 1 1 f    6995.6738940625  1.733e-03    2
59 1 0 0 2 2 e    6996.3389293971  1.629e-03    1
48 3 0 0 1 2 e    6997.0168010869  1.148e-03    3
27 0 0 0 3 1 e    7000.3093532005  1.005e-03    6
31 5 1 1 0 6 e    7001.1083246814  1.806e-03    2
31 3 1 1 1 3 e    7001.4841746814  2.198e-03    2
43 1 1 1 2 2 e    7001.5206842753  1.010e-03    1
31 3 1 1 1 3 f    7002.7313498386  1.798e-03    3
43 1 1 1 2 2 f    7003.1208702751  1.147e-03    1
11 3 1 1 1 1 e    7003.5614107169  1.733e-03    4
44 3 0 0 1 1 e    7003.7340453465  1.147e-03    3
11 3 1 1 1 1 f    7003.7468466069  1.796e-03    4
17 2 0 0 2 3 e    7004.9844745390  1.324e-03    2
55 3 0 0 1 4 e    7005.6855862219  1.935e-03    2
57 1 0 0 2 1 e    7006.7022987373  1.629e-03    3
24 3 1 1 1 2 e    7009.1624421555  1.797e-03    3
31 4 2 2 0 2 e    7009.2910192030  2.078e-03    1
31 4 2 2 0 2 f    7009.3626436148  1.798e-03    1
24 3 1 1 1 2 f    7009.9098598241  1.735e-03    3
12 3 1 1 1 1 e    7012.3344696210  1.796e-03    4
38 3 1 1 1 4 e    7012.5261859726  1.798e-03    1
12 3 1 1 1 1 f    7012.5546230995  1.784e-03    4
39 1 1 1 2 1 e    7014.7192418875  1.009e-03    5
38 3 1 1 1 4 f    7014.8963066652  1.737e-03    3
39 1 1 1 2 1 f    7015.8840918437  1.111e-03    4
0 2 0 0 2 2 e     7017.8905288486  1.110e-03    1
18 2 0 0 2 3 e    7018.0831119388  1.107e-03    2
1 2 0 0 2 2 e     7018.6156185569  1.128e-03    1
2 2 0 0 2 2 e     7020.0645357318  1.110e-03    3
28 0 0 0 3 1 e    7020.4485279683  1.109e-03    6
13 3 1 1 1 1 e    7021.8384570032  1.733e-03    3
13 3 1 1 1 1 f    7022.0952214772  1.846e-03    2
3 2 0 0 2 2 e     7022.2382678367  1.178e-03    2
32 5 1 1 0 6 e    7024.6895103406  1.798e-03    2
32 3 1 1 1 3 e    7024.9127853406  1.798e-03    4
4 2 0 0 2 2 e     7025.1338467216  1.443e-03    2
32 3 1 1 1 3 f    7026.1774315766  1.736e-03    2
25 3 1 1 1 2 e    7027.4005580608  1.735e-03    2
25 3 1 1 1 2 f    7028.2109305976  1.797e-03    3
5 2 0 0 2 2 e     7028.7576353019  1.001e-03    3
52 3 0 0 1 3 e    7031.8766516245  1.224e-03    4
19 2 0 0 2 3 e    7031.9036531804  1.004e-03    2
14 3 1 1 1 1 e    7032.0734334473  1.796e-03    4
14 3 1 1 1 1 f    7032.3697749563  1.734e-03    4
49 3 0 0 1 2 e    7032.7035266014  1.011e-03    3
32 4 2 2 0 2 e    7032.8793120729  1.798e-03    1
6 2 0 0 2 2 e     7033.1018566416  1.021e-03    3
44 1 1 1 2 2 e    7033.4524702751  1.147e-03    1
45 3 0 0 1 1 e    7036.6466227577  1.010e-03    2
7 2 0 0 2 2 e     7038.1709832793  1.002e-03    5
60 1 0 0 2 2 e    7039.7993932546  1.389e-03    1
29 0 0 0 3 1 e    7041.3061533504  1.006e-03    6
15 3 1 1 1 1 e    7043.0397592552  1.734e-03    3
15 3 1 1 1 1 f    7043.3778980278  2.308e-03    2
39 3 1 1 1 4 f    7043.5907451635  1.798e-03    1
40 1 1 1 2 1 e    7043.7102711547  1.111e-03    3
8 2 0 0 2 2 e     7043.9638938969  1.021e-03    4
40 1 1 1 2 1 f    7044.9336945934  1.009e-03    6
26 3 1 1 1 2 e    7046.3660378559  1.797e-03    3
20 2 0 0 2 3 e    7046.4522744019  1.108e-03    1
56 3 0 0 1 4 e    7046.6844629596  1.225e-03    2
26 3 1 1 1 2 f    7047.2417796157  1.746e-03    2
58 1 0 0 2 1 e    7048.6629763236  1.323e-03    3
33 3 1 1 1 3 e    7048.8543427230  1.736e-03    4
33 5 1 1 0 6 e    7049.2271639938  1.736e-03    2
33 3 1 1 1 3 f    7050.3519163355  1.798e-03    2
9 2 0 0 2 2 e     7050.4810599200  1.002e-03    5
16 3 1 1 1 1 e    7054.7381325732  1.796e-03    4
16 3 1 1 1 1 f    7055.1208690119  1.734e-03    2
33 4 2 2 0 2 e    7057.2069087846  1.736e-03    1
10 2 0 0 2 2 e    7057.7232709511  1.021e-03    6
30 0 0 0 3 1 e    7062.8826073335  1.110e-03    6
11 2 0 0 2 2 e    7065.6892925599  1.002e-03    5
27 3 1 1 1 2 e    7066.0631949561  1.735e-03    2
27 3 1 1 1 2 f    7067.0053286504  1.797e-03    2
17 3 1 1 1 1 e    7067.1661796754  1.734e-03    4
17 3 1 1 1 1 f    7067.5964868161  1.796e-03    3
50 3 0 0 1 2 e    7069.1102294470  1.224e-03    4
46 3 0 0 1 1 e    7070.2814461334  1.291e-03    2
40 3 1 1 1 4 e    7070.4067027016  1.799e-03    1
53 3 0 0 1 3 e    7070.4932910208  3.210e-03    2
40 3 1 1 1 4 f    7073.0239091003  1.737e-03    1
41 1 1 1 2 1 e    7073.4235312764  1.009e-03    5
34 3 1 1 1 3 e    7073.6853120729  1.798e-03    2
12 2 0 0 2 2 e    7074.3788658704  1.108e-03    5
41 1 1 1 2 1 f    7074.7095105680  1.112e-03    5
34 3 1 1 1 3 f    7075.2585737503  1.736e-03    4
22 2 0 0 2 3 e    7077.7324208433  1.109e-03    1
18 3 1 1 1 1 e    7080.3225833496  1.796e-03    3
18 3 1 1 1 1 f    7080.8050050110  1.734e-03    3
13 2 0 0 2 2 e    7083.7936113563  1.002e-03    4
61 1 0 0 2 2 e    7083.9690225787  1.684e-03    2
31 0 0 0 3 1 e    7085.1773564241  1.006e-03    6
28 3 1 1 1 2 e    7086.4866188379  1.797e-03    3
28 3 1 1 1 2 f    7087.4983662976  1.746e-03    1
57 3 0 0 1 4 e    7088.3985000251  1.387e-03    1
59 1 0 0 2 1 e    7091.3321087910  1.629e-03    3
14 2 0 0 2 2 e    7093.9311411217  1.023e-03    8
19 3 1 1 1 1 e    7094.2123832530  1.734e-03    3
23 2 0 0 2 3 e    7094.4619820831  1.004e-03    1
19 3 1 1 1 1 f    7094.7502621986  1.796e-03    3
11 4 0 0 1 5 e    7096.1023496978  1.126e-03    1
35 3 1 1 1 3 e    7099.2393322670  1.736e-03    3
46 1 1 1 2 2 e    7099.4789961334  1.148e-03    1
6 1 2 2 2 1 f     7099.5162480769  5.498e-03    1
6 1 2 2 2 1 e     7099.5171336374  5.593e-03    2
41 3 1 1 1 4 e    7100.4416839317  1.737e-03    3
35 3 1 1 1 3 f    7100.8962089440  1.798e-03    4
41 3 1 1 1 4 f    7103.1870125630  1.799e-03    1
42 1 1 1 2 1 e    7103.8605030712  1.112e-03    6
7 1 2 2 2 1 f     7104.6097113707  5.292e-03    2
47 3 0 0 1 1 e    7104.6544707736  1.371e-03    2
15 2 0 0 2 2 e    7104.7930053244  1.003e-03    5
42 1 1 1 2 1 f    7105.2088295470  1.010e-03    2
51 3 0 0 1 2 e    7106.2486798045  1.387e-03    4
29 3 1 1 1 2 e    7107.6403113207  1.735e-03    3
35 4 2 2 0 2 f    7108.1752030011  1.798e-03    1
32 0 0 0 3 1 e    7108.1901409082  1.110e-03    6
29 3 1 1 1 2 f    7108.7234529505  1.798e-03    2
20 3 1 1 1 1 e    7108.8339228261  1.797e-03    2
20 3 1 1 1 1 f    7109.4261498669  1.734e-03    4
54 3 0 0 1 3 e    7109.8380088868  1.225e-03    3
8 1 2 2 2 1 e     7110.4319464570  5.478e-03    1
24 2 0 0 2 3 e    7111.9163185393  1.109e-03    1
13 4 0 0 1 5 e    7114.4880486231  1.126e-03    1
16 2 0 0 2 2 e    7116.3781912023  1.023e-03    5
9 1 2 2 2 1 f     7116.9769415388  5.292e-03    1
9 1 2 2 2 1 e     7116.9775547287  5.313e-03    2
21 3 1 1 1 1 e    7124.1846297214  1.734e-03    4
10 1 2 2 2 1 e    7124.2536664570  5.478e-03    1
14 4 0 0 1 5 e    7124.7872510699  1.023e-03    1
21 3 1 1 1 1 f    7124.8365117292  1.797e-03    4
36 3 1 1 1 3 e    7125.5158657192  1.798e-03    4
36 3 1 1 1 3 f    7127.2613830136  1.737e-03    3
2 2 0 0 2 1 e     7127.5249458685  9.335e-04    3
17 2 0 0 2 2 e    7128.6878914965  1.003e-03    7
62 1 0 0 2 2 e    7128.8699545553  1.631e-03    2
30 3 1 1 1 2 e    7129.5215955415  1.798e-03    4
3 2 0 0 2 1 e     7129.7035285252  8.010e-04    4
25 2 0 0 2 3 e    7130.1011865519  1.005e-03    1
30 3 1 1 1 2 f    7130.6815567237  1.850e-03    2
58 3 0 0 1 4 e    7130.8491232546  1.389e-03    1
33 0 0 0 3 1 e    7131.9213735975  1.006e-03    6
4 2 0 0 2 1 e     7132.6047081886  1.145e-03    2
42 3 1 1 1 4 f    7134.0816897386  1.828e-03    1
36 4 2 2 0 2 f    7134.7178717950  1.737e-03    1
60 1 0 0 2 1 e    7134.7318103176  1.389e-03    4
43 1 1 1 2 1 e    7135.0204040115  1.010e-03    4
47 1 1 1 2 2 f    7135.4846138302  1.148e-03    1
15 4 0 0 1 5 e    7135.8164321869  1.125e-03    1
5 2 0 0 2 1 e     7136.2304384878  8.015e-04    3
43 1 1 1 2 1 f    7136.4348211317  1.147e-03    6
48 3 0 0 1 1 e    7139.7486568762  1.409e-03    2
22 3 1 1 1 1 e    7140.2666379458  1.797e-03    3
6 2 0 0 2 1 e     7140.5811824741  9.325e-04    3
22 3 1 1 1 1 f    7140.9804446831  1.734e-03    4
12 1 2 2 2 1 f    7140.9898406254  5.313e-03    2
18 2 0 0 2 2 e    7141.7192821288  1.241e-03    2
52 3 0 0 1 2 e    7144.1091516245  1.224e-03    4
7 2 0 0 2 1 e     7145.6596373027  8.015e-04    3
26 2 0 0 2 3 e    7149.0112198005  1.399e-03    2
55 3 0 0 1 3 e    7149.9005542564  1.387e-03    3
13 1 2 2 2 1 e    7150.4436783257  5.313e-03    1
8 2 0 0 2 1 e     7151.4610129713  9.321e-04    4
31 3 1 1 1 2 e    7152.1310985317  1.892e-03    3
37 3 1 1 1 3 e    7152.5170323841  1.736e-03    4
31 3 1 1 1 2 f    7153.3690529505  1.798e-03    1
37 3 1 1 1 3 f    7154.3619240823  1.798e-03    4
19 2 0 0 2 2 e    7155.4777283685  8.045e-04    6
34 0 0 0 3 1 e    7156.3704994036  1.110e-03    6
23 3 1 1 1 1 e    7157.0797234175  1.734e-03    2
23 3 1 1 1 1 f    7157.8583909808  1.797e-03    2
9 2 0 0 2 1 e     7157.9906363671  8.020e-04    1
14 1 2 2 2 1 f    7160.6318566131  5.313e-03    1
14 1 2 2 2 1 e    7160.6320778159  5.292e-03    1
43 3 1 1 1 4 e    7162.7027813579  1.738e-03    2
10 2 0 0 2 1 e    7165.2427366158  9.317e-04    4
43 3 1 1 1 4 f    7165.7108950090  1.799e-03    2
44 1 1 1 2 1 e    7166.9040453764  1.193e-03    3
44 1 1 1 2 1 f    7168.3861356785  1.010e-03    3
20 2 0 0 2 2 e    7169.9589211885  9.312e-04    7
15 1 2 2 2 1 e    7171.5420040050  5.313e-03    1
15 1 2 2 2 1 f    7171.5431140961  5.292e-03    2
11 2 0 0 2 1 e    7173.2204681258  8.025e-04    4
18 4 0 0 1 5 e    7173.3208421288  1.023e-03    1
59 3 0 0 1 4 e    7174.0185393971  1.629e-03    1
63 1 0 0 2 2 e    7174.4792862774  1.856e-03    2
24 3 1 1 1 1 e    7174.6204434759  1.797e-03    4
24 3 1 1 1 1 f    7175.4697104659  1.735e-03    3
32 3 1 1 1 2 e    7175.4701853406  1.798e-03    4
49 3 0 0 1 1 e    7175.5783276214  1.011e-03    4
32 3 1 1 1 2 f    7176.7878614189  1.736e-03    3
61 1 0 0 2 1 e    7178.8425569280  1.684e-03    4
38 3 1 1 1 3 e    7180.2521659973  1.798e-03    1
35 0 0 0 3 1 e    7181.5373083850  1.007e-03    6
12 2 0 0 2 1 e    7181.9237962355  9.312e-04    5
38 3 1 1 1 3 f    7182.1899154476  1.737e-03    4
53 3 0 0 1 2 e    7182.7009820206  1.387e-03    3
16 1 2 2 2 1 e    7183.1851726138  5.292e-03    2
16 1 2 2 2 1 f    7183.1854699164  5.313e-03    1
21 2 0 0 2 2 e    7185.1627046285  8.323e-04    7
19 4 0 0 1 5 e    7187.2895663130  1.125e-03    1
28 2 0 0 2 3 e    7189.0084982081  1.110e-03    1
38 4 2 2 0 2 f    7190.0062091003  1.737e-03    1
56 3 0 0 1 3 e    7190.6981151733  1.225e-03    3
13 2 0 0 2 1 e    7191.3523763780  8.035e-04    3
25 3 1 1 1 1 e    7192.8942997070  1.735e-03    3
25 3 1 1 1 1 f    7193.8167551108  3.316e-03    2
17 1 2 2 2 1 e    7195.5522513001  5.403e-03    1
44 3 1 1 1 4 f    7198.0738783403  3.083e-03    2
45 1 1 1 2 1 e    7199.5140727577  1.622e-03    2
33 3 1 1 1 2 e    7199.5367389938  1.736e-03    4
33 3 1 1 1 2 f    7200.9383254286  1.798e-03    3
45 1 1 1 2 1 f    7201.0579371184  1.821e-03    4
22 2 0 0 2 2 e    7201.0898581287  9.317e-04    7
14 2 0 0 2 1 e    7201.5059654751  9.312e-04    2
20 4 0 0 1 5 e    7201.9942524016  1.024e-03    1
36 0 0 0 3 1 e    7207.4227189400  1.111e-03    4
39 3 1 1 1 3 e    7208.7098666529  1.736e-03    4
39 3 1 1 1 3 f    7210.7515229229  1.798e-03    3
26 3 1 1 1 1 e    7211.8984895575  1.797e-03    3
50 3 0 0 1 1 e    7212.1337603030  1.224e-03    4
15 2 0 0 2 1 e    7212.3847814608  8.040e-04    5
26 3 1 1 1 1 f    7212.8910255352  1.746e-03    3
23 2 0 0 2 2 e    7217.7409111806  1.005e-03    5
60 3 0 0 1 4 e    7217.9245314050  1.389e-03    2
39 4 2 2 0 2 f    7218.7642125630  1.799e-03    1
0 4 0 0 1 4 e     7220.7354477510  9.342e-04    2
64 1 0 0 2 2 e    7220.8207103350  1.936e-03    1
1 4 0 0 1 4 e     7221.4685426480  9.818e-04    4
54 3 0 0 1 2 e    7222.0170159229  1.225e-03    4
2 4 0 0 1 4 e     7222.9322804868  9.335e-04    3
62 1 0 0 2 1 e    7223.6827499451  1.631e-03    2
16 2 0 0 2 1 e    7223.9889515103  9.308e-04    6
34 3 1 1 1 2 e    7224.3328387693  2.285e-03    2
3 4 0 0 1 4 e     7225.1271794081  8.005e-04    4
34 3 1 1 1 2 f    7225.8172298500  1.736e-03    3
4 4 0 0 1 4 e     7228.0539360835  9.330e-04    5
45 3 1 1 1 4 f    7231.1712029767  1.821e-03    2
27 3 1 1 1 1 e    7231.6333966677  1.735e-03    3
5 4 0 0 1 4 e     7231.7122642159  8.010e-04    3
30 2 0 0 2 3 e    7231.9049982081  1.110e-03    1
57 3 0 0 1 3 e    7232.2090893971  1.629e-03    2
27 3 1 1 1 1 f    7232.7006972347  1.797e-03    3
46 1 1 1 2 1 e    7232.8391961334  1.148e-03    2
37 0 0 0 3 1 e    7234.0248712873  1.007e-03    6
46 1 1 1 2 1 f    7234.4534071392  1.738e-03    3
24 2 0 0 2 2 e    7235.1163365054  9.321e-04    8
6 4 0 0 1 4 e     7236.1013895840  9.330e-04    3
17 2 0 0 2 1 e    7236.3182627318  8.045e-04    4
20 1 2 2 2 1 f    7237.0156139087  5.313e-03    1
20 1 2 2 2 1 e    7237.0162720866  5.292e-03    1
40 3 1 1 1 3 e    7237.8970809962  1.798e-03    3
40 3 1 1 1 3 f    7240.0407819691  1.737e-03    4
50 1 1 1 2 2 e    7240.2156999222  2.331e-03    2
7 4 0 0 1 4 e     7241.2234752844  8.015e-04    5
50 1 1 1 2 2 f    7242.3562311479  1.011e-03    1
8 4 0 0 1 4 e     7247.0761455915  9.321e-04    6
18 2 0 0 2 1 e    7249.3725376914  9.312e-04    6
51 3 0 0 1 1 e    7249.4244973063  1.011e-03    3
35 3 1 1 1 2 e    7249.8566587846  1.736e-03    2
35 3 1 1 1 2 f    7251.4306164812  1.798e-03    4
28 3 1 1 1 1 e    7252.0970624252  1.797e-03    3
21 1 2 2 2 1 e    7252.2922467087  5.313e-03    1
21 1 2 2 2 1 f    7252.2928877160  5.292e-03    1
25 2 0 0 2 2 e    7253.2139027653  1.005e-03    5
28 3 1 1 1 1 f    7253.2449056453  1.746e-03    4
9 4 0 0 1 4 e     7253.6609506640  8.025e-04    4
31 2 0 0 2 3 e    7254.4540126631  1.006e-03    1
2 3 2 2 1 3 f     7260.2303806766  5.677e-03    2
10 4 0 0 1 4 e    7260.9762244419  9.317e-04    4
38 0 0 0 3 1 e    7261.3454085351  1.111e-03    6
55 3 0 0 1 2 e    7262.0569024187  1.387e-03    2
19 2 0 0 2 1 e    7263.1508291542  8.045e-04    6
46 3 1 1 1 4 f    7264.9942281823  2.241e-03    1
4 3 2 2 1 3 e     7265.3658055389  5.769e-03    1
4 3 2 2 1 3 f     7265.3663186467  5.677e-03    1
47 1 1 1 2 1 e    7266.8894234138  1.738e-03    3
41 3 1 1 1 3 e    7267.8123732772  1.737e-03    2
65 1 0 0 2 2 e    7267.8667194885  2.192e-03    2
47 1 1 1 2 1 f    7268.5785318912  2.192e-03    1
11 4 0 0 1 4 e    7269.0235802742  8.025e-04    4
5 3 2 2 1 3 f     7269.0334507241  5.411e-03    2
5 3 2 2 1 3 e     7269.0346959006  5.498e-03    1
63 1 0 0 2 1 e    7269.2322903829  1.856e-03    2
41 3 1 1 1 3 f    7270.0610084661  1.799e-03    3
26 2 0 0 2 2 e    7272.0355984175  9.325e-04    8
29 3 1 1 1 1 e    7273.2922584170  1.735e-03    3
6 3 2 2 1 3 f     7273.4310392459  5.313e-03    3
6 3 2 2 1 3 e     7273.4321153844  5.673e-03    2
58 3 0 0 1 3 e    7274.4561352972  1.323e-03    3
29 3 1 1 1 1 f    7274.5232071515  1.798e-03    3
36 3 1 1 1 2 e    7276.1111159726  1.798e-03    1
20 2 0 0 2 1 e    7277.6548924625  9.317e-04    4
32 2 0 0 2 3 e    7277.7159453575  1.110e-03    1
36 3 1 1 1 2 f    7277.7726717950  1.737e-03    2
12 4 0 0 1 4 e    7277.8026258932  9.312e-04    5
7 3 2 2 1 3 f     7278.5678913707  5.292e-03    2
7 3 2 2 1 3 e     7278.5679066424  5.313e-03    2
8 3 2 2 1 3 f     7284.4358480769  5.498e-03    1
8 3 2 2 1 3 e     7284.4359436374  5.593e-03    1
23 1 2 2 2 1 e    7285.0248150254  5.313e-03    1
23 1 2 2 2 1 f    7285.0253307266  5.412e-03    1
25 4 0 0 1 5 e    7286.5352941793  1.127e-03    1
13 4 0 0 1 4 e    7287.3127234125  8.035e-04    6
52 3 0 0 1 1 e    7287.4411266245  1.224e-03    2
39 0 0 0 3 1 e    7289.3828993400  1.009e-03    6
9 3 2 2 1 3 e     7291.0390182076  5.619e-03    2
9 3 2 2 1 3 f     7291.0390410883  5.560e-03    2
27 2 0 0 2 2 e    7291.5797578263  1.005e-03    7
21 2 0 0 2 1 e    7292.8841053309  1.004e-03    4
30 3 1 1 1 1 e    7295.2164296461  1.798e-03    3
30 3 1 1 1 1 f    7296.5329889487  1.736e-03    4
14 4 0 0 1 4 e    7297.5539293798  9.308e-04    6
10 3 2 2 1 3 f    7298.3741622655  5.313e-03    2
10 3 2 2 1 3 e    7298.3743425088  5.292e-03    2
42 3 1 1 1 3 e    7298.4554201727  1.799e-03    2
42 3 1 1 1 3 f    7300.8127131253  1.738e-03    3
48 1 1 1 2 1 e    7301.6638580729  1.148e-03    4
33 2 0 0 2 3 e    7301.7063126631  1.006e-03    1
24 1 2 2 2 1 f    7302.4802674464  5.313e-03    2
24 1 2 2 2 1 e    7302.4805151816  5.292e-03    1
56 3 0 0 1 2 e    7302.8400964631  1.225e-03    4
37 3 1 1 1 2 e    7303.0888239002  1.736e-03    3
48 1 1 1 2 1 f    7303.4271758221  1.011e-03    2
37 3 1 1 1 2 f    7304.8452311094  1.798e-03    3
26 4 0 0 1 5 e    7305.6443564759  1.024e-03    1
11 3 2 2 1 3 e    7306.4381090272  5.313e-03    2
11 3 2 2 1 3 f    7306.4382516857  5.292e-03    2
62 3 0 0 1 4 e    7307.9071595553  1.631e-03    1
15 4 0 0 1 4 e    7308.5260706234  8.035e-04    6
22 2 0 0 2 1 e    7308.8367179868  9.317e-04    5
28 2 0 0 2 2 e    7311.8461846591  1.025e-03    5
12 3 2 2 1 3 f    7315.2425806254  5.313e-03    2
12 3 2 2 1 3 e    7315.2428152775  5.292e-03    2
64 1 0 0 2 1 e    7315.5163730556  2.200e-03    2
66 1 0 0 2 2 e    7315.6503080556  2.200e-03    1
59 3 0 0 1 3 e    7317.4155274630  1.629e-03    3
31 3 1 1 1 1 e    7317.8714746814  1.959e-03    2
40 0 0 0 3 1 e    7318.1386419888  1.111e-03    6
31 3 1 1 1 1 f    7319.2765676091  1.798e-03    3
16 4 0 0 1 4 e    7320.2299383227  9.308e-04    4
25 1 2 2 2 1 e    7320.6654231294  5.404e-03    1
25 1 2 2 2 1 f    7320.6659824161  5.296e-03    1
13 3 2 2 1 3 e    7324.7744435640  5.313e-03    1
13 3 2 2 1 3 f    7324.7747678137  5.292e-03    1
27 4 0 0 1 5 e    7325.4887141793  1.127e-03    1
23 2 0 0 2 1 e    7325.5146440818  9.123e-04    2
53 3 0 0 1 1 e    7326.1923796230  1.387e-03    2
34 2 0 0 2 3 e    7326.4203453575  1.110e-03    1
43 3 1 1 1 3 e    7329.8264126522  1.738e-03    3
38 3 1 1 1 2 e    7330.7986659973  1.798e-03    2
43 3 1 1 1 3 f    7332.2933659557  1.799e-03    2
38 3 1 1 1 2 f    7332.6422717950  1.737e-03    1
17 4 0 0 1 4 e    7332.6645731155  8.045e-04    4
29 2 0 0 2 2 e    7332.8361808815  8.070e-04    5
48 3 1 1 1 4 f    7334.8539673161  1.738e-03    1
14 3 2 2 1 3 f    7335.0435466131  5.313e-03    1
14 3 2 2 1 3 e    7335.0437678159  5.292e-03    1
49 1 1 1 2 1 e    7337.1628391940  1.011e-03    3
1 0 1 1 3 1 e     7337.6974230920  2.082e-03    4
1 0 1 1 3 1 f     7337.6991975674  2.326e-03    4
49 1 1 1 2 1 f    7338.9959471973  2.844e-03    2
2 0 1 1 3 1 e     7339.1391160602  2.326e-03    6
2 0 1 1 3 1 f     7339.1402911494  1.733e-03    6
26 1 2 2 2 1 f    7339.5769912402  5.330e-03    1
26 1 2 2 2 1 e    7339.5776867207  5.293e-03    1
32 3 1 1 1 1 e    7341.2565610828  1.892e-03    2
3 0 1 1 3 1 e     7341.2980721752  1.733e-03    6
3 0 1 1 3 1 f     7341.3062455730  1.863e-03    6
32 3 1 1 1 1 f    7342.7523614189  1.736e-03    3
24 2 0 0 2 1 e    7342.9193508952  9.325e-04    3
4 0 1 1 3 1 e     7344.1822040387  1.798e-03    4
4 0 1 1 3 1 f     7344.1929725518  1.733e-03    4
57 3 0 0 1 2 e    7344.3153000251  1.387e-03    1
18 4 0 0 1 4 e    7345.8299317613  9.312e-04    4
15 3 2 2 1 3 e    7346.0433435640  5.313e-03    1
15 3 2 2 1 3 f    7346.0436678137  5.292e-03    1
41 0 0 0 3 1 e    7347.6093228878  1.009e-03    6
5 0 1 1 3 1 e     7347.7844420985  1.733e-03    4
5 0 1 1 3 1 f     7347.8003729938  1.797e-03    5
0 4 0 0 1 3 e     7351.6906739705  9.342e-04    2
35 2 0 0 2 3 e    7351.8635800516  1.192e-03    2
6 0 1 1 3 1 e     7352.1079810433  1.797e-03    5
6 0 1 1 3 1 f     7352.1301687840  1.923e-03    5
1 4 0 0 1 3 e     7352.4190943187  8.000e-04    3
2 4 0 0 1 3 e     7353.8733111991  9.335e-04    2
63 3 0 0 1 4 e    7353.9755994885  2.192e-03    1
30 2 0 0 2 2 e    7354.5502491948  9.334e-04    8
3 4 0 0 1 3 e     7356.0560803628  8.005e-04    4
7 0 1 1 3 1 e     7357.1513354192  1.733e-03    3
7 0 1 1 3 1 f     7357.1798254364  1.797e-03    3
16 3 2 2 1 3 f    7357.7780282647  5.313e-03    2
16 3 2 2 1 3 e    7357.7782352148  5.292e-03    2
4 4 0 0 1 3 e     7358.9659377229  9.330e-04    6
27 1 2 2 2 1 e    7359.2136999685  5.313e-03    1
27 1 2 2 2 1 f    7359.2142675731  5.296e-03    1
39 3 1 1 1 2 e    7359.2336569591  1.736e-03    3
19 4 0 0 1 4 e    7359.7267794429  8.702e-04    4
25 2 0 0 2 1 e    7361.0463332474  8.065e-04    4
60 3 0 0 1 3 e    7361.1101486882  1.389e-03    3
39 3 1 1 1 2 f    7361.1817342967  1.798e-03    3
44 3 1 1 1 3 e    7361.9252056484  1.799e-03    2
5 4 0 0 1 3 e     7362.6035652714  8.015e-04    8
8 0 1 1 3 1 e     7362.9160853757  1.797e-03    5
8 0 1 1 3 1 f     7362.9525000511  1.733e-03    6
67 1 0 0 2 2 e    7364.1347780364  2.442e-03    1
44 3 1 1 1 3 f    7364.5051454731  1.738e-03    3
33 3 1 1 1 1 e    7365.3722639938  1.736e-03    2
54 3 0 0 1 1 e    7365.6662442773  1.224e-03    2
33 3 1 1 1 1 f    7366.9622413355  1.798e-03    4
6 4 0 0 1 3 e     7366.9686783082  1.021e-03    5
9 0 1 1 3 1 e     7369.4009729053  1.733e-03    5
9 0 1 1 3 1 f     7369.4430709661  1.797e-03    5
17 3 2 2 1 3 e    7370.2457576525  5.313e-03    2
17 3 2 2 1 3 f    7370.2460962118  5.292e-03    2
49 3 1 1 1 4 f    7370.8833026813  2.467e-03    1
7 4 0 0 1 3 e     7372.0612817136  8.015e-04    7
50 1 1 1 2 1 e    7373.3799487530  1.224e-03    4
20 4 0 0 1 4 e    7374.3543137315  9.312e-04    5
50 1 1 1 2 1 f    7375.2897561094  1.011e-03    3
10 0 1 1 3 1 e    7376.6040315916  1.796e-03    4
10 0 1 1 3 1 f    7376.6611103798  1.733e-03    5
31 2 0 0 2 2 e    7376.9870089142  8.075e-04    5
42 0 0 0 3 1 e    7377.8001966094  1.112e-03    6
8 4 0 0 1 3 e     7377.8806769847  9.321e-04    6
36 2 0 0 2 3 e    7378.0311389717  1.111e-03    1
28 1 2 2 2 1 f    7379.5775231085  5.313e-03    1
28 1 2 2 2 1 e    7379.5777460262  5.478e-03    1
26 2 0 0 2 1 e    7379.8993604438  9.325e-04    5
18 3 2 2 1 3 f    7383.4465072358  5.313e-03    2
18 3 2 2 1 3 e    7383.4469968021  5.292e-03    2
9 4 0 0 1 3 e     7384.4281292976  8.020e-04    7
11 0 1 1 3 1 e    7384.5300912685  1.733e-03    6
11 0 1 1 3 1 f    7384.5979947111  1.796e-03    5
8 5 1 1 0 2 e     7386.4388090291  9.325e-04    1
58 3 0 0 1 2 e    7386.4851062863  1.389e-03    3
40 3 1 1 1 2 e    7388.3961793495  2.054e-03    2
21 4 0 0 1 4 e    7389.7131069047  8.050e-04    6
34 3 1 1 1 1 e    7390.2186476682  1.798e-03    3
40 3 1 1 1 2 f    7390.4465129125  1.737e-03    3
10 4 0 0 1 3 e    7391.7027221323  9.317e-04    9
34 3 1 1 1 1 f    7391.9032354867  1.744e-03    3
12 0 1 1 3 1 e    7393.1752171087  1.796e-03    3
12 0 1 1 3 1 f    7393.2569848006  1.784e-03    5
45 3 1 1 1 3 e    7394.7494485653  1.738e-03    2
19 3 2 2 1 3 e    7397.3788692312  5.313e-03    2
19 3 2 2 1 3 f    7397.3793722331  5.292e-03    2
27 2 0 0 2 1 e    7399.4762805706  8.065e-04    3
11 4 0 0 1 3 e    7399.7056407462  8.025e-04    7
32 2 0 0 2 2 e    7400.1452955431  9.338e-04    6
29 1 2 2 2 1 f    7400.6708930966  5.293e-03    1
64 3 0 0 1 4 e    7400.7920303350  1.936e-03    1
13 0 1 1 3 1 e    7402.5413791291  1.733e-03    5
13 0 1 1 3 1 f    7402.6362999479  1.796e-03    4
37 2 0 0 2 3 e    7404.9274592969  1.007e-03    1
61 3 0 0 1 3 e    7405.5183775787  1.684e-03    2
22 4 0 0 1 4 e    7405.8023155040  9.317e-04    5
55 3 0 0 1 1 e    7405.8683024187  1.387e-03    2
12 4 0 0 1 3 e    7408.4349212537  9.312e-04    8
11 5 1 1 0 2 e    7408.4902278823  8.030e-04    1
43 0 0 0 3 1 e    7408.7101944650  1.010e-03    5
66 1 0 0 2 1 e    7410.2256959014  2.241e-03    1
51 1 1 1 2 1 e    7410.3191401320  1.011e-03    2
20 3 2 2 1 3 f    7412.0459742319  5.313e-03    2
20 3 2 2 1 3 e    7412.0466965385  5.295e-03    2
51 1 1 1 2 1 f    7412.3086491544  2.844e-03    3
14 0 1 1 3 1 e    7412.6282318361  1.796e-03    5
14 0 1 1 3 1 f    7412.7366115961  1.734e-03    4
35 3 1 1 1 1 e    7415.7931331992  1.736e-03    4
35 3 1 1 1 1 f    7417.5790937045  1.798e-03    3
13 4 0 0 1 3 e    7417.8923187417  8.030e-04    8
41 3 1 1 1 2 e    7418.2887013136  1.737e-03    1
28 2 0 0 2 1 e    7419.7782478273  9.330e-04    3
41 3 1 1 1 2 f    7420.4404392594  1.799e-03    2
23 4 0 0 1 4 e    7422.6213152335  8.055e-04    5
15 0 1 1 3 1 e    7423.4347996729  1.734e-03    5
15 0 1 1 3 1 f    7423.5596918837  1.796e-03    4
33 2 0 0 2 2 e    7424.0284816710  8.080e-04    2
13 5 1 1 0 2 e    7426.8692754599  8.030e-04    2
21 3 2 2 1 3 e    7427.4462369355  5.313e-03    2
21 3 2 2 1 3 f    7427.4468944272  5.292e-03    2
14 4 0 0 1 3 e    7428.0769567563  9.308e-04    9
46 3 1 1 1 3 e    7428.3038792524  1.850e-03    2
59 3 0 0 1 2 e    7429.4419366110  1.629e-03    4
46 3 1 1 1 3 f    7431.1167575622  1.738e-03    2
38 2 0 0 2 3 e    7432.5453047651  1.111e-03    1
16 0 1 1 3 1 e    7434.9607867408  1.796e-03    5
16 0 1 1 3 1 f    7435.1025556436  1.734e-03    4
14 5 1 1 0 2 e    7437.1578498413  9.308e-04    1
15 4 0 0 1 3 e    7438.9889355627  8.035e-04    6
24 4 0 0 1 4 e    7440.1718574240  9.321e-04    6
44 0 0 0 3 1 e    7440.3310162529  1.147e-03    6
3 3 2 2 1 2 f     7440.6262693446  5.593e-03    1
3 3 2 2 1 2 e     7440.6268959006  5.498e-03    1
29 2 0 0 2 1 e    7440.8060158003  8.075e-04    5
36 3 1 1 1 1 e    7442.0999907192  2.213e-03    2
4 3 2 2 1 2 e     7443.5576871314  5.593e-03    1
4 3 2 2 1 2 f     7443.5578742883  5.498e-03    1
22 3 2 2 1 3 f    7443.5763090316  5.313e-03    2
22 3 2 2 1 3 e    7443.5769576682  5.292e-03    2
36 3 1 1 1 1 f    7443.9851252229  1.737e-03    3
56 3 0 0 1 1 e    7446.8092696008  1.225e-03    2
17 0 1 1 3 1 e    7447.2080071544  1.734e-03    5
5 3 2 2 1 2 f     7447.2205693446  5.593e-03    1
5 3 2 2 1 2 e     7447.2211959006  5.498e-03    1
17 0 1 1 3 1 f    7447.3676675157  1.796e-03    5
52 1 1 1 2 1 e    7447.9836963878  1.224e-03    2
15 5 1 1 0 2 e    7448.1840353207  8.035e-04    2
34 2 0 0 2 2 e    7448.6328457577  9.711e-04    5
42 3 1 1 1 2 e    7448.9079701727  1.799e-03    2
52 1 1 1 2 1 f    7450.0498302825  1.739e-03    3
16 4 0 0 1 3 e    7450.6282932857  9.308e-04    7
62 3 0 0 1 3 e    7450.6602449451  1.781e-03    2
42 3 1 1 1 2 f    7451.1647148186  1.738e-03    2
6 3 2 2 1 2 e     7451.6136871314  5.593e-03    1
6 3 2 2 1 2 f     7451.6138742883  5.498e-03    1
7 3 2 2 1 2 f     7456.7424413707  5.502e-03    2
7 3 2 2 1 2 e     7456.7424566424  5.589e-03    2
25 4 0 0 1 4 e    7458.4525047887  8.060e-04    6
67 1 0 0 2 1 e    7458.6537248274  2.442e-03    2
16 5 1 1 0 2 e    7459.9408018413  9.308e-04    1
18 0 1 1 3 1 e    7460.1747727592  1.796e-03    4
18 0 1 1 3 1 f    7460.3532659793  1.734e-03    4
23 3 2 2 1 3 e    7460.4419858671  5.313e-03    2
23 3 2 2 1 3 f    7460.4425642213  5.292e-03    2
39 2 0 0 2 3 e    7460.8843575066  2.949e-03    2
30 2 0 0 2 1 e    7462.5552772081  9.334e-04    1
47 3 1 1 1 3 e    7462.5841516563  1.738e-03    2
8 3 2 2 1 2 f     7462.6077480769  5.498e-03    1
8 3 2 2 1 2 e     7462.6078436374  5.593e-03    1
17 4 0 0 1 3 e    7462.9949636662  8.040e-04    7
47 3 1 1 1 3 f    7465.5199026813  2.467e-03    1
37 3 1 1 1 1 e    7469.1339507206  1.736e-03    3
37 3 1 1 1 1 f    7471.1281451635  1.798e-03    1
17 5 1 1 0 2 e    7472.4363094739  8.045e-04    1
45 0 0 0 3 1 e    7472.6748366912  1.010e-03    5
60 3 0 0 1 2 e    7473.1213153549  1.389e-03    3
19 0 1 1 3 1 e    7473.8624089759  1.734e-03    4
35 2 0 0 2 2 e    7473.9585328811  8.085e-04    4
19 0 1 1 3 1 f    7474.0601857573  1.796e-03    4
18 4 0 0 1 3 e    7476.0894418034  9.308e-04    8
10 3 2 2 1 2 f    7476.5235622655  5.313e-03    2
10 3 2 2 1 2 e    7476.5237425088  5.292e-03    2
26 4 0 0 1 4 e    7477.4632109307  9.325e-04    6
24 3 2 2 1 3 f    7478.0370024464  5.327e-03    2
24 3 2 2 1 3 e    7478.0375342157  5.330e-03    2
1 4 0 0 1 2 e     7479.3533951178  8.000e-04    2
43 3 1 1 1 2 e    7480.2537644357  1.738e-03    4
2 4 0 0 1 2 e     7480.8132289872  9.335e-04    4
43 3 1 1 1 2 f    7482.6180750090  1.799e-03    2
3 4 0 0 1 2 e     7483.0035160440  8.005e-04    4
11 3 2 2 1 2 f    7484.5787315388  5.292e-03    1
11 3 2 2 1 2 e    7484.5788797287  5.313e-03    1
31 2 0 0 2 1 e    7485.0323272951  9.189e-04    4
18 5 1 1 0 2 e    7485.6663594757  9.308e-04    1
4 4 0 0 1 2 e     7485.9202696811  9.330e-04    3
53 1 1 1 2 1 e    7486.3701296230  1.387e-03    1
20 0 1 1 3 1 e    7488.2688449202  1.796e-03    3
57 3 0 0 1 1 e    7488.4700792344  1.387e-03    3
20 0 1 1 3 1 f    7488.4879177043  1.734e-03    4
5 4 0 0 1 2 e     7489.5700535794  8.010e-04    4
19 4 0 0 1 3 e    7489.9106872387  8.045e-04    6
40 2 0 0 2 3 e    7489.9550758791  1.112e-03    1
33 1 2 2 2 1 f    7492.2928993847  5.293e-03    1
12 3 2 2 1 2 f    7493.3732806254  5.425e-03    2
12 3 2 2 1 2 e    7493.3735152775  5.405e-03    2
6 4 0 0 1 2 e     7493.9486860337  1.021e-03    3
25 3 2 2 1 3 e    7496.3669931294  5.404e-03    1
25 3 2 2 1 3 f    7496.3675524161  5.296e-03    1
63 3 0 0 1 3 e    7496.5141953829  1.856e-03    2
27 4 0 0 1 4 e    7497.2040529069  8.065e-04    6
48 3 1 1 1 3 e    7497.5894861670  1.821e-03    2
38 3 1 1 1 1 f    7498.9981175634  1.737e-03    3
7 4 0 0 1 2 e     7499.0563919673  8.015e-04    4
19 5 1 1 0 2 e    7499.6261594739  8.045e-04    1
36 2 0 0 2 2 e    7500.0066987142  9.347e-04    5
48 3 1 1 1 3 f    7500.6469981823  2.241e-03    1
13 3 2 2 1 2 e    7502.8887909448  5.622e-03    2
13 3 2 2 1 2 f    7502.8891698232  5.656e-03    2
21 0 1 1 3 1 e    7503.3955196438  1.734e-03    4
21 0 1 1 3 1 f    7503.6369780538  1.797e-03    4
20 4 0 0 1 3 e    7504.4598700803  9.312e-04    6
8 4 0 0 1 2 e     7504.8940877426  9.321e-04    5
46 0 0 0 3 1 e    7505.7281247514  1.148e-03    5
68 1 0 0 2 1 e    7507.8128900962  2.241e-03    2
32 2 0 0 2 1 e    7508.2296037767  9.338e-04    3
9 4 0 0 1 2 e     7511.4613449761  8.020e-04    4
44 3 1 1 1 2 e    7512.3283556484  1.799e-03    2
14 3 2 2 1 2 f    7513.1509518555  5.313e-03    2
14 3 2 2 1 2 e    7513.1511799052  5.292e-03    2
20 5 1 1 0 2 e    7514.3246064019  9.312e-04    1
44 3 1 1 1 2 f    7514.8017683559  1.738e-03    3
26 3 2 2 1 3 e    7515.4385467207  5.293e-03    1
34 1 2 2 2 1 e    7517.0080855727  5.293e-03    2
61 3 0 0 1 2 e    7517.5118594280  1.684e-03    4
28 4 0 0 1 4 e    7517.6755822831  9.330e-04    5
10 4 0 0 1 2 e    7518.7583974699  9.317e-04    3
22 0 1 1 3 1 e    7519.2427862051  1.797e-03    3
22 0 1 1 3 1 f    7519.5075633657  1.734e-03    3
21 4 0 0 1 3 e    7519.7358149180  8.050e-04    6
41 2 0 0 2 3 e    7519.7414842753  1.010e-03    1
53 3 1 1 1 4 f    7522.2882815897  3.371e-03    1
39 3 1 1 1 1 e    7525.3921347818  2.595e-03    2
54 1 1 1 2 1 e    7525.4774855604  2.738e-03    2
37 2 0 0 2 2 e    7526.7766399444  1.009e-03    1
11 4 0 0 1 2 e    7526.7854422199  8.030e-04    3
39 3 1 1 1 1 f    7527.6009125630  1.799e-03    1
54 1 1 1 2 1 f    7527.7052284917  2.511e-03    1
58 3 0 0 1 1 e    7530.8709063184  1.323e-03    1
33 2 0 0 2 1 e    7532.1532271616  8.080e-04    4
49 3 1 1 1 3 e    7533.3260495970  1.738e-03    1
27 3 2 2 1 3 f    7535.2197524161  5.296e-03    1
27 3 2 2 1 3 e    7535.2270931294  5.404e-03    1
12 4 0 0 1 2 e    7535.5413765858  9.312e-04    2
22 4 0 0 1 3 e    7535.7389412625  9.317e-04    9
23 0 1 1 3 1 e    7535.8100984175  1.734e-03    4
16 3 2 2 1 2 f    7535.8564099164  5.313e-03    1
16 3 2 2 1 2 e    7535.8566026138  5.292e-03    1
23 0 1 1 3 1 f    7536.0984321824  1.797e-03    4
49 3 1 1 1 3 f    7536.5097274393  2.467e-03    2
29 4 0 0 1 4 e    7538.8767762773  8.070e-04    5
47 0 0 0 3 1 e    7539.5046829312  1.011e-03    5
35 1 2 2 2 1 e    7542.4538292833  6.030e-03    2
64 3 0 0 1 3 e    7543.1058491953  1.936e-03    2
13 4 0 0 1 2 e    7545.0276664019  8.035e-04    5
45 3 1 1 1 2 e    7545.1279815352  1.738e-03    3
67 3 0 0 1 4 e    7545.5499880364  2.442e-03    1
22 5 1 1 0 2 e    7545.9231488433  9.321e-04    1
45 3 1 1 1 2 f    7547.7169092815  1.821e-03    3
17 3 2 2 1 2 e    7548.3081213001  5.403e-03    1
17 3 2 2 1 2 f    7548.3084533276  5.292e-03    1
23 4 0 0 1 3 e    7552.4693799404  8.055e-04    8
24 0 1 1 3 1 e    7553.0963400454  1.797e-03    4
24 0 1 1 3 1 f    7553.4086709862  1.746e-03    4
38 2 0 0 2 2 e    7554.2719168685  1.027e-03    3
40 3 1 1 1 1 e    7554.6175659973  1.798e-03    1
14 4 0 0 1 2 e    7555.2427393077  9.308e-04    4
28 3 2 2 1 3 f    7555.7497512402  5.330e-03    1
28 3 2 2 1 3 e    7555.7627213735  5.637e-03    2
34 2 0 0 2 1 e    7556.8017115608  9.342e-04    6
40 3 1 1 1 1 f    7556.9360648186  1.738e-03    1
69 1 0 0 2 1 e    7557.6826361776  2.977e-03    1
30 4 0 0 1 4 e    7560.8081649616  9.334e-04    5
18 3 2 2 1 2 f    7561.4945045552  5.313e-03    1
18 3 2 2 1 2 e    7561.4952909905  5.292e-03    1
62 3 0 0 1 2 e    7562.6392280558  1.631e-03    3
23 5 1 1 0 2 e    7562.8218930831  8.055e-04    1
15 4 0 0 1 2 e    7566.1875576821  8.035e-04    4
55 1 1 1 2 1 f    7567.6114715897  3.371e-03    1
36 1 2 2 2 1 f    7568.6420523887  5.498e-03    1
50 3 1 1 1 3 e    7569.7859638038  1.870e-03    1
24 4 0 0 1 3 e    7569.9270147933  9.321e-04    6
25 0 1 1 3 1 e    7571.1027713945  1.735e-03    4
25 0 1 1 3 1 f    7571.4426639309  1.797e-03    3
50 3 1 1 1 3 f    7573.0986798641  1.739e-03    1
59 3 0 0 1 1 e    7573.9897393971  1.629e-03    1
48 0 0 0 3 1 e    7573.9930254854  1.148e-03    5
29 3 2 2 1 3 f    7577.0102853349  7.876e-03    2
29 3 2 2 1 3 e    7577.0191439738  5.435e-03    2
16 4 0 0 1 2 e    7577.8623494757  1.107e-03    1
46 3 1 1 1 2 e    7578.6587090297  1.850e-03    3
24 5 1 1 0 2 e    7580.4574121913  9.321e-04    2
46 3 1 1 1 2 f    7581.3593075622  2.764e-03    2
35 2 0 0 2 1 e    7582.1732233050  8.085e-04    3
39 2 0 0 2 2 e    7582.4852575066  1.697e-03    2
31 4 0 0 1 4 e    7583.4702521941  8.075e-04    3
41 3 1 1 1 1 e    7584.5681159560  1.737e-03    3
41 3 1 1 1 1 f    7587.0108125630  1.799e-03    2
25 4 0 0 1 3 e    7588.1117817982  8.060e-04    6
26 0 1 1 3 1 e    7589.8278687665  1.797e-03    2
20 3 2 2 1 2 f    7590.0585045552  5.313e-03    1
20 3 2 2 1 2 e    7590.0592909905  5.292e-03    1
26 0 1 1 3 1 f    7590.1941569747  1.746e-03    4
17 4 0 0 1 2 e    7590.2656880463  8.040e-04    4
25 5 1 1 0 2 e    7598.8229629926  8.060e-04    1
30 3 2 2 1 3 f    7598.9980795370  5.313e-03    1
30 3 2 2 1 3 e    7599.0200355130  5.415e-03    1
18 4 0 0 1 2 e    7603.3989107900  9.308e-04    6
21 3 2 2 1 2 e    7605.4385869355  5.313e-03    2
21 3 2 2 1 2 f    7605.4392444272  5.292e-03    2
32 4 0 0 1 4 e    7606.8623222328  9.338e-04    5
51 3 1 1 1 3 e    7606.9724493566  1.738e-03    2
26 4 0 0 1 3 e    7607.0234794887  9.325e-04    5
56 1 1 1 2 1 f    7608.2520284917  2.881e-03    1
36 2 0 0 2 1 e    7608.2704890697  9.347e-04    3
70 1 0 0 2 1 e    7608.2819087410  2.884e-03    1
63 3 0 0 1 2 e    7608.4735385549  2.192e-03    3
49 0 0 0 3 1 e    7609.2016932895  1.011e-03    5
27 0 1 1 3 1 e    7609.2725514171  1.735e-03    4
27 0 1 1 3 1 f    7609.6687808542  1.797e-03    4
51 3 1 1 1 3 f    7610.4151221573  2.844e-03    2
40 2 0 0 2 2 e    7611.4250403221  1.111e-03    2
47 3 1 1 1 2 e    7612.9113654096  1.738e-03    3
47 3 1 1 1 2 f    7615.7338718912  2.192e-03    2
19 4 0 0 1 2 e    7617.2624470939  8.045e-04    4
42 3 1 1 1 1 f    7617.8141648186  1.804e-03    2
60 3 0 0 1 1 e    7617.8468264050  1.600e-03    2
31 3 2 2 1 3 f    7621.7214430966  5.293e-03    1
31 3 2 2 1 3 e    7621.7405279790  5.313e-03    1
27 4 0 0 1 3 e    7626.6619368027  8.065e-04    3
28 0 1 1 3 1 e    7629.4371847470  1.797e-03    4
28 0 1 1 3 1 f    7629.8619663121  1.746e-03    4
33 4 0 0 1 4 e    7630.9869362493  8.085e-04    2
20 4 0 0 1 2 e    7631.8536648252  9.312e-04    5
37 2 0 0 2 1 e    7635.0908530917  1.129e-03    1
27 5 1 1 0 2 e    7637.7624275519  8.065e-04    1
23 3 2 2 1 2 e    7638.3952567087  5.313e-03    1
23 3 2 2 1 2 f    7638.3958977160  5.292e-03    1
66 3 0 0 1 3 e    7638.4413619785  2.200e-03    2
41 2 0 0 2 2 e    7641.0820957088  1.130e-03    4
7 3 2 2 1 1 f     7644.5966321036  5.411e-03    1
7 3 2 2 1 1 e     7644.5968565983  5.313e-03    1
50 0 0 0 3 1 e    7645.1232864562  1.224e-03    5
32 3 2 2 1 3 e    7645.1994355130  5.415e-03    1
45 2 0 0 2 3 e    7646.1667217637  1.011e-03    1
43 3 1 1 1 1 e    7646.6568463579  2.786e-03    2
28 4 0 0 1 3 e    7647.0277390435  9.330e-04    7
57 1 1 1 2 1 e    7647.1189890242  2.511e-03    1
21 4 0 0 1 2 e    7647.1746646302  8.050e-04    4
48 3 1 1 1 2 e    7647.8962448517  2.285e-03    2
52 3 1 1 1 3 f    7648.4619904917  2.241e-03    1
43 3 1 1 1 1 f    7649.3467659557  1.799e-03    1
57 1 1 1 2 1 f    7649.6063271790  3.858e-03    2
29 0 1 1 3 1 e    7650.3211807887  1.735e-03    4
29 0 1 1 3 1 f    7650.7762920044  1.798e-03    4
48 3 1 1 1 2 f    7650.8336577492  1.738e-03    2
4 4 0 0 1 1 e     7654.8721891734  1.110e-03    1
64 3 0 0 1 2 e    7655.0527491953  1.936e-03    2
34 4 0 0 1 4 e    7655.8441552249  9.347e-04    2
24 3 2 2 1 2 f    7655.9715741546  5.313e-03    1
24 3 2 2 1 2 e    7655.9722132498  5.292e-03    1
9 3 2 2 1 1 e     7657.0615566866  5.432e-03    1
9 3 2 2 1 1 f     7657.0617506378  5.292e-03    1
5 4 0 0 1 1 e     7658.5387994379  1.001e-03    1
61 3 0 0 1 1 e    7662.4253275787  1.684e-03    2
38 2 0 0 2 1 e    7662.6338047651  1.111e-03    1
6 4 0 0 1 1 e     7662.9354320291  1.109e-03    1
22 4 0 0 1 2 e    7663.2250662688  9.317e-04    5
7 4 0 0 1 1 e     7668.0652982362  1.126e-03    1
29 4 0 0 1 3 e    7668.1203100085  1.123e-03    2
33 3 2 2 1 3 f    7669.3600865372  5.428e-03    1
33 3 2 2 1 3 e    7669.3844279790  5.737e-03    1
42 2 0 0 2 2 e    7671.4625730771  1.112e-03    2
30 0 1 1 3 1 e    7671.9240132166  1.798e-03    4
30 0 1 1 3 1 f    7672.4105606673  1.736e-03    4
11 3 2 2 1 1 f    7672.4625718327  5.309e-03    1
44 3 1 1 1 1 e    7678.8038556484  1.856e-03    2
29 5 1 1 0 2 e    7679.6384258490  8.070e-04    1
23 4 0 0 1 2 e    7680.0045903305  8.055e-04    4
9 4 0 0 1 1 e     7680.5215512909  1.256e-03    2
35 4 0 0 1 4 e    7681.4510400516  8.085e-04    2
44 3 1 1 1 1 f    7681.6144597386  1.828e-03    2
51 0 0 0 3 1 e    7681.7630582923  1.011e-03    4
53 3 1 1 1 3 e    7683.5242471428  1.739e-03    2
49 3 1 1 1 2 e    7683.6050536569  1.738e-03    1
49 3 1 1 1 2 f    7686.6702521973  2.844e-03    1
67 3 0 0 1 3 e    7687.1885880364  2.442e-03    1
53 3 1 1 1 3 f    7687.2356318535  3.261e-03    2
30 4 0 0 1 3 e    7689.9392531547  9.334e-04    7
13 3 2 2 1 1 e    7690.7991383257  5.313e-03    1
13 3 2 2 1 1 f    7690.7995718327  5.309e-03    1
39 2 0 0 2 1 e    7690.9032222615  8.112e-04    2
31 0 1 1 3 1 e    7694.2470034091  1.806e-03    3
34 3 2 2 1 3 f    7694.2785106116  5.343e-03    1
34 3 2 2 1 3 e    7694.3092556972  5.415e-03    1
31 0 1 1 3 1 f    7694.7669680253  1.798e-03    3
11 4 0 0 1 1 e    7695.9107457839  8.025e-04    2
24 4 0 0 1 2 e    7697.5136353112  9.321e-04    4
30 5 1 1 0 2 e    7701.6724581254  9.338e-04    1
65 3 0 0 1 2 e    7702.3414290045  2.192e-03    3
43 2 0 0 2 2 e    7702.5653285165  2.157e-03    2
12 4 0 0 1 1 e    7704.7029692436  9.317e-04    2
36 4 0 0 1 4 e    7707.6009454082  9.347e-04    2
62 3 0 0 1 1 e    7707.7420303350  1.936e-03    1
36 6 0 0 0 7 e    7707.8967739082  9.347e-04    2
72 1 0 0 2 1 e    7711.6233125872  3.212e-03    1
45 3 1 1 1 1 e    7711.6724974750  1.738e-03    2
15 3 2 2 1 1 e    7712.0687435640  5.313e-03    1
15 3 2 2 1 1 f    7712.0690678137  5.292e-03    1
31 4 0 0 1 3 e    7712.4851570799  8.075e-04    5
27 3 2 2 1 2 e    7713.0897431294  8.009e-03    2
27 3 2 2 1 2 f    7713.0957524161  5.296e-03    1
13 4 0 0 1 1 e    7714.2301908468  9.395e-04    2
25 4 0 0 1 2 e    7715.7510621498  8.060e-04    4
32 0 1 1 3 1 e    7717.2884951347  1.934e-03    4
32 0 1 1 3 1 f    7717.8407279761  1.736e-03    4
52 0 0 0 3 1 e    7719.1156129509  1.224e-03    4
40 2 0 0 2 1 e    7719.8944095353  9.355e-04    3
35 3 2 2 1 3 e    7719.9592192834  5.862e-03    1
50 3 1 1 1 2 e    7720.0315774823  1.821e-03    1
54 3 1 1 1 3 e    7722.8943355604  2.345e-03    1
50 3 1 1 1 2 f    7723.2303485901  1.738e-03    2
31 5 1 1 0 2 e    7724.4430760907  8.075e-04    2
54 3 1 1 1 3 f    7726.7375904917  2.241e-03    1
28 3 2 2 1 2 e    7733.5884467207  5.293e-03    1
44 2 0 0 2 2 e    7734.3874702751  1.147e-03    1
37 4 0 0 1 4 e    7734.6952402969  8.089e-04    1
26 4 0 0 1 2 e    7734.7174353631  9.325e-04    3
15 4 0 0 1 1 e    7735.4823820374  8.035e-04    1
32 4 0 0 1 3 e    7735.7582775551  9.338e-04    5
17 3 2 2 1 1 e    7736.2685940050  5.313e-03    1
17 3 2 2 1 1 f    7736.2689390961  5.292e-03    1
68 3 0 0 1 3 e    7736.6655842910  2.514e-03    1
33 0 1 1 3 1 e    7741.0505135494  1.736e-03    4
33 0 1 1 3 1 f    7741.6368413355  1.798e-03    4
46 3 1 1 1 1 e    7745.2719636531  1.850e-03    1
36 3 2 2 1 3 e    7746.3451454483  5.293e-03    1
16 4 0 0 1 1 e    7747.2051581752  9.308e-04    2
32 5 1 1 0 2 e    7747.9492401254  9.338e-04    1
41 2 0 0 2 1 e    7749.6078356294  8.117e-04    3
63 3 0 0 1 1 e    7753.7780912774  1.856e-03    1
27 4 0 0 1 2 e    7754.4128811792  8.065e-04    5
29 3 2 2 1 2 e    7754.8433599685  5.313e-03    1
29 3 2 2 1 2 f    7754.8439275731  5.296e-03    1
53 0 0 0 3 1 e    7757.1828119689  1.387e-03    5
51 3 1 1 1 2 e    7757.2013993566  1.738e-03    2
17 4 0 0 1 1 e    7759.6635323754  1.089e-03    1
33 4 0 0 1 3 e    7759.7571825001  8.080e-04    6
38 4 0 0 1 4 e    7762.4745819275  9.355e-04    2
55 3 1 1 1 3 e    7762.9795190242  2.511e-03    1
34 0 1 1 3 1 e    7765.5300206429  1.798e-03    3
34 0 1 1 3 1 f    7766.1513478307  1.736e-03    3
45 2 0 0 2 2 e    7766.9369752618  1.264e-03    3
33 5 1 1 0 2 e    7772.1860737347  8.080e-04    2
18 4 0 0 1 1 e    7772.8541529833  9.308e-04    3
37 3 2 2 1 3 e    7773.4595192833  6.030e-03    1
28 4 0 0 1 2 e    7774.8374143335  9.330e-04    6
30 3 2 2 1 2 f    7776.8025731085  5.313e-03    1
30 3 2 2 1 2 e    7776.8027357863  5.478e-03    2
47 3 1 1 1 1 e    7779.5978016563  1.738e-03    2
42 2 0 0 2 1 e    7780.0476338791  9.359e-04    1
47 3 1 1 1 1 f    7782.8065026813  2.467e-03    1
34 4 0 0 1 3 e    7784.4832228088  9.342e-04    6
19 4 0 0 1 1 e    7786.7762954048  8.045e-04    4
69 3 0 0 1 3 e    7786.8581161776  2.977e-03    1
35 0 1 1 3 1 e    7790.7307626169  1.736e-03    3
39 4 0 0 1 4 e    7790.9726987341  8.117e-04    2
35 0 1 1 3 1 f    7791.3878603711  1.798e-03    3
52 3 1 1 1 2 e    7795.0905638038  1.870e-03    1
54 0 0 0 3 1 e    7795.9721984605  1.224e-03    5
29 4 0 0 1 2 e    7795.9908319873  8.070e-04    4
34 5 1 1 0 2 e    7797.1576938447  9.347e-04    1
52 3 1 1 1 2 f    7798.5304798641  1.739e-03    1
67 3 0 0 1 2 e    7799.1035880364  2.442e-03    1
31 3 2 2 1 2 e    7799.4842279790  5.313e-03    1
46 2 0 0 2 2 e    7800.1988961334  1.148e-03    1
38 3 2 2 1 3 f    7801.2647723887  5.498e-03    1
38 3 2 2 1 3 e    7801.3090748798  5.478e-03    1
20 4 0 0 1 1 e    7801.4317677795  9.312e-04    2
44 1 2 2 2 1 e    7804.1198648797  6.227e-03    1
35 4 0 0 1 3 e    7809.9349848461  8.085e-04    6
43 2 0 0 2 1 e    7811.2104150841  8.122e-04    3
9 2 1 1 2 1 e     7812.2812023671  8.020e-04    1
48 3 1 1 1 1 e    7814.6538861670  1.821e-03    2
36 0 1 1 3 1 e    7816.6465763373  1.798e-03    4
21 4 0 0 1 1 e    7816.8177949518  8.050e-04    2
36 0 1 1 3 1 f    7817.3414045617  1.737e-03    4
30 4 0 0 1 2 e    7817.8724822898  9.334e-04    4
48 3 1 1 1 1 f    7817.9967981823  2.241e-03    2
40 4 0 0 1 4 e    7820.1962257176  9.359e-04    2
39 3 2 2 1 3 f    7829.8350812244  5.479e-03    1
39 3 2 2 1 3 e    7829.8875702734  6.242e-03    1
5 4 1 1 1 4 f     7831.9365181210  1.694e-03    1
22 4 0 0 1 1 e    7832.9418523605  1.108e-03    1
53 3 1 1 1 2 e    7833.7038240397  1.739e-03    4
47 2 0 0 2 2 e    7834.1865217637  1.011e-03    1
55 0 0 0 3 1 e    7835.4686255193  1.387e-03    5
36 4 0 0 1 3 e    7836.1136605311  9.347e-04    4
12 2 1 1 2 1 e    7836.2202720445  9.317e-04    1
6 4 1 1 1 4 e     7836.2716435941  1.694e-03    1
6 4 1 1 1 4 f     7836.3423109725  1.991e-03    1
53 3 1 1 1 2 f    7837.2883715897  3.371e-03    1
70 3 0 0 1 3 e    7837.7827187410  2.884e-03    1
31 4 0 0 1 2 e    7840.4831416814  8.075e-04    6
7 4 1 1 1 4 e     7841.3894796426  1.626e-03    2
7 4 1 1 1 4 f     7841.4828543580  2.178e-03    2
44 2 0 0 2 1 e    7843.0975835926  9.778e-04    3
37 0 1 1 3 1 e    7843.2828599877  1.872e-03    2
37 0 1 1 3 1 f    7844.0170451635  1.862e-03    2
13 2 1 1 2 1 e    7845.6554068823  8.030e-04    1
33 3 2 2 1 2 e    7847.0668279790  5.737e-03    1
8 4 1 1 1 4 f     7847.3556565145  1.626e-03    1
68 3 0 0 1 2 e    7848.5771200962  2.241e-03    2
36 5 1 1 0 2 e    7849.2960508447  9.347e-04    1
57 3 1 1 1 3 f    7849.6211871790  3.858e-03    1
23 4 0 0 1 1 e    7849.7918690831  8.055e-04    1
41 4 0 0 1 4 e    7850.1479026705  8.117e-04    2
49 3 1 1 1 1 e    7850.4417536569  1.738e-03    1
9 4 1 1 1 4 f     7853.9651705950  1.694e-03    1
40 3 2 2 1 3 f    7859.1460322019  5.713e-03    1
10 4 1 1 1 4 f    7861.3057605145  1.626e-03    1
37 4 0 0 1 3 e    7863.0180523622  8.089e-04    3
32 4 0 0 1 2 e    7863.8222827072  9.338e-04    6
24 4 0 0 1 1 e    7867.3766384767  9.321e-04    2
11 4 1 1 1 4 e    7869.1620119245  1.626e-03    1
38 0 1 1 3 1 e    7870.6382159891  1.798e-03    3
38 0 1 1 3 1 f    7871.4102842301  1.737e-03    3
56 0 0 0 3 1 e    7875.6919945246  1.225e-03    5
45 2 0 0 2 1 e    7875.7092387577  8.127e-04    1
37 5 1 1 0 2 e    7876.4684172969  8.089e-04    1
54 3 1 1 1 2 f    7876.7632904917  2.241e-03    1
12 4 1 1 1 4 e    7877.9320601090  1.693e-03    2
12 4 1 1 1 4 f    7878.1921208494  1.680e-03    2
42 4 0 0 1 4 e    7880.8254750791  9.359e-04    3
25 4 0 0 1 1 e    7885.6953099626  8.060e-04    4
13 4 1 1 1 4 e    7887.4318852515  1.626e-03    1
58 3 1 1 1 3 e    7887.6159443638  2.963e-03    1
13 4 1 1 1 4 f    7887.7357604772  1.746e-03    1
33 4 0 0 1 2 e    7887.8891767004  8.080e-04    6
41 3 2 2 1 3 f    7889.1805928871  5.293e-03    1
50 3 1 1 1 1 f    7890.5811798641  1.739e-03    1
17 2 1 1 2 1 e    7890.6226646041  8.040e-04    1
38 4 0 0 1 3 e    7890.6487534758  9.351e-04    7
17 2 1 1 2 1 f    7890.9348414757  9.308e-04    1
14 4 1 1 1 4 e    7897.6636554814  1.693e-03    1
14 4 1 1 1 4 f    7898.0145700883  1.765e-03    1
39 0 1 1 3 1 e    7898.7103152750  1.736e-03    4
69 3 0 0 1 2 e    7898.7622588980  2.620e-03    2
39 0 1 1 3 1 f    7899.5240086842  1.798e-03    4
18 2 1 1 2 1 e    7903.6772764757  9.308e-04    1
18 2 1 1 2 1 f    7904.0259604739  8.045e-04    1
49 2 0 0 2 2 e    7904.3297311479  1.011e-03    1
26 4 0 0 1 1 e    7904.7449192631  9.325e-04    4
15 4 1 1 1 4 e    7908.6241923791  1.627e-03    1
15 4 1 1 1 4 f    7909.0252674772  1.746e-03    1
46 2 0 0 2 1 e    7909.0380308895  9.782e-04    2
0 1 0 0 3 2 e     7911.5688598407  9.342e-04    4
43 4 0 0 1 4 e    7912.2316028724  8.122e-04    2
1 1 0 0 3 2 e     7912.2901297033  8.000e-04    5
34 4 0 0 1 2 e    7912.6843473230  9.342e-04    5
2 1 0 0 3 2 e     7913.7318775752  9.335e-04    7
3 1 0 0 3 2 e     7915.8948895460  8.010e-04    5
57 0 0 0 3 1 e    7916.6184061533  1.387e-03    3
19 2 1 1 2 1 e    7917.4645674739  8.045e-04    1
4 1 0 0 3 2 e     7918.7777230403  9.330e-04    7
39 4 0 0 1 3 e    7919.0048727992  8.112e-04    5
42 3 2 2 1 3 e    7920.0073748798  5.971e-03    1
16 4 1 1 1 4 e    7920.3172326788  1.693e-03    2
16 4 1 1 1 4 f    7920.7705618243  1.627e-03    1
5 1 0 0 3 2 e     7922.3822620738  8.015e-04    8
51 3 1 1 1 1 e    7924.1990495970  1.738e-03    1
6 1 0 0 3 2 e     7926.7072170271  9.325e-04    8
40 0 1 1 3 1 e    7927.5027359837  1.798e-03    4
40 0 1 1 3 1 f    7928.3567056390  1.737e-03    4
7 1 0 0 3 2 e     7931.7537290440  8.020e-04    5
39 5 1 1 0 2 e    7933.0053670688  8.117e-04    1
17 4 1 1 1 4 f    7933.2505964859  1.693e-03    1
8 1 0 0 3 2 e     7937.5197382452  9.321e-04    8
35 4 0 0 1 2 e    7938.2086307486  8.085e-04    4
9 1 0 0 3 2 e     7944.0077089810  8.025e-04    7
44 4 0 0 1 4 e    7944.3640169946  9.778e-04    3
28 4 0 0 1 1 e    7945.0415972813  9.330e-04    2
18 4 1 1 1 4 e    7945.8941661094  1.693e-03    1
18 4 1 1 1 4 f    7946.4614635957  1.627e-03    1
40 4 0 0 1 3 e    7948.0880428397  9.355e-04    7
2 0 2 2 3 1 e     7948.1605601408  5.769e-03    2
2 0 2 2 3 1 f     7948.1608927065  5.677e-03    2
70 3 0 0 1 2 e    7949.6834515160  3.459e-03    2
3 0 2 2 3 1 f     7950.3261601408  5.593e-03    5
3 0 2 2 3 1 e     7950.3266237214  5.498e-03    5
10 1 0 0 3 2 e    7951.2152412107  9.317e-04    5
43 3 2 2 1 3 f    7951.4485615073  5.293e-03    1
4 0 2 2 3 1 e     7953.2150963351  5.593e-03    2
4 0 2 2 3 1 f     7953.2154464675  5.498e-03    2
56 3 1 1 1 2 e    7953.9077399621  2.759e-03    2
5 0 2 2 3 1 f     7956.8270041400  5.411e-03    6
5 0 2 2 3 1 e     7956.8273314537  5.313e-03    6
41 0 1 1 3 1 e    7957.0120413595  1.738e-03    3
56 3 1 1 1 2 f    7957.9033984917  2.511e-03    1
41 0 1 1 3 1 f    7957.9092918651  1.799e-03    4
58 0 0 0 3 1 e    7958.2710352972  1.323e-03    3
11 1 0 0 3 2 e    7959.1443939445  8.030e-04    6
19 4 1 1 1 4 e    7959.7756334218  1.627e-03    1
19 4 1 1 1 4 f    7960.4075096576  2.131e-03    2
6 0 2 2 3 1 f     7961.1617381269  5.498e-03    2
6 0 2 2 3 1 e     7961.1618336874  5.593e-03    2
52 3 1 1 1 1 e    7962.1676638038  1.870e-03    1
36 4 0 0 1 2 e    7964.4604792845  9.347e-04    4
7 0 2 2 3 1 f     7966.2167928562  5.292e-03    5
7 0 2 2 3 1 e     7966.2168101356  5.313e-03    5
29 4 0 0 1 1 e    7966.2878266058  8.892e-04    2
12 1 0 0 3 2 e    7967.7938702514  9.312e-04    6
8 0 2 2 3 1 f     7971.9990629445  5.313e-03    3
8 0 2 2 3 1 e     7971.9991788505  5.478e-03    3
20 4 1 1 1 4 f    7975.0889315957  1.627e-03    1
13 1 0 0 3 2 e    7977.1633481073  1.003e-03    5
45 4 0 0 1 4 e    7977.2280545816  8.127e-04    3
48 2 0 0 2 1 e    7977.8712458302  9.786e-04    1
41 4 0 0 1 3 e    7977.8950656477  8.117e-04    4
9 0 2 2 3 1 e     7978.4978182076  5.313e-03    2
9 0 2 2 3 1 f     7978.4982117085  5.292e-03    3
38 3 2 2 1 2 f    7978.8605723887  5.498e-03    1
23 2 1 1 2 1 e    7979.8366080831  8.055e-04    1
1 4 1 1 1 3 e     7983.4550925217  2.045e-03    2
2 4 1 1 1 3 f     7984.9210138936  1.633e-03    2
10 0 2 2 3 1 f    7985.7259541528  5.313e-03    2
10 0 2 2 3 1 e    7985.7261885605  5.292e-03    2
3 4 1 1 1 3 f     7987.1167565987  1.990e-03    1
42 0 1 1 3 1 e    7987.2396959963  1.799e-03    3
14 1 0 0 3 2 e    7987.2552496292  1.107e-03    3
42 0 1 1 3 1 f    7988.1799097386  1.828e-03    2
30 4 0 0 1 1 e    7988.2661782081  9.334e-04    1
21 4 1 1 1 4 e    7989.7348786686  1.627e-03    1
4 4 1 1 1 3 f     7990.0462319687  1.980e-03    1
21 4 1 1 1 4 f    7990.5034598293  1.694e-03    1
37 4 0 0 1 2 e    7991.4400021112  8.089e-04    6
5 4 1 1 1 3 e     7993.6621726174  1.625e-03    2
11 0 2 2 3 1 e    7993.6691191107  5.313e-03    4
11 0 2 2 3 1 f    7993.6693785798  5.292e-03    3
5 4 1 1 1 3 f     7993.7064588598  1.694e-03    2
37 2 1 1 2 3 e    7995.4040152969  8.089e-04    1
57 3 1 1 1 2 e    7995.4189360303  2.881e-03    1
24 2 1 1 2 1 e    7997.2454538433  9.321e-04    1
6 4 1 1 1 3 e     7998.0364704339  1.694e-03    2
15 1 0 0 3 2 e    7998.0667873528  1.003e-03    2
6 4 1 1 1 3 f     7998.0992554706  2.019e-03    2
57 3 1 1 1 2 f    7999.5686871790  3.858e-03    1
59 0 0 0 3 1 e    8000.6276752641  1.629e-03    4
53 3 1 1 1 1 e    8000.8650491161  1.739e-03    1
71 3 0 0 1 2 e    8001.3186161776  2.977e-03    1
12 0 2 2 3 1 f    8002.3413060173  5.313e-03    3
12 0 2 2 3 1 e    8002.3415452645  5.292e-03    3
7 4 1 1 1 3 e     8003.1399531426  1.941e-03    2
7 4 1 1 1 3 f     8003.2214471210  1.694e-03    1
22 4 1 1 1 4 e    8005.8088228261  1.694e-03    1
22 4 1 1 1 4 f    8006.6495696831  1.627e-03    2
42 4 0 0 1 3 e    8008.4311478791  9.359e-04    1
8 4 1 1 1 3 e     8008.9705353317  1.694e-03    2
8 4 1 1 1 3 f     8009.0765039725  1.991e-03    1
16 1 0 0 3 2 e    8009.5967535082  9.308e-04    7
1 1 0 0 3 1 e     8009.9716362355  1.500e-03    1
46 4 0 0 1 4 e    8010.8117959818  1.390e-03    2
31 4 0 0 1 1 e    8010.9791505184  8.075e-04    1
2 1 0 0 3 1 e     8011.4084451166  1.020e-03    2
13 0 2 2 3 1 e    8011.7278805048  5.313e-03    4
13 0 2 2 3 1 f    8011.7283374502  5.309e-03    4
3 1 0 0 3 1 e     8013.5671062698  1.128e-03    3
25 2 1 1 2 1 e    8015.3742409926  8.060e-04    1
9 4 1 1 1 3 e     8015.5312264355  1.626e-03    2
9 4 1 1 1 3 f     8015.6627065950  1.694e-03    1
4 1 0 0 3 1 e     8016.4432231741  1.020e-03    3
45 3 2 2 1 3 f    8016.6315322303  5.324e-03    1
43 0 1 1 3 1 e    8018.1846126522  1.738e-03    3
38 4 0 0 1 2 e    8019.1472019023  9.351e-04    4
43 0 1 1 3 1 f    8019.1705840622  1.821e-03    2
5 1 0 0 3 1 e     8020.0389498947  1.123e-03    6
14 0 2 2 3 1 f    8021.8462250324  5.313e-03    4
14 0 2 2 3 1 e    8021.8464861218  5.292e-03    4
17 1 0 0 3 2 e    8021.8489547404  8.045e-04    7
23 4 1 1 1 4 e    8022.6127654175  1.627e-03    2
10 4 1 1 1 3 e    8022.8193397366  1.693e-03    1
10 4 1 1 1 3 f    8022.9818615625  1.626e-03    2
23 4 1 1 1 4 f    8023.5304074808  1.694e-03    2
6 1 0 0 3 1 e     8024.3526880557  1.021e-03    7
7 1 0 0 3 1 e     8029.3857025051  1.002e-03    6
11 4 1 1 1 3 e    8030.8372962515  1.626e-03    1
11 4 1 1 1 3 f    8031.0332797049  1.694e-03    1
15 0 2 2 3 1 e    8032.6796246134  5.313e-03    4
15 0 2 2 3 1 f    8032.6799680982  5.292e-03    4
26 2 1 1 2 1 e    8034.2312105393  9.325e-04    1
32 4 0 0 1 1 e    8034.4238431254  9.338e-04    1
18 1 0 0 3 2 e    8034.8215093314  9.312e-04    5
8 1 0 0 3 1 e     8035.1385137188  1.574e-03    5
12 4 1 1 1 3 e    8039.5859046090  1.693e-03    2
43 4 0 0 1 3 e    8039.6932850637  8.127e-04    4
12 4 1 1 1 3 f    8039.8149570883  1.765e-03    1
24 4 1 1 1 4 e    8040.1434911853  1.694e-03    1
24 4 1 1 1 4 f    8041.1400416157  1.640e-03    1
9 1 0 0 3 1 e     8041.6088206398  1.126e-03    7
60 0 0 0 3 1 e    8043.7075443041  1.389e-03    3
16 0 2 2 3 1 f    8044.2380748364  5.313e-03    3
16 0 2 2 3 1 e    8044.2382783721  5.292e-03    3
47 4 0 0 1 4 e    8045.1294587637  8.132e-04    1
39 4 0 0 1 2 e    8047.5815427164  8.112e-04    4
19 1 0 0 3 2 e    8048.5128750095  8.050e-04    6
10 1 0 0 3 1 e    8048.7999407772  1.021e-03    6
13 4 1 1 1 3 e    8049.0638932515  1.626e-03    1
13 4 1 1 1 3 f    8049.3279584772  1.746e-03    1
44 0 1 1 3 1 e    8049.8493636531  1.855e-03    2
44 0 1 1 3 1 f    8050.8784169421  1.738e-03    2
72 3 0 0 1 2 e    8053.6944187410  2.884e-03    1
17 0 2 2 3 1 e    8056.5172713001  5.403e-03    2
17 0 2 2 3 1 f    8056.5176033276  5.292e-03    2
11 1 0 0 3 1 e    8056.7086043864  1.002e-03    7
25 4 1 1 1 4 e    8058.4105045359  1.628e-03    2
33 4 0 0 1 1 e    8058.5978716631  8.080e-04    1
14 4 1 1 1 3 e    8059.2665694814  1.693e-03    1
14 4 1 1 1 3 f    8059.5749100883  1.765e-03    1
20 1 0 0 3 2 e    8062.9265844238  9.317e-04    7
12 1 0 0 3 1 e    8065.3355476327  1.022e-03    6
18 0 2 2 3 1 f    8069.5210063423  5.313e-03    3
18 0 2 2 3 1 e    8069.5215948649  5.292e-03    3
15 4 1 1 1 3 e    8070.1994913791  1.627e-03    1
15 4 1 1 1 3 f    8070.5519905278  1.693e-03    2
44 4 0 0 1 3 e    8071.6749862351  9.782e-04    2
28 2 1 1 2 1 e    8074.1165440618  9.330e-04    1
13 1 0 0 3 1 e    8074.6833370352  1.125e-03    6
40 4 0 0 1 2 e    8076.7436400921  9.355e-04    3
26 4 1 1 1 4 e    8077.3996900195  1.694e-03    1
21 1 0 0 3 2 e    8078.0593558044  8.055e-04    7
26 4 1 1 1 4 f    8078.5694224567  1.842e-03    2
48 4 0 0 1 4 e    8080.1673103762  1.444e-03    2
16 4 1 1 1 3 e    8081.8627002483  1.693e-03    1
45 0 1 1 3 1 e    8082.2281996557  2.240e-03    2
16 4 1 1 1 3 f    8082.2606891995  1.627e-03    1
19 0 2 2 3 1 e    8083.2434768240  5.313e-03    3
19 0 2 2 3 1 f    8083.2439935398  5.292e-03    3
45 0 1 1 3 1 f    8083.3063718912  2.192e-03    2
34 4 0 0 1 1 e    8083.5051333575  9.342e-04    1
14 1 0 0 3 1 e    8084.7494318529  1.367e-03    6
61 0 0 0 3 1 e    8087.4932172212  1.684e-03    4
22 1 0 0 3 2 e    8093.9129546536  9.321e-04    7
17 4 1 1 1 3 e    8094.2537643075  1.627e-03    2
17 4 1 1 1 3 f    8094.7019625321  1.693e-03    2
29 2 1 1 2 1 e    8095.1436138490  8.070e-04    1
15 1 0 0 3 1 e    8095.5334149798  1.003e-03    8
27 4 1 1 1 4 e    8097.1271310110  1.628e-03    1
20 0 2 2 3 1 f    8097.6890242319  5.600e-03    2
20 0 2 2 3 1 e    8097.6897465385  5.556e-03    2
27 4 1 1 1 4 f    8098.3821926504  1.694e-03    1
45 4 0 0 1 3 e    8104.3899138831  8.127e-04    3
41 4 0 0 1 2 e    8106.6325294302  8.535e-04    4
16 1 0 0 3 1 e    8107.0366526214  1.023e-03    7
18 4 1 1 1 3 e    8107.3726021094  1.693e-03    1
18 4 1 1 1 3 f    8107.8734338976  1.627e-03    2
23 1 0 0 3 2 e    8110.4859089566  1.065e-03    5
21 0 2 2 3 1 e    8112.8573869355  5.313e-03    2
21 0 2 2 3 1 f    8112.8580444272  5.292e-03    2
46 0 1 1 3 1 e    8115.3270948517  2.285e-03    2
49 4 0 0 1 4 e    8115.9376807380  8.137e-04    2
46 0 1 1 3 1 f    8116.4501981823  2.241e-03    2
28 4 1 1 1 4 e    8117.5790454746  1.694e-03    1
17 1 0 0 3 1 e    8119.2580576530  1.003e-03    7
19 4 1 1 1 3 e    8121.2208985452  1.627e-03    2
24 1 0 0 3 2 e    8127.7793539265  9.325e-04    6
22 0 2 2 3 1 f    8128.7469974060  5.313e-03    3
22 0 2 2 3 1 e    8128.7476428620  5.292e-03    3
62 0 0 0 3 1 e    8132.0051653996  1.631e-03    3
18 1 0 0 3 1 e    8132.1996256809  1.023e-03    5
36 4 0 0 1 1 e    8135.5157968447  9.347e-04    1
20 4 1 1 1 3 e    8135.7962357599  1.693e-03    2
20 4 1 1 1 3 f    8136.4118515957  1.627e-03    1
42 4 0 0 1 2 e    8137.2484262104  9.359e-04    3
46 4 0 0 1 3 e    8137.8332069818  9.782e-04    2
29 4 1 1 1 4 e    8138.7649829011  1.628e-03    1
31 2 1 1 2 1 e    8139.3774275184  8.075e-04    1
42 2 1 1 2 3 e    8140.8181338791  9.359e-04    1
23 0 2 2 3 1 e    8145.3588108671  5.313e-03    4
23 0 2 2 3 1 f    8145.3593892213  5.292e-03    4
25 1 0 0 3 2 e    8145.7918204776  8.065e-04    7
19 1 0 0 3 1 e    8145.8586693300  1.004e-03    5
3 4 1 1 1 2 f     8148.2130425987  1.990e-03    1
47 0 1 1 3 1 e    8149.1420036569  1.738e-03    2
47 0 1 1 3 1 f    8150.3176590846  2.192e-03    3
21 4 1 1 1 3 e    8151.1018582214  1.627e-03    2
21 4 1 1 1 3 f    8151.7785341099  1.694e-03    2
50 4 0 0 1 4 e    8152.4296509470  1.067e-03    2
5 4 1 1 1 2 e     8154.7633563388  1.827e-03    1
20 1 0 0 3 1 e    8160.2359598737  1.466e-03    6
74 3 0 0 1 2 e    8160.5925725872  3.212e-03    1
30 4 1 1 1 4 f    8162.2130567238  1.750e-03    1
24 0 2 2 3 1 f    8162.6921855466  5.313e-03    4
24 0 2 2 3 1 e    8162.6926810749  5.292e-03    4
26 1 0 0 3 2 e    8164.5248327984  9.330e-04    6
22 4 1 1 1 3 e    8167.1339055057  1.694e-03    2
22 4 1 1 1 3 f    8167.8754221831  1.627e-03    2
43 4 0 0 1 2 e    8168.5891414443  8.122e-04    2
61 3 1 1 1 2 e    8168.7498877597  3.210e-03    1
47 4 0 0 1 3 e    8171.9858297637  8.132e-04    1
21 1 0 0 3 1 e    8175.3320247071  1.004e-03    8
63 0 0 0 3 1 e    8177.2185419863  1.856e-03    3
25 0 2 2 3 1 e    8180.7462790774  5.313e-03    4
25 0 2 2 3 1 f    8180.7468165714  5.296e-03    4
48 0 1 1 3 1 e    8183.6764274823  1.915e-03    2
23 4 1 1 1 3 e    8183.8958297742  1.627e-03    1
27 1 0 0 3 2 e    8183.9775091680  1.006e-03    7
10 4 1 1 1 2 f    8184.1299595145  1.626e-03    1
23 4 1 1 1 3 f    8184.7032045712  1.694e-03    1
48 0 1 1 3 1 f    8184.9024173161  1.738e-03    2
31 4 1 1 1 4 f    8184.9584769505  1.695e-03    1
51 4 0 0 1 4 e    8189.6513991479  8.142e-04    1
22 1 0 0 3 1 e    8191.1476888481  1.048e-03    6
26 0 2 2 3 1 f    8199.5232362159  5.313e-03    4
26 0 2 2 3 1 e    8199.5237937863  5.292e-03    4
44 4 0 0 1 2 e    8200.6598342366  9.778e-04    3
12 4 1 1 1 2 f    8200.9822916104  1.680e-03    1
24 4 1 1 1 3 e    8201.3842617665  1.694e-03    1
24 4 1 1 1 3 f    8202.2651850322  2.677e-03    2
44 2 1 1 2 3 e    8204.0728192751  9.778e-04    1
28 1 0 0 3 2 e    8204.1491831215  9.334e-04    6
32 4 1 1 1 4 e    8206.6873606084  1.694e-03    1
48 4 0 0 1 3 e    8206.8671441681  9.786e-04    3
23 1 0 0 3 1 e    8207.6807111085  1.005e-03    7
13 4 1 1 1 2 e    8210.2274452515  1.626e-03    1
13 4 1 1 1 2 f    8210.5064265561  1.942e-03    2
75 3 0 0 1 2 e    8215.1207431992  3.374e-03    1
49 0 1 1 3 1 e    8218.9292495970  1.738e-03    2
27 0 2 2 3 1 e    8219.0212491783  5.313e-03    3
27 0 2 2 3 1 f    8219.0218133086  5.296e-03    3
25 4 1 1 1 3 e    8219.6033000608  1.628e-03    1
49 0 1 1 3 1 f    8220.2028021973  2.844e-03    2
14 4 1 1 1 2 e    8220.4416993648  1.693e-03    2
25 4 1 1 1 3 f    8220.5556196504  1.694e-03    1
64 0 0 0 3 1 e    8223.1583888154  1.936e-03    3
24 1 0 0 3 1 e    8224.9325751515  1.024e-03    7
29 1 0 0 3 2 e    8225.0401851985  8.075e-04    7
52 4 0 0 1 4 e    8227.5957222773  1.067e-03    1
46 3 2 2 1 2 f    8227.6762979628  5.419e-03    1
33 4 1 1 1 4 e    8230.7876354938  1.726e-03    2
15 4 1 1 1 2 e    8231.3859752862  1.627e-03    2
15 4 1 1 1 2 f    8231.7545775278  1.693e-03    2
45 4 0 0 1 2 e    8233.4587727577  1.010e-03    1
26 4 1 1 1 3 e    8238.5471163930  1.694e-03    2
28 0 2 2 3 1 f    8239.2410121744  5.313e-03    4
28 0 2 2 3 1 e    8239.2414713735  5.293e-03    4
26 4 1 1 1 3 f    8239.5754539566  1.640e-03    2
49 4 0 0 1 3 e    8242.4806017380  8.137e-04    2
25 1 0 0 3 1 e    8242.9015682637  1.127e-03    6
16 4 1 1 1 2 f    8243.4790888243  1.627e-03    1
30 1 0 0 3 2 e    8246.6510927948  9.338e-04    7
50 0 1 1 3 1 e    8254.8950638038  1.870e-03    2
17 4 1 1 1 2 f    8255.9341510321  2.433e-03    2
50 0 1 1 3 1 f    8256.2218923481  1.738e-03    3
27 4 1 1 1 3 e    8258.2218650110  1.628e-03    1
27 4 1 1 1 3 f    8259.3295916504  1.694e-03    1
29 0 2 2 3 1 f    8260.1820994143  5.293e-03    3
29 0 2 2 3 1 e    8260.1826051865  5.313e-03    3
26 1 0 0 3 1 e    8261.5906868189  1.410e-03    4
46 4 0 0 1 2 e    8266.9762138163  9.782e-04    2
18 4 1 1 1 2 e    8268.5944791094  1.693e-03    1
31 1 0 0 3 2 e    8268.9814771955  8.080e-04    6
18 4 1 1 1 2 f    8269.1230375957  1.627e-03    1
65 0 0 0 3 1 e    8269.7980880364  2.442e-03    1
46 2 1 1 2 3 e    8270.2322261334  9.782e-04    1
76 3 0 0 1 2 e    8270.3850551029  3.378e-03    1
28 4 1 1 1 3 e    8278.6225107470  1.694e-03    2
50 4 0 0 1 3 e    8278.8134755320  1.067e-03    2
28 4 1 1 1 3 f    8279.8119640107  1.640e-03    2
27 1 0 0 3 1 e    8280.9956215400  1.127e-03    6
30 0 2 2 3 1 f    8281.8446648062  5.313e-03    4
30 0 2 2 3 1 e    8281.8448426272  5.415e-03    4
19 4 1 1 1 2 e    8282.4590454218  1.627e-03    1
19 4 1 1 1 2 f    8283.0429951576  3.476e-03    2
51 0 1 1 3 1 e    8291.5780491161  1.739e-03    1
32 1 0 0 3 2 e    8292.0313579575  9.342e-04    7
51 0 1 1 3 1 f    8292.9582121440  2.844e-03    3
20 4 1 1 1 2 e    8297.0485367599  1.693e-03    2
20 4 1 1 1 2 f    8297.6966255957  1.627e-03    1
29 4 1 1 1 3 e    8299.7519151599  1.703e-03    1
29 4 1 1 1 3 f    8301.0268635533  1.747e-03    1
28 1 0 0 3 1 e    8301.1211704395  1.025e-03    7
47 4 0 0 1 2 e    8301.2255595686  8.132e-04    2
31 0 2 2 3 1 f    8304.2259142399  5.293e-03    4
31 0 2 2 3 1 e    8304.2278279790  5.560e-03    4
21 4 1 1 1 2 e    8312.3682206686  1.627e-03    1
21 4 1 1 1 2 f    8313.0825906099  1.756e-03    2
33 1 0 0 3 2 e    8315.8001088625  9.151e-04    3
51 4 0 0 1 3 e    8315.8756094568  8.142e-04    3
66 0 0 0 3 1 e    8317.1652369785  2.200e-03    4
30 4 1 1 1 3 e    8321.6095524746  1.694e-03    1
29 1 0 0 3 1 e    8321.9634683656  1.127e-03    6
30 4 1 1 1 3 f    8322.9717199137  1.629e-03    2
32 0 2 2 3 1 f    8327.3320281902  5.340e-03    4
32 0 2 2 3 1 e    8327.3322485367  5.415e-03    4
22 4 1 1 1 2 e    8328.4206761853  1.694e-03    1
52 0 1 1 3 1 e    8328.9835449749  1.870e-03    3
22 4 1 1 1 2 f    8329.1999249174  1.627e-03    1
52 0 1 1 3 1 f    8330.4134819658  1.739e-03    4
48 4 0 0 1 2 e    8336.1918589750  9.786e-04    3
34 1 0 0 3 2 e    8340.2867401540  1.026e-03    7
30 1 0 0 3 1 e    8343.5239057313  1.026e-03    7
31 4 1 1 1 3 e    8344.1940171814  1.703e-03    2
23 4 1 1 1 2 e    8345.2004037742  1.627e-03    1
31 4 1 1 1 3 f    8345.6458077826  1.695e-03    2
55 4 0 0 1 4 e    8345.7879577219  1.250e-03    2
23 4 1 1 1 2 f    8346.0502995712  1.694e-03    1
33 0 2 2 3 1 f    8351.1559429609  5.293e-03    2
33 0 2 2 3 1 e    8351.1577236312  5.737e-03    2
52 4 0 0 1 3 e    8353.6580382541  1.067e-03    3
24 4 1 1 1 2 f    8363.6381326157  1.640e-03    1
67 0 0 0 3 1 e    8365.2314332631  2.620e-03    3
35 1 0 0 3 2 e    8365.4922490394  8.089e-04    4
31 1 0 0 3 1 e    8365.8025959141  1.127e-03    4
53 0 1 1 3 1 e    8367.0973005135  2.074e-03    3
53 0 1 1 3 1 f    8368.5862318535  3.702e-03    2
32 4 1 1 1 3 f    8369.0516215766  1.629e-03    2
49 4 0 0 1 2 e    8371.8868594497  8.137e-04    3
34 0 2 2 3 1 f    8375.7023561278  5.313e-03    4
34 0 2 2 3 1 e    8375.7032823194  5.293e-03    4
25 4 1 1 1 2 e    8380.9459250110  1.628e-03    1
25 4 1 1 1 2 f    8381.9491635712  1.694e-03    1
78 3 0 0 1 2 e    8383.0734260758  3.536e-03    1
32 1 0 0 3 1 e    8388.7984457335  1.026e-03    5
39 4 1 1 1 4 e    8390.6844582501  1.629e-03    1
36 1 0 0 3 2 e    8391.4182882711  1.027e-03    5
33 4 1 1 1 3 e    8391.5474082030  1.989e-03    1
53 4 0 0 1 3 e    8392.1672330764  1.387e-03    3
33 4 1 1 1 3 f    8393.1886836148  1.695e-03    1
26 4 1 1 1 2 e    8399.9104868930  2.015e-03    2
35 0 2 2 3 1 f    8400.9668040300  5.293e-03    3
35 0 2 2 3 1 e    8400.9684192833  5.862e-03    3
54 0 1 1 3 1 e    8405.9371355604  2.345e-03    3
54 0 1 1 3 1 f    8407.4746984917  2.511e-03    1
50 4 0 0 1 2 e    8408.3047394470  1.067e-03    2
33 1 0 0 3 1 e    8412.5126372220  1.092e-03    7
68 0 0 0 3 1 e    8414.0250184552  2.241e-03    4
34 4 1 1 1 3 e    8416.3140090729  1.695e-03    1
34 4 1 1 1 3 f    8418.0542120496  1.629e-03    1
37 1 0 0 3 2 e    8418.0624281159  8.112e-04    3
27 4 1 1 1 2 e    8419.6053540110  1.628e-03    1
27 4 1 1 1 2 f    8420.7718996504  1.694e-03    1
36 0 2 2 3 1 f    8426.9569129549  5.313e-03    4
36 0 2 2 3 1 e    8426.9578207278  5.293e-03    4
57 4 0 0 1 4 e    8428.2070763971  1.515e-03    1
54 4 0 0 1 3 e    8431.4021786008  1.068e-03    1
34 1 0 0 3 1 e    8436.9456213152  1.026e-03    5
28 4 1 1 1 2 e    8440.0307762470  2.312e-03    2
28 4 1 1 1 2 f    8441.2871722976  1.640e-03    1
35 4 1 1 1 3 f    8443.6515630562  1.695e-03    1
38 1 0 0 3 2 e    8445.4252595115  9.355e-04    3
51 4 0 0 1 2 e    8445.4481173855  2.385e-02    2
55 0 1 1 3 1 e    8445.4806944060  2.074e-03    3
55 0 1 1 3 1 f    8447.0841914417  3.371e-03    3
37 0 2 2 3 1 f    8453.6626764933  5.310e-03    4
37 0 2 2 3 1 e    8453.6642192833  6.030e-03    4
35 1 0 0 3 1 e    8462.0930244991  1.007e-03    4
29 4 1 1 1 2 f    8462.5200869505  1.695e-03    1
69 0 0 0 3 1 e    8463.5195398048  2.620e-03    3
36 4 1 1 1 3 e    8468.0293474658  1.695e-03    1
36 4 1 1 1 3 f    8469.9789081230  1.661e-03    2
55 4 0 0 1 3 e    8471.3539797219  1.250e-03    2
39 1 0 0 3 2 e    8473.5053292681  8.117e-04    4
38 0 2 2 3 1 f    8481.0938851084  5.498e-03    3
38 0 2 2 3 1 e    8481.0947748798  5.478e-03    3
56 0 1 1 3 1 e    8485.7552145867  2.738e-03    3
56 0 1 1 3 1 f    8487.4091984917  2.511e-03    3
36 1 0 0 3 1 e    8487.9617731005  1.111e-03    5
37 4 1 1 1 3 e    8494.9768262501  1.629e-03    1
40 1 0 0 3 2 e    8502.3040753722  9.359e-04    5
1 1 1 1 3 2 f     8503.1447076673  2.247e-03    1
1 1 1 1 3 2 e     8503.1458085701  1.994e-03    1
2 1 1 1 3 2 e     8504.5878231336  2.261e-03    1
2 1 1 1 3 2 f     8504.5897202171  1.625e-03    1
3 1 1 1 3 2 e     8506.7475238452  1.625e-03    2
3 1 1 1 3 2 f     8506.7602150430  1.764e-03    2
39 0 2 2 3 1 f    8509.2391215057  5.293e-03    3
39 0 2 2 3 1 e    8509.2408202734  6.242e-03    4
4 1 1 1 3 2 e     8509.6345300070  1.798e-03    3
4 1 1 1 3 2 f     8509.6507105553  1.870e-03    3
56 4 0 0 1 3 e    8512.0407784596  1.068e-03    2
5 1 1 1 3 2 e     8513.2404982041  1.625e-03    5
5 1 1 1 3 2 f     8513.2658521726  1.695e-03    3
70 0 0 0 3 1 e    8513.7399687410  2.884e-03    2
37 1 0 0 3 1 e    8514.5446807013  1.129e-03    3
6 1 1 1 3 2 e     8517.5690550071  1.702e-03    5
6 1 1 1 3 2 f     8517.6034742774  1.980e-03    3
7 1 1 1 3 2 e     8522.6161699485  1.827e-03    2
38 4 1 1 1 3 e    8522.6551659973  1.695e-03    1
7 1 1 1 3 2 f     8522.6633451607  1.722e-03    2
57 0 1 1 3 1 e    8526.7323775273  2.511e-03    2
8 1 1 1 3 2 e     8528.3869628982  1.694e-03    3
8 1 1 1 3 2 f     8528.4459944516  1.638e-03    4
57 0 1 1 3 1 f    8528.4523871790  3.589e-03    3
41 1 0 0 3 2 e    8531.8206357142  1.010e-03    4
9 1 1 1 3 2 e     8534.8780898465  1.626e-03    4
9 1 1 1 3 2 f     8534.9537543695  1.694e-03    4
40 0 2 2 3 1 f    8538.1124725234  5.499e-03    2
40 0 2 2 3 1 e    8538.1130748798  5.971e-03    2
38 1 0 0 3 1 e    8541.8453194802  1.027e-03    3
10 1 1 1 3 2 e    8542.0902445251  1.693e-03    5
10 1 1 1 3 2 f    8542.1831484599  1.626e-03    3
11 1 1 1 3 2 e    8550.0242085270  1.626e-03    5
11 1 1 1 3 2 f    8550.1348247241  1.693e-03    6
57 4 0 0 1 3 e    8553.4404602111  3.458e-03    2
12 1 1 1 3 2 e    8558.6786906700  1.693e-03    5
12 1 1 1 3 2 f    8558.8102748860  1.680e-03    4
42 1 0 0 3 2 e    8562.0569993450  9.778e-04    4
71 0 0 0 3 1 e    8564.6581027597  3.063e-03    3
41 0 2 2 3 1 f    8567.6997105172  5.374e-03    2
41 0 2 2 3 1 e    8567.7013950824  6.680e-03    2
13 1 1 1 3 2 e    8568.0540893399  1.627e-03    4
13 1 1 1 3 2 f    8568.2075353536  1.693e-03    5
58 0 1 1 3 1 e    8568.4284405765  5.376e-03    3
39 1 0 0 3 1 e    8569.8652740346  1.009e-03    2
58 0 1 1 3 1 f    8570.2103484917  2.881e-03    4
14 1 1 1 3 2 e    8578.1514719990  1.693e-03    4
14 1 1 1 3 2 f    8578.3281947734  1.627e-03    4
40 4 1 1 1 3 f    8582.5875001003  1.630e-03    1
15 1 1 1 3 2 e    8588.9695876029  1.627e-03    4
15 1 1 1 3 2 f    8589.1715846728  1.693e-03    3
43 1 0 0 3 2 e    8593.0115431740  8.127e-04    3
58 4 0 0 1 3 e    8595.5745533184  1.179e-03    1
42 0 2 2 3 1 f    8598.0087852431  5.314e-03    2
42 0 2 2 3 1 e    8598.0093748798  5.971e-03    2
40 1 0 0 3 1 e    8598.6005833200  1.029e-03    3
16 1 1 1 3 2 e    8600.5079135159  1.693e-03    5
16 1 1 1 3 2 f    8600.7366549875  1.627e-03    5
55 4 0 0 1 2 e    8601.2247480251  1.251e-03    1
41 4 1 1 1 3 e    8610.0432433136  1.630e-03    1
59 0 1 1 3 1 e    8610.8454618950  2.881e-03    2
59 0 1 1 3 1 f    8612.6808571790  4.552e-03    1
17 1 1 1 3 2 e    8612.7674397513  1.627e-03    4
17 1 1 1 3 2 f    8613.0248618857  1.693e-03    5
72 0 0 0 3 1 e    8616.3055033564  2.884e-03    3
44 1 0 0 3 2 e    8624.6797687173  9.782e-04    3
18 1 1 1 3 2 e    8625.7476201993  1.693e-03    4
18 1 1 1 3 2 f    8626.0346806903  1.627e-03    4
41 1 0 0 3 1 e    8628.0558842753  1.507e-03    1
43 0 2 2 3 1 f    8629.0387968688  5.677e-03    2
43 0 2 2 3 1 e    8629.0404831739  6.926e-03    2
19 1 1 1 3 2 e    8639.4495605174  1.627e-03    3
19 1 1 1 3 2 f    8639.7681962551  1.693e-03    5
42 4 1 1 1 3 e    8640.6282327016  1.696e-03    1
20 1 1 1 3 2 e    8653.8712973657  1.693e-03    4
60 0 1 1 3 1 e    8653.9728654335  5.330e-03    3
20 1 1 1 3 2 f    8654.2237017566  1.627e-03    5
60 0 1 1 3 1 f    8655.8783984917  3.210e-03    1
45 1 0 0 3 2 e    8657.0725734900  8.132e-04    3
42 1 0 0 3 1 e    8658.2284339687  1.719e-03    1
44 0 2 2 3 1 f    8660.7855979628  5.419e-03    1
44 0 2 2 3 1 e    8660.7861748797  6.227e-03    1
73 0 0 0 3 1 e    8668.6472684933  3.063e-03    1
21 1 1 1 3 2 e    8669.0138179556  1.627e-03    4
21 1 1 1 3 2 f    8669.4015409879  1.694e-03    5
22 1 1 1 3 2 e    8684.8763647329  1.694e-03    5
22 1 1 1 3 2 f    8685.3010529148  1.627e-03    4
43 1 0 0 3 1 e    8689.1131889981  1.174e-03    1
46 1 0 0 3 2 e    8690.1742348907  9.786e-04    3
61 0 1 1 3 1 f    8699.7789571790  4.552e-03    2
23 1 1 1 3 2 e    8701.4603154976  1.628e-03    5
23 1 1 1 3 2 f    8701.9237946394  1.694e-03    4
44 4 1 1 1 3 e    8703.9744586437  1.696e-03    1
24 1 1 1 3 2 e    8718.7638818906  1.694e-03    4
24 1 1 1 3 2 f    8719.2673463737  1.628e-03    4
74 0 0 0 3 1 e    8721.7198725872  3.212e-03    1
47 1 0 0 3 2 e    8723.9993231086  8.137e-04    2
25 1 1 1 3 2 e    8736.7889840115  1.628e-03    5
25 1 1 1 3 2 f    8737.3346480809  1.694e-03    4
45 4 1 1 1 3 f    8739.7501810622  1.719e-03    1
62 0 1 1 3 1 e    8742.3793872259  5.314e-03    3
45 1 0 0 3 1 e    8753.0372121541  1.165e-03    1
26 1 1 1 3 2 e    8755.5323075302  1.694e-03    4
26 1 1 1 3 2 f    8756.1208724567  1.640e-03    2
48 1 0 0 3 2 e    8758.5363536793  1.067e-03    3
62 4 0 0 1 3 e    8771.3201085553  1.517e-03    1
27 1 1 1 3 2 e    8774.9981318463  1.628e-03    4
75 0 0 0 3 1 e    8775.4891837038  3.532e-03    1
27 1 1 1 3 2 f    8775.6321233267  1.694e-03    4
46 1 0 0 3 1 e    8786.0769518664  1.031e-03    1
63 0 1 1 3 1 f    8789.7398176974  4.884e-03    1
49 1 0 0 3 2 e    8793.7954739034  8.142e-04    3
28 1 1 1 3 2 e    8795.1828793240  1.694e-03    4
28 1 1 1 3 2 f    8795.8620773643  1.640e-03    5
29 1 1 1 3 2 e    8816.0877670546  1.636e-03    4
29 1 1 1 3 2 f    8816.8161160576  1.695e-03    3
50 1 0 0 3 2 e    8829.7671412888  1.067e-03    3
64 0 1 1 3 1 e    8833.6475055298  5.393e-03    2
64 0 1 1 3 1 f    8835.7956119729  4.439e-03    1
30 1 1 1 3 2 e    8837.7107735038  1.694e-03    4
30 1 1 1 3 2 f    8838.4897445199  1.629e-03    4
31 1 1 1 3 2 e    8860.0576817852  1.703e-03    6
31 1 1 1 3 2 f    8860.8875495288  1.695e-03    5
64 4 0 0 1 3 e    8863.5325283350  1.841e-03    1
51 1 0 0 3 2 e    8866.4599881596  1.250e-03    2
32 1 1 1 3 2 e    8883.1209411955  1.694e-03    4
32 1 1 1 3 2 f    8884.0052510194  1.629e-03    5
77 0 0 0 3 1 e    8885.1725358149  3.634e-03    1
49 1 0 0 3 1 e    8889.4822292159  1.167e-03    1
52 1 0 0 3 2 e    8903.8636962362  1.067e-03    3
33 1 1 1 3 2 e    8906.9062872955  1.629e-03    5
33 1 1 1 3 2 f    8907.8433532046  1.695e-03    4
65 4 0 0 1 3 e    8910.7163784885  2.108e-03    1
66 0 1 1 3 1 e    8927.7673055298  5.872e-03    1
66 0 1 1 3 1 f    8930.0508119729  4.799e-03    1
34 1 1 1 3 2 e    8931.4087812675  1.695e-03    5
34 1 1 1 3 2 f    8932.4036067580  1.685e-03    4
53 1 0 0 3 2 e    8941.9837104187  1.250e-03    1
35 1 1 1 3 2 e    8956.6324256114  1.629e-03    3
35 1 1 1 3 2 f    8957.6843286575  1.695e-03    3
54 1 0 0 3 2 e    8980.8278653325  1.068e-03    2
36 1 1 1 3 2 e    8982.5754506291  1.695e-03    3
36 1 1 1 3 2 f    8983.6877268073  1.630e-03    4
37 1 1 1 3 2 e    9009.2357530140  1.629e-03    3
37 1 1 1 3 2 f    9010.4087353628  1.695e-03    4
55 1 0 0 3 2 e    9020.3763694552  1.251e-03    2
38 1 1 1 3 2 e    9036.6204170790  1.695e-03    4
38 1 1 1 3 2 f    9037.8509322159  1.630e-03    4
56 1 0 0 3 2 e    9060.6513773184  1.179e-03    1
39 1 1 1 3 2 e    9064.7180641185  1.630e-03    2
39 1 1 1 3 2 f    9066.0147131274  1.695e-03    4
2 2 0 0 3 3 e     9074.0735066542  8.455e-04    2
3 2 0 0 3 3 e     9076.2380024202  9.542e-04    1
4 2 0 0 3 3 e     9079.1253822393  8.251e-04    1
5 2 0 0 3 3 e     9082.7398891899  9.442e-04    2
6 2 0 0 3 3 e     9087.0729764361  1.289e-03    2
7 2 0 0 3 3 e     9092.1301938165  9.442e-04    2
40 1 1 1 3 2 e    9093.5365219667  1.695e-03    4
40 1 1 1 3 2 f    9094.8996753208  1.631e-03    4
8 2 0 0 3 3 e     9097.9078982370  8.261e-04    3
2 1 2 2 3 2 e     9100.1392531408  5.738e-03    1
57 1 0 0 3 2 e    9101.6325203971  1.515e-03    1
3 1 2 2 3 2 f     9102.3066393446  5.561e-03    1
9 2 0 0 3 3 e     9104.4119376978  9.529e-04    1
5 1 2 2 3 2 f     9108.8187141036  5.378e-03    1
10 2 0 0 3 3 e    9111.6335398589  8.266e-04    1
6 1 2 2 3 2 f     9113.1583172883  5.465e-03    1
6 1 2 2 3 2 e     9113.1596386374  5.561e-03    1
7 1 2 2 3 2 f     9118.2227011036  5.378e-03    1
11 2 0 0 3 3 e    9119.5783566605  9.525e-04    2
41 1 1 1 3 2 e    9123.0725971623  1.630e-03    3
8 1 2 2 3 2 e     9124.0113820472  5.445e-03    2
41 1 1 1 3 2 f    9124.5034520647  1.696e-03    3
12 2 0 0 3 3 e    9128.2467209177  8.270e-04    3
9 1 2 2 3 2 e     9130.5210917076  5.279e-03    2
13 2 0 0 3 3 e    9137.6364785871  9.521e-04    3
10 1 2 2 3 2 f    9137.7560353783  5.279e-03    1
10 1 2 2 3 2 e    9137.7579405605  5.258e-03    1
58 1 0 0 3 2 e    9143.3399252546  1.253e-03    1
11 1 2 2 3 2 e    9145.7120415272  5.279e-03    2
14 2 0 0 3 3 e    9147.7483490424  8.275e-04    3
42 1 1 1 3 2 e    9153.3291982214  1.696e-03    4
12 1 2 2 3 2 e    9154.3983219945  5.258e-03    1
42 1 1 1 3 2 f    9154.8273247786  1.631e-03    2
15 2 0 0 3 3 e    9158.5832913393  9.521e-04    3
13 1 2 2 3 2 e    9163.7985409449  5.279e-03    2
16 2 0 0 3 3 e    9170.1394446267  8.280e-04    2
14 1 2 2 3 2 e    9173.9290919945  5.258e-03    1
17 2 0 0 3 3 e    9182.4168536740  9.521e-04    3
43 1 1 1 3 2 e    9184.3031424142  1.631e-03    4
15 1 2 2 3 2 e    9184.7766087845  5.279e-03    2
59 1 0 0 3 2 e    9185.7510178226  1.573e-03    2
43 1 1 1 3 2 f    9185.8743526794  1.821e-03    3
18 2 0 0 3 3 e    9195.4166966562  8.285e-04    2
16 1 2 2 3 2 e    9196.3526336138  5.258e-03    1
0 2 0 0 3 2 e     9198.1886288486  2.057e-03    1
2 2 0 0 3 2 e     9200.3544590110  2.057e-03    2
3 2 0 0 3 2 e     9202.5063678367  2.000e-03    2
4 2 0 0 3 2 e     9205.3844556886  2.057e-03    2
17 1 2 2 3 2 f    9208.6486497118  5.258e-03    2
5 2 0 0 3 2 e     9208.9787226189  2.000e-03    2
19 2 0 0 3 3 e    9209.1379283549  9.521e-04    3
6 2 0 0 3 2 e     9213.2870271165  2.057e-03    2
44 1 1 1 3 2 e    9215.9971558696  1.696e-03    3
44 1 1 1 3 2 f    9217.6366368403  1.716e-03    2
7 2 0 0 3 2 e     9218.3137546205  9.537e-04    3
18 1 2 2 3 2 e    9221.6704263021  5.258e-03    2
20 2 0 0 3 3 e    9223.5798061436  8.295e-04    3
8 2 0 0 3 2 e     9224.0650214155  8.266e-04    3
60 1 0 0 3 2 e    9228.8879912626  1.517e-03    2
9 2 0 0 3 2 e     9230.5332977200  2.001e-03    2
19 1 2 2 3 2 e    9235.4119652312  5.279e-03    2
10 2 0 0 3 2 e    9237.7206064511  8.266e-04    4
21 2 0 0 3 3 e    9238.7453846766  9.525e-04    3
11 2 0 0 3 2 e    9245.6265258478  9.525e-04    3
45 1 1 1 3 2 e    9248.4064975164  2.159e-03    2
45 1 1 1 3 2 f    9250.1212528912  2.109e-03    1
12 2 0 0 3 2 e    9254.2531991750  8.270e-04    4
22 2 0 0 3 3 e    9254.6329462122  8.295e-04    3
13 2 0 0 3 2 e    9263.5965161249  9.525e-04    3
21 1 2 2 3 2 f    9265.0680621385  5.258e-03    1
21 1 2 2 3 2 e    9265.0682007087  5.279e-03    1
23 2 0 0 3 3 e    9271.2396952716  9.533e-04    1
61 1 0 0 3 2 e    9272.7292545264  1.777e-03    2
14 2 0 0 3 2 e    9273.6577089548  8.275e-04    3
22 1 2 2 3 2 f    9280.9784011546  5.279e-03    1
22 1 2 2 3 2 e    9280.9812250866  5.258e-03    1
46 1 1 1 3 2 e    9281.5368348517  2.205e-03    1
46 1 1 1 3 2 f    9283.3218491823  2.159e-03    1
15 2 0 0 3 2 e    9284.4391312193  9.091e-04    4
24 2 0 0 3 3 e    9288.5690063890  8.304e-04    3
16 2 0 0 3 2 e    9295.9371420861  8.285e-04    3
23 1 2 2 3 2 f    9297.6137032213  5.258e-03    2
2 2 0 0 3 1 e     9305.1494891734  2.057e-03    1
25 2 0 0 3 3 e    9306.6204387254  9.533e-04    2
3 2 0 0 3 1 e     9307.3107178367  4.531e-03    2
17 2 0 0 3 2 e    9308.1588245390  2.002e-03    2
4 2 0 0 3 1 e     9310.1876222039  2.057e-03    1
5 2 0 0 3 1 e     9313.7906226189  2.702e-03    2
24 1 2 2 3 2 e    9314.9703051816  5.258e-03    1
24 1 2 2 3 2 f    9314.9713041546  5.279e-03    1
47 1 1 1 3 2 e    9315.3823706569  1.632e-03    1
47 1 1 1 3 2 f    9317.2484187862  2.109e-03    2
62 1 0 0 3 2 e    9317.2963883350  1.841e-03    1
6 2 0 0 3 1 e     9318.1132320291  2.057e-03    1
18 2 0 0 3 2 e    9321.0886432685  8.290e-04    3
7 2 0 0 3 1 e     9323.1469405835  2.114e-03    2
26 2 0 0 3 3 e    9325.3915718142  8.304e-04    2
8 2 0 0 3 1 e     9328.9035311321  2.056e-03    1
25 1 2 2 3 2 f    9333.0515324161  5.262e-03    1
25 1 2 2 3 2 e    9333.0519270254  5.279e-03    1
19 2 0 0 3 2 e    9334.7422782951  9.521e-04    4
9 2 0 0 3 1 e     9335.3808477200  5.636e-03    2
10 2 0 0 3 1 e    9342.5751360445  2.056e-03    1
27 2 0 0 3 3 e    9344.8843730498  9.541e-04    2
20 2 0 0 3 2 e    9349.1159713524  8.295e-04    3
48 1 1 1 3 2 e    9349.9436524823  1.720e-03    1
11 2 0 0 3 1 e    9350.4952144776  3.378e-03    2
26 1 2 2 3 2 e    9351.8536624512  5.258e-03    2
48 1 1 1 3 2 f    9351.8918173161  1.632e-03    1
12 2 0 0 3 1 e    9359.1372498517  1.212e-02    2
63 1 0 0 3 2 e    9362.5599434885  2.108e-03    1
21 2 0 0 3 2 e    9364.2065858323  9.525e-04    3
28 2 0 0 3 3 e    9365.0982079064  8.309e-04    2
13 2 0 0 3 1 e    9368.4823389599  2.957e-03    2
27 1 2 2 3 2 e    9371.3785921294  5.370e-03    1
27 1 2 2 3 2 f    9371.3803855731  5.262e-03    1
14 2 0 0 3 1 e    9378.5472067501  7.923e-03    2
22 2 0 0 3 2 e    9380.0147866019  2.056e-03    2
49 1 1 1 3 2 e    9385.2299441270  1.632e-03    2
29 2 0 0 3 3 e    9386.0330869620  9.493e-04    2
49 1 1 1 3 2 f    9387.2509891973  2.780e-03    1
15 2 0 0 3 1 e    9389.3457878207  2.547e-03    2
28 1 2 2 3 2 e    9391.6263090262  5.445e-03    1
23 2 0 0 3 2 e    9396.5402873355  9.533e-04    3
16 2 0 0 3 1 e    9400.8588494757  2.056e-03    1
64 1 0 0 3 2 e    9408.5619640556  2.117e-03    1
29 1 2 2 3 2 f    9412.5957768349  5.259e-03    2
17 2 0 0 3 1 e    9413.0894245390  2.002e-03    2
24 2 0 0 3 2 e    9413.7850040467  8.304e-04    3
50 1 1 1 3 2 e    9421.2289316431  1.720e-03    2
50 1 1 1 3 2 f    9423.3313575901  1.632e-03    2
18 2 0 0 3 1 e    9426.0454119388  2.056e-03    2
31 2 0 0 3 3 e    9430.0624115365  9.672e-04    2
25 2 0 0 3 2 e    9431.7501617723  2.002e-03    2
30 1 2 2 3 2 f    9434.2883595370  5.279e-03    1
30 1 2 2 3 2 e    9434.2922750262  5.445e-03    1
19 2 0 0 3 1 e    9439.7114031804  2.002e-03    2
26 2 0 0 3 2 e    9450.4258340033  8.304e-04    3
32 2 0 0 3 3 e    9453.1594025152  8.319e-04    3
20 2 0 0 3 1 e    9454.1106283812  7.692e-03    2
65 1 0 0 3 2 e    9455.2590630364  2.367e-03    1
31 1 2 2 3 2 f    9456.7017850966  5.259e-03    1
31 1 2 2 3 2 e    9456.7071769790  5.706e-03    1
51 1 1 1 3 2 e    9457.9455661161  1.632e-03    1
51 1 1 1 3 2 f    9460.1302326242  2.796e-03    2
21 2 0 0 3 1 e    9469.2152029849  5.227e-03    2
27 2 0 0 3 2 e    9469.8205382005  5.887e-03    2
32 1 2 2 3 2 e    9479.8430295130  5.381e-03    1
22 2 0 0 3 1 e    9485.0509416019  3.083e-03    2
28 2 0 0 3 2 e    9489.9347668325  8.314e-04    3
52 1 1 1 3 2 e    9495.3822345604  2.267e-03    1
52 1 1 1 3 2 f    9497.6487716779  1.765e-03    2
34 2 0 0 3 3 e    9501.5146204205  8.323e-04    2
23 2 0 0 3 1 e    9501.5907820831  2.002e-03    1
29 2 0 0 3 2 e    9510.7721566837  2.003e-03    2
24 2 0 0 3 1 e    9518.8628185393  2.057e-03    1
35 2 0 0 3 3 e    9526.7682529689  9.130e-04    2
30 2 0 0 3 2 e    9532.3199040996  8.314e-04    3
53 1 1 1 3 2 e    9533.5301376428  1.632e-03    2
53 1 1 1 3 2 f    9535.8855438535  3.119e-03    2
25 2 0 0 3 1 e    9536.8407369926  2.002e-03    1
67 1 0 0 3 2 e    9550.8072726184  2.550e-03    1
36 2 0 0 3 3 e    9552.7481051955  8.333e-04    2
31 2 0 0 3 2 e    9554.5859370346  9.546e-04    3
26 2 0 0 3 1 e    9555.5478210618  2.057e-03    1
54 1 1 1 3 2 e    9572.4017485604  2.672e-03    1
54 1 1 1 3 2 f    9574.8365774917  2.159e-03    2
27 2 0 0 3 1 e    9574.9691332005  2.003e-03    2
32 2 0 0 3 2 e    9577.5776942415  6.619e-03    2
37 2 0 0 3 3 e    9579.4482160719  9.130e-04    1
33 2 0 0 3 2 e    9601.2789067347  2.003e-03    2
38 2 0 0 3 3 e    9606.8581271527  8.519e-04    1
55 1 1 1 3 2 e    9611.9783301695  1.986e-03    1
55 1 1 1 3 2 f    9614.5075298843  3.318e-03    2
29 2 0 0 3 1 e    9615.9736798490  2.003e-03    1
34 2 0 0 3 2 e    9625.7019971011  6.226e-03    2
39 2 0 0 3 3 e    9634.9964839733  1.298e-03    2
30 2 0 0 3 1 e    9637.5570431254  2.057e-03    1
35 2 0 0 3 2 e    9650.8364800516  2.003e-03    2
56 1 1 1 3 2 e    9652.2866424621  2.672e-03    2
56 1 1 1 3 2 f    9654.9026174917  2.818e-03    1
31 2 0 0 3 1 e    9659.8453126631  2.003e-03    1
40 2 0 0 3 3 e    9663.8518760229  8.360e-04    1
36 2 0 0 3 2 e    9676.6860939082  4.527e-03    2
37 2 0 0 3 2 e    9703.2590996206  2.004e-03    2
42 2 0 0 3 3 e    9723.7192229218  8.365e-04    1
38 2 0 0 3 2 e    9730.5489218684  2.058e-03    2
39 2 0 0 3 2 e    9758.5537175066  7.627e-03    2
40 2 0 0 3 2 e    9787.2651758791  2.058e-03    1
