# Supplementary material for: MARVEL Analysis of High‐Resolution Rovibrational Spectra of 16O13C18O
Source: J Comput Chem. 2024 Dec 19;46(1):e27541. doi: 10.1002/jcc.27541 (PMC11656679; doi:10.1002/jcc.27541)
Supplement: Supplementary file 1 — Data S1. [file JCC-46-0-s001.zip › ReadMe.txt]

MARVEL analysis of high-resolution rovibrational spectra of 16O13C18O
by Ala’a A. A. Azzam, Jonathan Tennyson, Sergei N. Yurchenko, Tibor Furtenbacher, Attila G. Császár

The Supplementary Material contains the following files:
EnergyLevels_638.txt
transitions_638.txt

The EnergyLevels_638.txt file contains the 
empirical (MARVEL) energy levels in the following format:
quantum numbers, (J v1 v2 l2 v3 r p)
energy level (in cm-1), 
uncertainty (in  cm-1),
nbTr: number of transitions which determine the given empirical rovibrational energy

The transitions_638.txt file contains 
all the transitions data, utilized during the MARVEL analysis,
according to the following format:
transition wavenumber (in cm-1 or MHz, deleted lines have negative wavenumber entry),
initial uncertainty (in cm-1 or MHz),
final MARVEL uncertainty (in cm-1 or MHz),
quantum numbers (upper state, lower state, see the EnergyLevels files),
tag.linenumber
