# Supplementary material for: MARVEL Analysis of High‐Resolution Rovibrational Spectra of 16O13C18O
Source: J Comput Chem. 2024 Dec 19;46(1):e27541. doi: 10.1002/jcc.27541 (PMC11656679; doi:10.1002/jcc.27541)
Supplement: Supplementary file 1 — Data S1. [file JCC-46-0-s001.zip › Segment_638.txt]

02Miller	cm-1
03DeBeSmRi	cm-1
03DiPeTaTe	cm-1
04DiMaRoPe	cm-1
05DiCaBeTa	cm-1
06PeKaRoPe	cm-1
07PeKaRoPe	cm-1
08PePeCa	cm-1
08ToMiBrDe	cm-1
10CaSoMoPe	cm-1
12LyKaJaLu	cm-1
13RoBoAuDr	cm-1
14BoJaLyTa	cm-1
14KaCaMoKa	cm-1
14KaKaTaPe	cm-1
15BoJaLyTa	cm-1
17KaCaKaTa	cm-1
18CeKaMoKa	cm-1
18KaCeMoKa	cm-1
18KaSiCeMo	cm-1
67Hahn	cm-1
68ObRaHaMc-OHIO-STATE	cm-1
68ObRaHaMc-PENN-STATE	cm-1
78BaLiDeRa	cm-1
82BaRiSmRa	cm-1
82EsHuSaVa	cm-1
83EsRo	cm-1
84DeRiBe	cm-1
84RiBeDeFe	cm-1
85Jolma	cm-1
85RiBeDe	cm-1
85Toth	cm-1
86BaRo	cm-1
86EsRo	cm-1
86EsSaRoVa	cm-1
98DeBeSmRi	cm-1
