# Supplementary material for: MARVEL Analysis of High‐Resolution Rovibrational Spectra of 16O13C18O
Source: J Comput Chem. 2024 Dec 19;46(1):e27541. doi: 10.1002/jcc.27541 (PMC11656679; doi:10.1002/jcc.27541)
Supplement: Supplementary file 1 — Data S1. [file JCC-46-0-s001.zip › transitions_638.txt]

2235.970000 0.001000   1.000e-03   35 0 0 0 1 1 e  36 0 0 0 0 1 e  67Hahn.1                 
2237.814000 0.001000   1.030e-02   33 0 0 0 1 1 e  34 0 0 0 0 1 e  67Hahn.2                 
2238.742000 0.001000   1.000e-03   32 0 0 0 1 1 e  33 0 0 0 0 1 e  67Hahn.3                 
2239.656000 0.001000   1.000e-03   31 0 0 0 1 1 e  32 0 0 0 0 1 e  67Hahn.4                 
2240.569000 0.001000   5.260e-03   30 0 0 0 1 1 e  31 0 0 0 0 1 e  67Hahn.5                 
2242.375000 0.001000   1.242e-02   28 0 0 0 1 1 e  29 0 0 0 0 1 e  67Hahn.6                 
2243.272000 0.001000   1.858e-02   27 0 0 0 1 1 e  28 0 0 0 0 1 e  67Hahn.7                 
2244.152000 0.001000   1.211e-02   26 0 0 0 1 1 e  27 0 0 0 0 1 e  67Hahn.8                 
2245.029000 0.001000   8.655e-03   25 0 0 0 1 1 e  26 0 0 0 0 1 e  67Hahn.9                 
2245.901000 0.001000   5.254e-03   24 0 0 0 1 1 e  25 0 0 0 0 1 e  67Hahn.10                
2248.496000 0.001000   8.893e-03   21 0 0 0 1 1 e  22 0 0 0 0 1 e  67Hahn.11                
2249.345000 0.001000   4.215e-03   20 0 0 0 1 1 e  21 0 0 0 0 1 e  67Hahn.12                
2250.196000 0.001000   8.547e-03   19 0 0 0 1 1 e  20 0 0 0 0 1 e  67Hahn.13                
2251.035000 0.001000   5.434e-03   18 0 0 0 1 1 e  19 0 0 0 0 1 e  67Hahn.14                
-2252.710000 0.001000   1.000e-03   22 1 1 1 1 1 e  23 0 0 0 0 1 e  67Hahn.15                
2253.528000 0.001000   6.084e-03   15 0 0 0 1 1 e  16 0 0 0 0 1 e  67Hahn.16                
-2254.368000 0.001000   1.000e-03   14 0 0 0 1 1 e  15 0 0 0 0 1 e  67Hahn.17                
2255.165000 0.001000   9.607e-03   13 0 0 0 1 1 e  14 0 0 0 0 1 e  67Hahn.18                
2255.969000 0.001000   4.245e-03   12 0 0 0 1 1 e  13 0 0 0 0 1 e  67Hahn.19                
2258.361000 0.001000   3.654e-03   9 0 0 0 1 1 e   10 0 0 0 0 1 e  67Hahn.20                
2259.149000 0.001000   5.640e-03   8 0 0 0 1 1 e   9 0 0 0 0 1 e   67Hahn.21                
2259.936000 0.001000   1.208e-02   7 0 0 0 1 1 e   8 0 0 0 0 1 e   67Hahn.22                
2260.708000 0.001000   8.519e-03   6 0 0 0 1 1 e   7 0 0 0 0 1 e   67Hahn.23                
2261.465000 0.001000   5.420e-03   5 0 0 0 1 1 e   6 0 0 0 0 1 e   67Hahn.24                
2262.229000 0.001000   5.462e-03   4 0 0 0 1 1 e   5 0 0 0 0 1 e   67Hahn.25                
2262.997000 0.001000   4.874e-03   3 0 0 0 1 1 e   4 0 0 0 0 1 e   67Hahn.26                
2263.754000 0.001000   7.737e-03   2 0 0 0 1 1 e   3 0 0 0 0 1 e   67Hahn.27                
2265.244000 0.001000   9.559e-03   0 0 0 0 1 1 e   1 0 0 0 0 1 e   67Hahn.28                
2266.710000 0.001000   6.684e-03   1 0 0 0 1 1 e   0 0 0 0 0 1 e   67Hahn.29                
2267.434000 0.001000   6.013e-03   2 0 0 0 1 1 e   1 0 0 0 0 1 e   67Hahn.30                
2268.145000 0.001000   1.977e-03   3 0 0 0 1 1 e   2 0 0 0 0 1 e   67Hahn.31                
2268.870000 0.001000   9.256e-03   4 0 0 0 1 1 e   3 0 0 0 0 1 e   67Hahn.32                
2269.582000 0.001000   1.320e-02   5 0 0 0 1 1 e   4 0 0 0 0 1 e   67Hahn.33                
2270.988000 0.001000   1.960e-02   7 0 0 0 1 1 e   6 0 0 0 0 1 e   67Hahn.34                
-2271.623000 0.001000   1.000e-03   8 0 0 0 1 1 e   7 0 0 0 0 1 e   67Hahn.35                
2272.337000 0.001000   1.160e-02   9 0 0 0 1 1 e   8 0 0 0 0 1 e   67Hahn.36                
2273.028000 0.001000   1.000e-03   10 0 0 0 1 1 e  9 0 0 0 0 1 e   67Hahn.37                
-2275.177000 0.001000   1.000e-03   13 0 0 0 1 1 e  12 0 0 0 0 1 e  67Hahn.38                
-2275.657000 0.001000   1.000e-03   14 0 0 0 1 1 e  13 0 0 0 0 1 e  67Hahn.39                
-2284.760000 0.025000   2.500e-02   29 0 0 0 1 1 e  28 0 0 0 0 1 e  68ObRaHaMc-OHIO-STATE.74 
2284.238000 0.025000   8.393e-02   28 0 0 0 1 1 e  27 0 0 0 0 1 e  68ObRaHaMc-OHIO-STATE.75 
2281.379000 0.025000   2.500e-02   23 0 0 0 1 1 e  22 0 0 0 0 1 e  68ObRaHaMc-OHIO-STATE.80 
-2280.672000 0.025000   2.500e-02   22 0 0 0 1 1 e  21 0 0 0 0 1 e  68ObRaHaMc-OHIO-STATE.81 
2278.282000 0.025000   2.500e-02   18 0 0 0 1 1 e  17 0 0 0 0 1 e  68ObRaHaMc-OHIO-STATE.85 
-2277.780000 0.025000   2.500e-02   17 0 0 0 1 1 e  16 0 0 0 0 1 e  68ObRaHaMc-OHIO-STATE.86 
2277.062000 0.025000   7.620e-02   16 0 0 0 1 1 e  15 0 0 0 0 1 e  68ObRaHaMc-OHIO-STATE.87 
2276.335000 0.025000   2.500e-02   15 0 0 0 1 1 e  14 0 0 0 0 1 e  68ObRaHaMc-OHIO-STATE.88 
2275.617000 0.025000   8.417e-02   14 0 0 0 1 1 e  13 0 0 0 0 1 e  68ObRaHaMc-OHIO-STATE.89 
2275.035000 0.025000   2.500e-02   13 0 0 0 1 1 e  12 0 0 0 0 1 e  68ObRaHaMc-OHIO-STATE.90 
2274.343000 0.025000   2.934e-02   12 0 0 0 1 1 e  11 0 0 0 0 1 e  68ObRaHaMc-OHIO-STATE.91 
2273.738000 0.025000   3.536e-02   11 0 0 0 1 1 e  10 0 0 0 0 1 e  68ObRaHaMc-OHIO-STATE.92 
2271.017000 0.025000   4.766e-02   7 0 0 0 1 1 e   6 0 0 0 0 1 e   68ObRaHaMc-OHIO-STATE.96 
2266.748000 0.025000   4.508e-02   1 0 0 0 1 1 e   0 0 0 0 0 1 e   68ObRaHaMc-OHIO-STATE.102
2264.489000 0.025000   2.500e-02   1 0 0 0 1 1 e   2 0 0 0 0 1 e   68ObRaHaMc-OHIO-STATE.104
2260.692000 0.025000   2.500e-02   6 0 0 0 1 1 e   7 0 0 0 0 1 e   68ObRaHaMc-OHIO-STATE.109
2259.958000 0.025000   3.352e-02   7 0 0 0 1 1 e   8 0 0 0 0 1 e   68ObRaHaMc-OHIO-STATE.110
2258.383000 0.025000   2.584e-02   9 0 0 0 1 1 e   10 0 0 0 0 1 e  68ObRaHaMc-OHIO-STATE.112
2256.778000 0.025000   2.500e-02   11 0 0 0 1 1 e  12 0 0 0 0 1 e  68ObRaHaMc-OHIO-STATE.114
2255.201000 0.025000   4.535e-02   13 0 0 0 1 1 e  14 0 0 0 0 1 e  68ObRaHaMc-OHIO-STATE.116
2254.353000 0.025000   2.500e-02   14 0 0 0 1 1 e  15 0 0 0 0 1 e  68ObRaHaMc-OHIO-STATE.117
2252.693000 0.025000   2.500e-02   16 0 0 0 1 1 e  17 0 0 0 0 1 e  68ObRaHaMc-OHIO-STATE.119
-2251.679000 0.025000   2.500e-02   17 0 0 0 1 1 e  18 0 0 0 0 1 e  68ObRaHaMc-OHIO-STATE.120
2251.050000 0.025000   2.500e-02   18 0 0 0 1 1 e  19 0 0 0 0 1 e  68ObRaHaMc-OHIO-STATE.121
2250.212000 0.025000   2.500e-02   19 0 0 0 1 1 e  20 0 0 0 0 1 e  68ObRaHaMc-OHIO-STATE.122
2249.324000 0.025000   2.500e-02   20 0 0 0 1 1 e  21 0 0 0 0 1 e  68ObRaHaMc-OHIO-STATE.123
2247.628000 0.025000   2.500e-02   22 0 0 0 1 1 e  23 0 0 0 0 1 e  68ObRaHaMc-OHIO-STATE.125
2246.758000 0.025000   2.500e-02   23 0 0 0 1 1 e  24 0 0 0 0 1 e  68ObRaHaMc-OHIO-STATE.126
-2245.667000 0.025000   2.500e-02   24 0 0 0 1 1 e  25 0 0 0 0 1 e  68ObRaHaMc-OHIO-STATE.127
2245.034000 0.025000   2.500e-02   25 0 0 0 1 1 e  26 0 0 0 0 1 e  68ObRaHaMc-OHIO-STATE.128
2244.176000 0.025000   3.551e-02   26 0 0 0 1 1 e  27 0 0 0 0 1 e  68ObRaHaMc-OHIO-STATE.129
2243.305000 0.025000   5.060e-02   27 0 0 0 1 1 e  28 0 0 0 0 1 e  68ObRaHaMc-OHIO-STATE.130
2242.399000 0.025000   3.567e-02   28 0 0 0 1 1 e  29 0 0 0 0 1 e  68ObRaHaMc-OHIO-STATE.131
2241.506000 0.025000   3.970e-02   29 0 0 0 1 1 e  30 0 0 0 0 1 e  68ObRaHaMc-OHIO-STATE.132
2240.578000 0.025000   2.500e-02   30 0 0 0 1 1 e  31 0 0 0 0 1 e  68ObRaHaMc-OHIO-STATE.133
2239.677000 0.025000   2.500e-02   31 0 0 0 1 1 e  32 0 0 0 0 1 e  68ObRaHaMc-OHIO-STATE.134
2238.752000 0.025000   2.500e-02   32 0 0 0 1 1 e  33 0 0 0 0 1 e  68ObRaHaMc-OHIO-STATE.135
2237.804000 0.025000   2.500e-02   33 0 0 0 1 1 e  34 0 0 0 0 1 e  68ObRaHaMc-OHIO-STATE.136
2235.920000 0.025000   5.053e-02   35 0 0 0 1 1 e  36 0 0 0 0 1 e  68ObRaHaMc-OHIO-STATE.138
2287.092000 0.028000   3.332e-02   33 0 0 0 1 1 e  32 0 0 0 0 1 e  68ObRaHaMc-PENN-STATE.1  
2286.573000 0.028000   2.800e-02   32 0 0 0 1 1 e  31 0 0 0 0 1 e  68ObRaHaMc-PENN-STATE.2  
2286.019000 0.028000   2.800e-02   31 0 0 0 1 1 e  30 0 0 0 0 1 e  68ObRaHaMc-PENN-STATE.3  
2285.460000 0.028000   2.800e-02   30 0 0 0 1 1 e  29 0 0 0 0 1 e  68ObRaHaMc-PENN-STATE.4  
2284.821000 0.028000   6.722e-02   29 0 0 0 1 1 e  28 0 0 0 0 1 e  68ObRaHaMc-PENN-STATE.5  
2284.264000 0.028000   5.076e-02   28 0 0 0 1 1 e  27 0 0 0 0 1 e  68ObRaHaMc-PENN-STATE.6  
-2283.999000 0.028000   2.800e-02   27 0 0 0 1 1 e  26 0 0 0 0 1 e  68ObRaHaMc-PENN-STATE.7  
2283.162000 0.028000   2.800e-02   26 0 0 0 1 1 e  25 0 0 0 0 1 e  68ObRaHaMc-PENN-STATE.8  
2282.569000 0.028000   2.800e-02   25 0 0 0 1 1 e  24 0 0 0 0 1 e  68ObRaHaMc-PENN-STATE.9  
2281.969000 0.028000   2.800e-02   24 0 0 0 1 1 e  23 0 0 0 0 1 e  68ObRaHaMc-PENN-STATE.10 
2281.392000 0.028000   3.017e-02   23 0 0 0 1 1 e  22 0 0 0 0 1 e  68ObRaHaMc-PENN-STATE.11 
-2280.676000 0.028000   2.800e-02   22 0 0 0 1 1 e  21 0 0 0 0 1 e  68ObRaHaMc-PENN-STATE.12 
2280.151000 0.028000   2.800e-02   21 0 0 0 1 1 e  20 0 0 0 0 1 e  68ObRaHaMc-PENN-STATE.13 
2279.528000 0.028000   2.800e-02   20 0 0 0 1 1 e  19 0 0 0 0 1 e  68ObRaHaMc-PENN-STATE.14 
2278.907000 0.028000   2.800e-02   19 0 0 0 1 1 e  18 0 0 0 0 1 e  68ObRaHaMc-PENN-STATE.15 
2278.275000 0.028000   2.800e-02   18 0 0 0 1 1 e  17 0 0 0 0 1 e  68ObRaHaMc-PENN-STATE.16 
-2277.812000 0.028000   2.800e-02   17 0 0 0 1 1 e  16 0 0 0 0 1 e  68ObRaHaMc-PENN-STATE.17 
-2277.082000 0.028000   2.800e-02   16 0 0 0 1 1 e  15 0 0 0 0 1 e  68ObRaHaMc-PENN-STATE.18 
2276.335000 0.028000   2.800e-02   15 0 0 0 1 1 e  14 0 0 0 0 1 e  68ObRaHaMc-PENN-STATE.19 
-2276.591000 0.028000   2.800e-02   14 0 0 0 1 1 e  13 0 0 0 0 1 e  68ObRaHaMc-PENN-STATE.20 
2275.042000 0.028000   2.800e-02   13 0 0 0 1 1 e  12 0 0 0 0 1 e  68ObRaHaMc-PENN-STATE.21 
-2274.486000 0.028000   2.800e-02   12 0 0 0 1 1 e  11 0 0 0 0 1 e  68ObRaHaMc-PENN-STATE.22 
2273.735000 0.028000   3.233e-02   11 0 0 0 1 1 e  10 0 0 0 0 1 e  68ObRaHaMc-PENN-STATE.23 
2273.028000 0.028000   2.800e-02   10 0 0 0 1 1 e  9 0 0 0 0 1 e   68ObRaHaMc-PENN-STATE.24 
2272.351000 0.028000   2.800e-02   9 0 0 0 1 1 e   8 0 0 0 0 1 e   68ObRaHaMc-PENN-STATE.25 
2271.667000 0.028000   2.800e-02   8 0 0 0 1 1 e   7 0 0 0 0 1 e   68ObRaHaMc-PENN-STATE.26 
2270.981000 0.028000   2.800e-02   7 0 0 0 1 1 e   6 0 0 0 0 1 e   68ObRaHaMc-PENN-STATE.27 
2270.291000 0.028000   2.800e-02   6 0 0 0 1 1 e   5 0 0 0 0 1 e   68ObRaHaMc-PENN-STATE.28 
2269.565000 0.028000   2.800e-02   5 0 0 0 1 1 e   4 0 0 0 0 1 e   68ObRaHaMc-PENN-STATE.29 
2268.870000 0.028000   2.800e-02   4 0 0 0 1 1 e   3 0 0 0 0 1 e   68ObRaHaMc-PENN-STATE.30 
2268.145000 0.028000   2.800e-02   3 0 0 0 1 1 e   2 0 0 0 0 1 e   68ObRaHaMc-PENN-STATE.31 
2267.435000 0.028000   2.800e-02   2 0 0 0 1 1 e   1 0 0 0 0 1 e   68ObRaHaMc-PENN-STATE.32 
2266.762000 0.028000   5.922e-02   1 0 0 0 1 1 e   0 0 0 0 0 1 e   68ObRaHaMc-PENN-STATE.33 
2265.244000 0.028000   2.800e-02   0 0 0 0 1 1 e   1 0 0 0 0 1 e   68ObRaHaMc-PENN-STATE.34 
2264.521000 0.028000   2.800e-02   1 0 0 0 1 1 e   2 0 0 0 0 1 e   68ObRaHaMc-PENN-STATE.35 
2263.754000 0.028000   2.800e-02   2 0 0 0 1 1 e   3 0 0 0 0 1 e   68ObRaHaMc-PENN-STATE.36 
2262.996000 0.028000   2.800e-02   3 0 0 0 1 1 e   4 0 0 0 0 1 e   68ObRaHaMc-PENN-STATE.37 
2262.229000 0.028000   2.800e-02   4 0 0 0 1 1 e   5 0 0 0 0 1 e   68ObRaHaMc-PENN-STATE.38 
2261.465000 0.028000   2.800e-02   5 0 0 0 1 1 e   6 0 0 0 0 1 e   68ObRaHaMc-PENN-STATE.39 
2260.708000 0.028000   2.800e-02   6 0 0 0 1 1 e   7 0 0 0 0 1 e   68ObRaHaMc-PENN-STATE.40 
2259.936000 0.028000   2.800e-02   7 0 0 0 1 1 e   8 0 0 0 0 1 e   68ObRaHaMc-PENN-STATE.41 
2259.149000 0.028000   2.800e-02   8 0 0 0 1 1 e   9 0 0 0 0 1 e   68ObRaHaMc-PENN-STATE.42 
2258.361000 0.028000   2.800e-02   9 0 0 0 1 1 e   10 0 0 0 0 1 e  68ObRaHaMc-PENN-STATE.43 
2257.565000 0.028000   2.800e-02   10 0 0 0 1 1 e  11 0 0 0 0 1 e  68ObRaHaMc-PENN-STATE.44 
2256.782000 0.028000   2.800e-02   11 0 0 0 1 1 e  12 0 0 0 0 1 e  68ObRaHaMc-PENN-STATE.45 
2255.969000 0.028000   2.800e-02   12 0 0 0 1 1 e  13 0 0 0 0 1 e  68ObRaHaMc-PENN-STATE.46 
2255.165000 0.028000   2.800e-02   13 0 0 0 1 1 e  14 0 0 0 0 1 e  68ObRaHaMc-PENN-STATE.47 
2254.367000 0.028000   2.800e-02   14 0 0 0 1 1 e  15 0 0 0 0 1 e  68ObRaHaMc-PENN-STATE.48 
2253.528000 0.028000   2.800e-02   15 0 0 0 1 1 e  16 0 0 0 0 1 e  68ObRaHaMc-PENN-STATE.49 
2252.711000 0.028000   2.800e-02   16 0 0 0 1 1 e  17 0 0 0 0 1 e  68ObRaHaMc-PENN-STATE.50 
-2251.681000 0.028000   2.800e-02   17 0 0 0 1 1 e  18 0 0 0 0 1 e  68ObRaHaMc-PENN-STATE.51 
2251.036000 0.028000   2.800e-02   18 0 0 0 1 1 e  19 0 0 0 0 1 e  68ObRaHaMc-PENN-STATE.52 
2250.196000 0.028000   2.800e-02   19 0 0 0 1 1 e  20 0 0 0 0 1 e  68ObRaHaMc-PENN-STATE.53 
2249.345000 0.028000   2.800e-02   20 0 0 0 1 1 e  21 0 0 0 0 1 e  68ObRaHaMc-PENN-STATE.54 
2248.497000 0.028000   2.800e-02   21 0 0 0 1 1 e  22 0 0 0 0 1 e  68ObRaHaMc-PENN-STATE.55 
2247.630000 0.028000   2.800e-02   22 0 0 0 1 1 e  23 0 0 0 0 1 e  68ObRaHaMc-PENN-STATE.56 
2246.750000 0.028000   2.800e-02   23 0 0 0 1 1 e  24 0 0 0 0 1 e  68ObRaHaMc-PENN-STATE.57 
-2245.649000 0.028000   2.800e-02   24 0 0 0 1 1 e  25 0 0 0 0 1 e  68ObRaHaMc-PENN-STATE.58 
2245.030000 0.028000   2.800e-02   25 0 0 0 1 1 e  26 0 0 0 0 1 e  68ObRaHaMc-PENN-STATE.59 
2244.152000 0.028000   2.800e-02   26 0 0 0 1 1 e  27 0 0 0 0 1 e  68ObRaHaMc-PENN-STATE.60 
2243.272000 0.028000   2.800e-02   27 0 0 0 1 1 e  28 0 0 0 0 1 e  68ObRaHaMc-PENN-STATE.61 
2242.376000 0.028000   2.800e-02   28 0 0 0 1 1 e  29 0 0 0 0 1 e  68ObRaHaMc-PENN-STATE.62 
2241.520000 0.028000   5.384e-02   29 0 0 0 1 1 e  30 0 0 0 0 1 e  68ObRaHaMc-PENN-STATE.63 
2240.568000 0.028000   2.800e-02   30 0 0 0 1 1 e  31 0 0 0 0 1 e  68ObRaHaMc-PENN-STATE.64 
2239.656000 0.028000   2.800e-02   31 0 0 0 1 1 e  32 0 0 0 0 1 e  68ObRaHaMc-PENN-STATE.65 
2238.742000 0.028000   2.800e-02   32 0 0 0 1 1 e  33 0 0 0 0 1 e  68ObRaHaMc-PENN-STATE.66 
2237.815000 0.028000   2.800e-02   33 0 0 0 1 1 e  34 0 0 0 0 1 e  68ObRaHaMc-PENN-STATE.67 
2236.872000 0.028000   2.800e-02   34 0 0 0 1 1 e  35 0 0 0 0 1 e  68ObRaHaMc-PENN-STATE.68 
2235.894000 0.028000   8.357e-02   35 0 0 0 1 1 e  36 0 0 0 0 1 e  68ObRaHaMc-PENN-STATE.69 
2263.743400 0.003000   3.130e-03   2 0 0 0 1 1 e   3 0 0 0 0 1 e   78BaLiDeRa.3             
2262.991100 0.003000   3.000e-03   3 0 0 0 1 1 e   4 0 0 0 0 1 e   78BaLiDeRa.4             
2262.234900 0.003000   3.000e-03   4 0 0 0 1 1 e   5 0 0 0 0 1 e   78BaLiDeRa.5             
2261.470900 0.003000   3.000e-03   5 0 0 0 1 1 e   6 0 0 0 0 1 e   78BaLiDeRa.6             
2260.700800 0.003000   3.000e-03   6 0 0 0 1 1 e   7 0 0 0 0 1 e   78BaLiDeRa.7             
2259.925300 0.003000   3.000e-03   7 0 0 0 1 1 e   8 0 0 0 0 1 e   78BaLiDeRa.8             
2259.146100 0.003000   3.000e-03   8 0 0 0 1 1 e   9 0 0 0 0 1 e   78BaLiDeRa.9             
2258.360500 0.003000   3.149e-03   9 0 0 0 1 1 e   10 0 0 0 0 1 e  78BaLiDeRa.10            
2257.561900 0.003000   3.643e-03   10 0 0 0 1 1 e  11 0 0 0 0 1 e  78BaLiDeRa.11            
2255.962400 0.003000   3.000e-03   12 0 0 0 1 1 e  13 0 0 0 0 1 e  78BaLiDeRa.13            
2255.155900 0.003000   3.000e-03   13 0 0 0 1 1 e  14 0 0 0 0 1 e  78BaLiDeRa.14            
2254.340500 0.003000   3.000e-03   14 0 0 0 1 1 e  15 0 0 0 0 1 e  78BaLiDeRa.15            
2253.524900 0.003000   3.000e-03   15 0 0 0 1 1 e  16 0 0 0 0 1 e  78BaLiDeRa.16            
2252.695900 0.003000   3.000e-03   16 0 0 0 1 1 e  17 0 0 0 0 1 e  78BaLiDeRa.17            
2251.864200 0.003000   3.000e-03   17 0 0 0 1 1 e  18 0 0 0 0 1 e  78BaLiDeRa.18            
2251.025200 0.003000   5.037e-03   18 0 0 0 1 1 e  19 0 0 0 0 1 e  78BaLiDeRa.19            
2250.186700 0.003000   3.000e-03   19 0 0 0 1 1 e  20 0 0 0 0 1 e  78BaLiDeRa.20            
2249.340500 0.003000   3.000e-03   20 0 0 0 1 1 e  21 0 0 0 0 1 e  78BaLiDeRa.21            
2248.488300 0.003000   3.000e-03   21 0 0 0 1 1 e  22 0 0 0 0 1 e  78BaLiDeRa.22            
2246.763100 0.003000   3.000e-03   23 0 0 0 1 1 e  24 0 0 0 0 1 e  78BaLiDeRa.24            
2245.896700 0.003000   3.000e-03   24 0 0 0 1 1 e  25 0 0 0 0 1 e  78BaLiDeRa.25            
2245.021200 0.003000   3.000e-03   25 0 0 0 1 1 e  26 0 0 0 0 1 e  78BaLiDeRa.26            
2244.140700 0.003000   3.000e-03   26 0 0 0 1 1 e  27 0 0 0 0 1 e  78BaLiDeRa.27            
2243.254400 0.003000   3.000e-03   27 0 0 0 1 1 e  28 0 0 0 0 1 e  78BaLiDeRa.28            
2237.821300 0.003000   3.000e-03   33 0 0 0 1 1 e  34 0 0 0 0 1 e  78BaLiDeRa.34            
2236.896200 0.003000   3.000e-03   34 0 0 0 1 1 e  35 0 0 0 0 1 e  78BaLiDeRa.35            
2235.033600 0.003000   3.000e-03   36 0 0 0 1 1 e  37 0 0 0 0 1 e  78BaLiDeRa.37            
2234.091400 0.003000   3.000e-03   37 0 0 0 1 1 e  38 0 0 0 0 1 e  78BaLiDeRa.38            
2233.145100 0.003000   3.000e-03   38 0 0 0 1 1 e  39 0 0 0 0 1 e  78BaLiDeRa.39            
2232.193500 0.003000   3.000e-03   39 0 0 0 1 1 e  40 0 0 0 0 1 e  78BaLiDeRa.40            
2231.236500 0.003000   3.000e-03   40 0 0 0 1 1 e  41 0 0 0 0 1 e  78BaLiDeRa.41            
2230.278500 0.003000   3.000e-03   41 0 0 0 1 1 e  42 0 0 0 0 1 e  78BaLiDeRa.42            
2229.306100 0.003000   3.000e-03   42 0 0 0 1 1 e  43 0 0 0 0 1 e  78BaLiDeRa.43            
2227.355700 0.003000   3.000e-03   44 0 0 0 1 1 e  45 0 0 0 0 1 e  78BaLiDeRa.45            
2226.373600 0.003000   3.000e-03   45 0 0 0 1 1 e  46 0 0 0 0 1 e  78BaLiDeRa.46            
2225.379700 0.003000   3.000e-03   46 0 0 0 1 1 e  47 0 0 0 0 1 e  78BaLiDeRa.47            
2224.385100 0.003000   3.000e-03   47 0 0 0 1 1 e  48 0 0 0 0 1 e  78BaLiDeRa.48            
2223.384400 0.003000   3.000e-03   48 0 0 0 1 1 e  49 0 0 0 0 1 e  78BaLiDeRa.49            
2221.368200 0.003000   3.000e-03   50 0 0 0 1 1 e  51 0 0 0 0 1 e  78BaLiDeRa.51            
2220.351700 0.003000   3.000e-03   51 0 0 0 1 1 e  52 0 0 0 0 1 e  78BaLiDeRa.52            
2219.326700 0.003000   3.000e-03   52 0 0 0 1 1 e  53 0 0 0 0 1 e  78BaLiDeRa.53            
2218.303100 0.003000   3.000e-03   53 0 0 0 1 1 e  54 0 0 0 0 1 e  78BaLiDeRa.54            
2217.271800 0.003000   6.056e-03   54 0 0 0 1 1 e  55 0 0 0 0 1 e  78BaLiDeRa.55            
2216.232700 0.003000   3.772e-03   55 0 0 0 1 1 e  56 0 0 0 0 1 e  78BaLiDeRa.56            
2214.136000 0.003000   3.000e-03   57 0 0 0 1 1 e  58 0 0 0 0 1 e  78BaLiDeRa.58            
2213.077000 0.003000   3.444e-03   58 0 0 0 1 1 e  59 0 0 0 0 1 e  78BaLiDeRa.59            
2212.020500 0.003000   3.000e-03   59 0 0 0 1 1 e  60 0 0 0 0 1 e  78BaLiDeRa.60            
2209.882900 0.003000   3.000e-03   61 0 0 0 1 1 e  62 0 0 0 0 1 e  78BaLiDeRa.62            
2267.425400 0.003000   3.000e-03   2 0 0 0 1 1 e   1 0 0 0 0 1 e   78BaLiDeRa.63            
2268.865500 0.003000   4.192e-03   4 0 0 0 1 1 e   3 0 0 0 0 1 e   78BaLiDeRa.65            
2269.571800 0.003000   3.000e-03   5 0 0 0 1 1 e   4 0 0 0 0 1 e   78BaLiDeRa.66            
2271.658500 0.003000   3.099e-03   8 0 0 0 1 1 e   7 0 0 0 0 1 e   78BaLiDeRa.69            
2272.348000 0.003000   3.000e-03   9 0 0 0 1 1 e   8 0 0 0 0 1 e   78BaLiDeRa.70            
2273.029300 0.003000   3.000e-03   10 0 0 0 1 1 e  9 0 0 0 0 1 e   78BaLiDeRa.71            
2274.374100 0.003000   3.000e-03   12 0 0 0 1 1 e  11 0 0 0 0 1 e  78BaLiDeRa.73            
2275.040200 0.003000   4.582e-03   13 0 0 0 1 1 e  12 0 0 0 0 1 e  78BaLiDeRa.74            
2275.694000 0.003000   3.000e-03   14 0 0 0 1 1 e  13 0 0 0 0 1 e  78BaLiDeRa.75            
2277.635900 0.003000   3.000e-03   17 0 0 0 1 1 e  16 0 0 0 0 1 e  78BaLiDeRa.78            
2278.270500 0.003000   3.000e-03   18 0 0 0 1 1 e  17 0 0 0 0 1 e  78BaLiDeRa.79            
2278.902200 0.003000   3.000e-03   19 0 0 0 1 1 e  18 0 0 0 0 1 e  78BaLiDeRa.80            
2279.523900 0.003000   3.000e-03   20 0 0 0 1 1 e  19 0 0 0 0 1 e  78BaLiDeRa.81            
2280.140800 0.003000   3.000e-03   21 0 0 0 1 1 e  20 0 0 0 0 1 e  78BaLiDeRa.82            
2280.752900 0.003000   3.000e-03   22 0 0 0 1 1 e  21 0 0 0 0 1 e  78BaLiDeRa.83            
2281.360700 0.003000   3.000e-03   23 0 0 0 1 1 e  22 0 0 0 0 1 e  78BaLiDeRa.84            
2281.960800 0.003000   3.235e-03   24 0 0 0 1 1 e  23 0 0 0 0 1 e  78BaLiDeRa.85            
2282.558900 0.003000   3.000e-03   25 0 0 0 1 1 e  24 0 0 0 0 1 e  78BaLiDeRa.86            
2283.150100 0.003000   3.000e-03   26 0 0 0 1 1 e  25 0 0 0 0 1 e  78BaLiDeRa.87            
2283.735400 0.003000   3.000e-03   27 0 0 0 1 1 e  26 0 0 0 0 1 e  78BaLiDeRa.88            
2284.313600 0.003000   3.000e-03   28 0 0 0 1 1 e  27 0 0 0 0 1 e  78BaLiDeRa.89            
2287.668700 0.003000   3.000e-03   34 0 0 0 1 1 e  33 0 0 0 0 1 e  78BaLiDeRa.95            
2288.208400 0.003000   3.000e-03   35 0 0 0 1 1 e  34 0 0 0 0 1 e  78BaLiDeRa.96            
2289.796600 0.003000   3.138e-03   38 0 0 0 1 1 e  37 0 0 0 0 1 e  78BaLiDeRa.99            
2290.306900 0.003000   3.275e-03   39 0 0 0 1 1 e  38 0 0 0 0 1 e  78BaLiDeRa.100           
2290.820800 0.003000   3.000e-03   40 0 0 0 1 1 e  39 0 0 0 0 1 e  78BaLiDeRa.101           
2291.326300 0.003000   3.000e-03   41 0 0 0 1 1 e  40 0 0 0 0 1 e  78BaLiDeRa.102           
2291.830800 0.003000   4.556e-03   42 0 0 0 1 1 e  41 0 0 0 0 1 e  78BaLiDeRa.103           
2292.325400 0.003000   5.219e-03   43 0 0 0 1 1 e  42 0 0 0 0 1 e  78BaLiDeRa.104           
2292.811700 0.003000   3.592e-03   44 0 0 0 1 1 e  43 0 0 0 0 1 e  78BaLiDeRa.105           
2293.294500 0.003000   3.222e-03   45 0 0 0 1 1 e  44 0 0 0 0 1 e  78BaLiDeRa.106           
2293.772500 0.003000   4.579e-03   46 0 0 0 1 1 e  45 0 0 0 0 1 e  78BaLiDeRa.107           
2295.169300 0.003000   5.016e-03   49 0 0 0 1 1 e  48 0 0 0 0 1 e  78BaLiDeRa.110           
2295.621000 0.003000   3.000e-03   50 0 0 0 1 1 e  49 0 0 0 0 1 e  78BaLiDeRa.111           
2296.949600 0.003000   9.214e-03   53 0 0 0 1 1 e  52 0 0 0 0 1 e  78BaLiDeRa.114           
2297.380700 0.003000   3.203e-03   54 0 0 0 1 1 e  53 0 0 0 0 1 e  78BaLiDeRa.115           
2297.803700 0.003000   3.000e-03   55 0 0 0 1 1 e  54 0 0 0 0 1 e  78BaLiDeRa.116           
2298.641100 0.003000   4.861e-03   57 0 0 0 1 1 e  56 0 0 0 0 1 e  78BaLiDeRa.118           
3583.034800 0.005000   6.301e-03   5 1 0 0 1 1 e   6 0 0 0 0 1 e   82BaRiSmRa.6             
3580.707300 0.005000   5.000e-03   8 1 0 0 1 1 e   9 0 0 0 0 1 e   82BaRiSmRa.9             
3579.907000 0.005000   9.593e-03   9 1 0 0 1 1 e   10 0 0 0 0 1 e  82BaRiSmRa.10            
3579.121100 0.005000   5.000e-03   10 1 0 0 1 1 e  11 0 0 0 0 1 e  82BaRiSmRa.11            
3578.313600 0.005000   5.160e-03   11 1 0 0 1 1 e  12 0 0 0 0 1 e  82BaRiSmRa.12            
3577.505700 0.005000   5.000e-03   12 1 0 0 1 1 e  13 0 0 0 0 1 e  82BaRiSmRa.13            
3575.873500 0.005000   5.000e-03   14 1 0 0 1 1 e  15 0 0 0 0 1 e  82BaRiSmRa.15            
3575.045200 0.005000   7.337e-03   15 1 0 0 1 1 e  16 0 0 0 0 1 e  82BaRiSmRa.16            
3574.212400 0.005000   9.382e-03   16 1 0 0 1 1 e  17 0 0 0 0 1 e  82BaRiSmRa.17            
3573.375000 0.005000   8.641e-03   17 1 0 0 1 1 e  18 0 0 0 0 1 e  82BaRiSmRa.18            
3572.537500 0.005000   5.000e-03   18 1 0 0 1 1 e  19 0 0 0 0 1 e  82BaRiSmRa.19            
3571.688200 0.005000   5.000e-03   19 1 0 0 1 1 e  20 0 0 0 0 1 e  82BaRiSmRa.20            
3569.975600 0.005000   5.000e-03   21 1 0 0 1 1 e  22 0 0 0 0 1 e  82BaRiSmRa.22            
3569.099400 0.005000   1.024e-02   22 1 0 0 1 1 e  23 0 0 0 0 1 e  82BaRiSmRa.23            
3568.230500 0.005000   6.657e-03   23 1 0 0 1 1 e  24 0 0 0 0 1 e  82BaRiSmRa.24            
3567.357300 0.005000   5.000e-03   24 1 0 0 1 1 e  25 0 0 0 0 1 e  82BaRiSmRa.25            
3563.780400 0.005000   8.379e-03   28 1 0 0 1 1 e  29 0 0 0 0 1 e  82BaRiSmRa.29            
3562.871900 0.005000   9.986e-03   29 1 0 0 1 1 e  30 0 0 0 0 1 e  82BaRiSmRa.30            
3561.966900 0.005000   5.000e-03   30 1 0 0 1 1 e  31 0 0 0 0 1 e  82BaRiSmRa.31            
3561.045800 0.005000   5.000e-03   31 1 0 0 1 1 e  32 0 0 0 0 1 e  82BaRiSmRa.32            
3593.909800 0.005000   5.000e-03   9 1 0 0 1 1 e   8 0 0 0 0 1 e   82BaRiSmRa.51            
3595.255400 0.005000   5.000e-03   11 1 0 0 1 1 e  10 0 0 0 0 1 e  82BaRiSmRa.53            
3598.513300 0.005000   5.000e-03   16 1 0 0 1 1 e  15 0 0 0 0 1 e  82BaRiSmRa.58            
3599.785000 0.005000   5.266e-03   18 1 0 0 1 1 e  17 0 0 0 0 1 e  82BaRiSmRa.60            
3600.403500 0.005000   5.000e-03   19 1 0 0 1 1 e  18 0 0 0 0 1 e  82BaRiSmRa.61            
3604.009400 0.005000   5.000e-03   25 1 0 0 1 1 e  24 0 0 0 0 1 e  82BaRiSmRa.67            
3605.177200 0.005000   7.378e-03   27 1 0 0 1 1 e  26 0 0 0 0 1 e  82BaRiSmRa.69            
3606.870700 0.005000   1.019e-02   30 1 0 0 1 1 e  29 0 0 0 0 1 e  82BaRiSmRa.72            
3607.411000 0.005000   5.000e-03   31 1 0 0 1 1 e  30 0 0 0 0 1 e  82BaRiSmRa.73            
3607.955000 0.005000   5.000e-03   32 1 0 0 1 1 e  31 0 0 0 0 1 e  82BaRiSmRa.74            
3485.149500 0.005000   7.680e-03   6 1 0 0 1 2 e   7 0 0 0 0 1 e   82BaRiSmRa.93            
3484.376100 0.005000   5.000e-03   7 1 0 0 1 2 e   8 0 0 0 0 1 e   82BaRiSmRa.94            
3483.602800 0.005000   5.000e-03   8 1 0 0 1 2 e   9 0 0 0 0 1 e   82BaRiSmRa.95            
3482.046500 0.005000   1.016e-02   10 1 0 0 1 2 e  11 0 0 0 0 1 e  82BaRiSmRa.97            
3479.661900 0.005000   5.000e-03   13 1 0 0 1 2 e  14 0 0 0 0 1 e  82BaRiSmRa.100           
3478.049200 0.005000   5.000e-03   15 1 0 0 1 2 e  16 0 0 0 0 1 e  82BaRiSmRa.102           
3477.237700 0.005000   5.000e-03   16 1 0 0 1 2 e  17 0 0 0 0 1 e  82BaRiSmRa.103           
3476.421000 0.005000   5.000e-03   17 1 0 0 1 2 e  18 0 0 0 0 1 e  82BaRiSmRa.104           
3474.775500 0.005000   5.000e-03   19 1 0 0 1 2 e  20 0 0 0 0 1 e  82BaRiSmRa.106           
3473.936700 0.005000   8.967e-03   20 1 0 0 1 2 e  21 0 0 0 0 1 e  82BaRiSmRa.107           
3473.097200 0.005000   1.242e-02   21 1 0 0 1 2 e  22 0 0 0 0 1 e  82BaRiSmRa.108           
3472.267300 0.005000   5.000e-03   22 1 0 0 1 2 e  23 0 0 0 0 1 e  82BaRiSmRa.109           
3471.414700 0.005000   1.116e-02   23 1 0 0 1 2 e  24 0 0 0 0 1 e  82BaRiSmRa.110           
3467.117300 0.005000   1.190e-02   28 1 0 0 1 2 e  29 0 0 0 0 1 e  82BaRiSmRa.115           
3465.378700 0.005000   5.000e-03   30 1 0 0 1 2 e  31 0 0 0 0 1 e  82BaRiSmRa.117           
3464.491100 0.005000   5.000e-03   31 1 0 0 1 2 e  32 0 0 0 0 1 e  82BaRiSmRa.118           
3463.609500 0.005000   5.000e-03   32 1 0 0 1 2 e  33 0 0 0 0 1 e  82BaRiSmRa.119           
3462.706400 0.005000   6.344e-03   33 1 0 0 1 2 e  34 0 0 0 0 1 e  82BaRiSmRa.120           
3461.810900 0.005000   5.000e-03   34 1 0 0 1 2 e  35 0 0 0 0 1 e  82BaRiSmRa.121           
3460.916000 0.005000   5.000e-03   35 1 0 0 1 2 e  36 0 0 0 0 1 e  82BaRiSmRa.122           
3460.006400 0.005000   5.000e-03   36 1 0 0 1 2 e  37 0 0 0 0 1 e  82BaRiSmRa.123           
3459.089300 0.005000   5.000e-03   37 1 0 0 1 2 e  38 0 0 0 0 1 e  82BaRiSmRa.124           
3458.172300 0.005000   5.000e-03   38 1 0 0 1 2 e  39 0 0 0 0 1 e  82BaRiSmRa.125           
3457.249200 0.005000   5.000e-03   39 1 0 0 1 2 e  40 0 0 0 0 1 e  82BaRiSmRa.126           
3456.322100 0.005000   5.000e-03   40 1 0 0 1 2 e  41 0 0 0 0 1 e  82BaRiSmRa.127           
3453.510800 0.005000   5.000e-03   43 1 0 0 1 2 e  44 0 0 0 0 1 e  82BaRiSmRa.130           
3494.713800 0.005000   5.000e-03   6 1 0 0 1 2 e   5 0 0 0 0 1 e   82BaRiSmRa.135           
3495.427300 0.005000   9.860e-03   7 1 0 0 1 2 e   6 0 0 0 0 1 e   82BaRiSmRa.136           
3496.118500 0.005000   5.000e-03   8 1 0 0 1 2 e   7 0 0 0 0 1 e   82BaRiSmRa.137           
3498.182700 0.005000   5.000e-03   11 1 0 0 1 2 e  10 0 0 0 0 1 e  82BaRiSmRa.140           
3499.535300 0.005000   5.000e-03   13 1 0 0 1 2 e  12 0 0 0 0 1 e  82BaRiSmRa.142           
3500.207400 0.005000   5.000e-03   14 1 0 0 1 2 e  13 0 0 0 0 1 e  82BaRiSmRa.143           
3500.865800 0.005000   7.446e-03   15 1 0 0 1 2 e  14 0 0 0 0 1 e  82BaRiSmRa.144           
3501.530200 0.005000   5.000e-03   16 1 0 0 1 2 e  15 0 0 0 0 1 e  82BaRiSmRa.145           
3502.186500 0.005000   5.000e-03   17 1 0 0 1 2 e  16 0 0 0 0 1 e  82BaRiSmRa.146           
3502.831300 0.005000   8.890e-03   18 1 0 0 1 2 e  17 0 0 0 0 1 e  82BaRiSmRa.147           
3503.484500 0.005000   5.000e-03   19 1 0 0 1 2 e  18 0 0 0 0 1 e  82BaRiSmRa.148           
3505.393600 0.005000   5.000e-03   22 1 0 0 1 2 e  21 0 0 0 0 1 e  82BaRiSmRa.151           
3506.639200 0.005000   5.000e-03   24 1 0 0 1 2 e  23 0 0 0 0 1 e  82BaRiSmRa.153           
3507.261200 0.005000   5.000e-03   25 1 0 0 1 2 e  24 0 0 0 0 1 e  82BaRiSmRa.154           
3507.865100 0.005000   6.021e-03   26 1 0 0 1 2 e  25 0 0 0 0 1 e  82BaRiSmRa.155           
3509.672700 0.005000   5.000e-03   29 1 0 0 1 2 e  28 0 0 0 0 1 e  82BaRiSmRa.158           
3510.268100 0.005000   5.000e-03   30 1 0 0 1 2 e  29 0 0 0 0 1 e  82BaRiSmRa.159           
3510.847200 0.005000   7.804e-03   31 1 0 0 1 2 e  30 0 0 0 0 1 e  82BaRiSmRa.160           
3512.010600 0.005000   5.000e-03   33 1 0 0 1 2 e  32 0 0 0 0 1 e  82BaRiSmRa.162           
3513.147500 0.005000   5.000e-03   35 1 0 0 1 2 e  34 0 0 0 0 1 e  82BaRiSmRa.164           
3513.709200 0.005000   5.610e-03   36 1 0 0 1 2 e  35 0 0 0 0 1 e  82BaRiSmRa.165           
3515.914300 0.005000   7.887e-03   40 1 0 0 1 2 e  39 0 0 0 0 1 e  82BaRiSmRa.169           
3517.502600 0.005000   5.000e-03   43 1 0 0 1 2 e  42 0 0 0 0 1 e  82BaRiSmRa.172           
2162.658200 0.001000   1.000e-03   101 0 0 0 1 1 e 102 0 0 0 0 1 e 82EsHuSaVa.1             
2163.939500 0.001000   1.000e-03   100 0 0 0 1 1 e 101 0 0 0 0 1 e 82EsHuSaVa.2             
2167.759800 0.001000   1.000e-03   97 0 0 0 1 1 e  98 0 0 0 0 1 e  82EsHuSaVa.3             
2169.025000 0.001000   1.000e-03   96 0 0 0 1 1 e  97 0 0 0 0 1 e  82EsHuSaVa.4             
2170.282400 0.001000   1.000e-03   95 0 0 0 1 1 e  96 0 0 0 0 1 e  82EsHuSaVa.5             
2172.782500 0.001000   1.000e-03   93 0 0 0 1 1 e  94 0 0 0 0 1 e  82EsHuSaVa.6             
2174.023200 0.001000   1.000e-03   92 0 0 0 1 1 e  93 0 0 0 0 1 e  82EsHuSaVa.7             
2175.260200 0.001000   1.000e-03   91 0 0 0 1 1 e  92 0 0 0 0 1 e  82EsHuSaVa.8             
2176.491300 0.001000   1.000e-03   90 0 0 0 1 1 e  91 0 0 0 0 1 e  82EsHuSaVa.9             
2178.938200 0.001000   1.000e-03   88 0 0 0 1 1 e  89 0 0 0 0 1 e  82EsHuSaVa.10            
2180.152400 0.001000   1.000e-03   87 0 0 0 1 1 e  88 0 0 0 0 1 e  82EsHuSaVa.11            
2181.363100 0.001000   1.000e-03   86 0 0 0 1 1 e  87 0 0 0 0 1 e  82EsHuSaVa.12            
2182.568200 0.001000   1.000e-03   85 0 0 0 1 1 e  86 0 0 0 0 1 e  82EsHuSaVa.13            
2184.961200 0.001000   1.000e-03   83 0 0 0 1 1 e  84 0 0 0 0 1 e  82EsHuSaVa.14            
2186.150600 0.001000   1.000e-03   82 0 0 0 1 1 e  83 0 0 0 0 1 e  82EsHuSaVa.15            
2187.334300 0.001000   1.000e-03   81 0 0 0 1 1 e  82 0 0 0 0 1 e  82EsHuSaVa.16            
2189.683000 0.001000   2.030e-03   79 0 0 0 1 1 e  80 0 0 0 0 1 e  82EsHuSaVa.17            
2190.852700 0.001000   1.000e-03   78 0 0 0 1 1 e  79 0 0 0 0 1 e  82EsHuSaVa.18            
2192.014400 0.001000   1.000e-03   77 0 0 0 1 1 e  78 0 0 0 0 1 e  82EsHuSaVa.19            
2193.173900 0.001000   1.000e-03   76 0 0 0 1 1 e  77 0 0 0 0 1 e  82EsHuSaVa.20            
2195.470200 0.001000   1.000e-03   74 0 0 0 1 1 e  75 0 0 0 0 1 e  82EsHuSaVa.21            
2198.878100 0.001000   1.113e-03   71 0 0 0 1 1 e  72 0 0 0 0 1 e  82EsHuSaVa.22            
2201.121100 0.001000   1.000e-03   69 0 0 0 1 1 e  70 0 0 0 0 1 e  82EsHuSaVa.23            
2202.236200 0.001000   1.000e-03   68 0 0 0 1 1 e  69 0 0 0 0 1 e  82EsHuSaVa.24            
2203.345500 0.001000   1.000e-03   67 0 0 0 1 1 e  68 0 0 0 0 1 e  82EsHuSaVa.25            
2204.447000 0.001000   1.000e-03   66 0 0 0 1 1 e  67 0 0 0 0 1 e  82EsHuSaVa.26            
2205.544700 0.001000   1.000e-03   65 0 0 0 1 1 e  66 0 0 0 0 1 e  82EsHuSaVa.27            
2206.635500 0.001000   1.721e-03   64 0 0 0 1 1 e  65 0 0 0 0 1 e  82EsHuSaVa.28            
2207.725900 0.001000   1.000e-03   63 0 0 0 1 1 e  64 0 0 0 0 1 e  82EsHuSaVa.29            
2208.805500 0.001000   1.000e-03   62 0 0 0 1 1 e  63 0 0 0 0 1 e  82EsHuSaVa.30            
2209.883900 0.001000   1.000e-03   61 0 0 0 1 1 e  62 0 0 0 0 1 e  82EsHuSaVa.31            
2210.954400 0.001000   1.000e-03   60 0 0 0 1 1 e  61 0 0 0 0 1 e  82EsHuSaVa.32            
2212.019800 0.001000   1.000e-03   59 0 0 0 1 1 e  60 0 0 0 0 1 e  82EsHuSaVa.33            
2213.080400 0.001000   1.000e-03   58 0 0 0 1 1 e  59 0 0 0 0 1 e  82EsHuSaVa.34            
2214.133900 0.001000   1.000e-03   57 0 0 0 1 1 e  58 0 0 0 0 1 e  82EsHuSaVa.35            
2215.184500 0.001000   1.000e-03   56 0 0 0 1 1 e  57 0 0 0 0 1 e  82EsHuSaVa.36            
2216.228700 0.001000   1.000e-03   55 0 0 0 1 1 e  56 0 0 0 0 1 e  82EsHuSaVa.37            
2217.267800 0.001000   2.016e-03   54 0 0 0 1 1 e  55 0 0 0 0 1 e  82EsHuSaVa.38            
2218.300700 0.001000   1.000e-03   53 0 0 0 1 1 e  54 0 0 0 0 1 e  82EsHuSaVa.39            
2219.328700 0.001000   1.000e-03   52 0 0 0 1 1 e  53 0 0 0 0 1 e  82EsHuSaVa.40            
2220.350100 0.001000   1.000e-03   51 0 0 0 1 1 e  52 0 0 0 0 1 e  82EsHuSaVa.41            
2221.368800 0.001000   1.067e-03   50 0 0 0 1 1 e  51 0 0 0 0 1 e  82EsHuSaVa.42            
2223.387400 0.001000   1.971e-03   48 0 0 0 1 1 e  49 0 0 0 0 1 e  82EsHuSaVa.43            
2224.386600 0.001000   1.000e-03   47 0 0 0 1 1 e  48 0 0 0 0 1 e  82EsHuSaVa.44            
2225.381400 0.001000   1.000e-03   46 0 0 0 1 1 e  47 0 0 0 0 1 e  82EsHuSaVa.45            
2226.371600 0.001000   1.000e-03   45 0 0 0 1 1 e  46 0 0 0 0 1 e  82EsHuSaVa.46            
2227.355900 0.001000   1.000e-03   44 0 0 0 1 1 e  45 0 0 0 0 1 e  82EsHuSaVa.47            
2228.335300 0.001000   4.777e-03   43 0 0 0 1 1 e  44 0 0 0 0 1 e  82EsHuSaVa.48            
2229.307600 0.001000   1.000e-03   42 0 0 0 1 1 e  43 0 0 0 0 1 e  82EsHuSaVa.49            
2230.276600 0.001000   1.000e-03   41 0 0 0 1 1 e  42 0 0 0 0 1 e  82EsHuSaVa.50            
2231.238800 0.001000   1.000e-03   40 0 0 0 1 1 e  41 0 0 0 0 1 e  82EsHuSaVa.51            
2232.196300 0.001000   1.000e-03   39 0 0 0 1 1 e  40 0 0 0 0 1 e  82EsHuSaVa.52            
2233.148000 0.001000   1.000e-03   38 0 0 0 1 1 e  39 0 0 0 0 1 e  82EsHuSaVa.53            
2234.094200 0.001000   1.000e-03   37 0 0 0 1 1 e  38 0 0 0 0 1 e  82EsHuSaVa.54            
2235.035000 0.001000   1.000e-03   36 0 0 0 1 1 e  37 0 0 0 0 1 e  82EsHuSaVa.55            
2235.968800 0.001000   1.243e-03   35 0 0 0 1 1 e  36 0 0 0 0 1 e  82EsHuSaVa.56            
2237.824200 0.001000   1.000e-03   33 0 0 0 1 1 e  34 0 0 0 0 1 e  82EsHuSaVa.57            
2240.565100 0.001000   1.000e-03   30 0 0 0 1 1 e  31 0 0 0 0 1 e  82EsHuSaVa.58            
2242.364300 0.001000   1.000e-03   28 0 0 0 1 1 e  29 0 0 0 0 1 e  82EsHuSaVa.59            
2243.255800 0.001000   1.000e-03   27 0 0 0 1 1 e  28 0 0 0 0 1 e  82EsHuSaVa.60            
2244.140800 0.001000   1.000e-03   26 0 0 0 1 1 e  27 0 0 0 0 1 e  82EsHuSaVa.61            
2245.021400 0.001000   1.000e-03   25 0 0 0 1 1 e  26 0 0 0 0 1 e  82EsHuSaVa.62            
2245.896700 0.001000   1.000e-03   24 0 0 0 1 1 e  25 0 0 0 0 1 e  82EsHuSaVa.63            
2246.764300 0.001000   1.085e-03   23 0 0 0 1 1 e  24 0 0 0 0 1 e  82EsHuSaVa.64            
2247.630700 0.001000   1.115e-03   22 0 0 0 1 1 e  23 0 0 0 0 1 e  82EsHuSaVa.65            
2248.487200 0.001000   1.000e-03   21 0 0 0 1 1 e  22 0 0 0 0 1 e  82EsHuSaVa.66            
2249.340700 0.001000   1.000e-03   20 0 0 0 1 1 e  21 0 0 0 0 1 e  82EsHuSaVa.67            
2250.188200 0.001000   1.000e-03   19 0 0 0 1 1 e  20 0 0 0 0 1 e  82EsHuSaVa.68            
2251.030300 0.001000   1.000e-03   18 0 0 0 1 1 e  19 0 0 0 0 1 e  82EsHuSaVa.69            
2251.866400 0.001000   1.000e-03   17 0 0 0 1 1 e  18 0 0 0 0 1 e  82EsHuSaVa.70            
2252.697600 0.001000   1.000e-03   16 0 0 0 1 1 e  17 0 0 0 0 1 e  82EsHuSaVa.71            
2253.523000 0.001000   1.000e-03   15 0 0 0 1 1 e  16 0 0 0 0 1 e  82EsHuSaVa.72            
2254.341600 0.001000   1.000e-03   14 0 0 0 1 1 e  15 0 0 0 0 1 e  82EsHuSaVa.73            
2255.157800 0.001000   1.734e-03   13 0 0 0 1 1 e  14 0 0 0 0 1 e  82EsHuSaVa.74            
2255.964900 0.001000   1.000e-03   12 0 0 0 1 1 e  13 0 0 0 0 1 e  82EsHuSaVa.75            
2257.565600 0.001000   1.000e-03   10 0 0 0 1 1 e  11 0 0 0 0 1 e  82EsHuSaVa.76            
2258.357100 0.001000   1.000e-03   9 0 0 0 1 1 e   10 0 0 0 0 1 e  82EsHuSaVa.77            
2259.143900 0.001000   1.000e-03   8 0 0 0 1 1 e   9 0 0 0 0 1 e   82EsHuSaVa.78            
2259.926500 0.001000   1.733e-03   7 0 0 0 1 1 e   8 0 0 0 0 1 e   82EsHuSaVa.79            
2260.700500 0.001000   1.000e-03   6 0 0 0 1 1 e   7 0 0 0 0 1 e   82EsHuSaVa.80            
2261.467700 0.001000   2.418e-03   5 0 0 0 1 1 e   6 0 0 0 0 1 e   82EsHuSaVa.81            
2262.234900 0.001000   1.000e-03   4 0 0 0 1 1 e   5 0 0 0 0 1 e   82EsHuSaVa.82            
2262.990700 0.001000   1.708e-03   3 0 0 0 1 1 e   4 0 0 0 0 1 e   82EsHuSaVa.83            
2263.746500 0.001000   1.000e-03   2 0 0 0 1 1 e   3 0 0 0 0 1 e   82EsHuSaVa.84            
2264.494400 0.001000   1.000e-03   1 0 0 0 1 1 e   2 0 0 0 0 1 e   82EsHuSaVa.85            
2265.233200 0.001000   1.548e-03   0 0 0 0 1 1 e   1 0 0 0 0 1 e   82EsHuSaVa.86            
2266.703200 0.001000   1.000e-03   1 0 0 0 1 1 e   0 0 0 0 0 1 e   82EsHuSaVa.87            
2267.428500 0.001000   1.000e-03   2 0 0 0 1 1 e   1 0 0 0 0 1 e   82EsHuSaVa.88            
2268.861000 0.001000   1.000e-03   4 0 0 0 1 1 e   3 0 0 0 0 1 e   82EsHuSaVa.89            
2269.570500 0.001000   1.000e-03   5 0 0 0 1 1 e   4 0 0 0 0 1 e   82EsHuSaVa.90            
2270.273500 0.001000   1.000e-03   6 0 0 0 1 1 e   5 0 0 0 0 1 e   82EsHuSaVa.91            
2270.969900 0.001000   1.000e-03   7 0 0 0 1 1 e   6 0 0 0 0 1 e   82EsHuSaVa.92            
2271.661400 0.001000   1.000e-03   8 0 0 0 1 1 e   7 0 0 0 0 1 e   82EsHuSaVa.93            
2272.348400 0.001000   1.000e-03   9 0 0 0 1 1 e   8 0 0 0 0 1 e   82EsHuSaVa.94            
2273.028100 0.001000   1.000e-03   10 0 0 0 1 1 e  9 0 0 0 0 1 e   82EsHuSaVa.95            
2273.703100 0.001000   1.000e-03   11 0 0 0 1 1 e  10 0 0 0 0 1 e  82EsHuSaVa.96            
2274.371900 0.001000   1.000e-03   12 0 0 0 1 1 e  11 0 0 0 0 1 e  82EsHuSaVa.97            
2275.035600 0.001000   1.000e-03   13 0 0 0 1 1 e  12 0 0 0 0 1 e  82EsHuSaVa.98            
2275.693300 0.001000   1.000e-03   14 0 0 0 1 1 e  13 0 0 0 0 1 e  82EsHuSaVa.99            
2276.345100 0.001000   1.000e-03   15 0 0 0 1 1 e  14 0 0 0 0 1 e  82EsHuSaVa.100           
2276.992600 0.001000   1.000e-03   16 0 0 0 1 1 e  15 0 0 0 0 1 e  82EsHuSaVa.101           
2277.634100 0.001000   1.000e-03   17 0 0 0 1 1 e  16 0 0 0 0 1 e  82EsHuSaVa.102           
2278.270000 0.001000   1.000e-03   18 0 0 0 1 1 e  17 0 0 0 0 1 e  82EsHuSaVa.103           
2278.899600 0.001000   1.000e-03   19 0 0 0 1 1 e  18 0 0 0 0 1 e  82EsHuSaVa.104           
2279.524100 0.001000   1.000e-03   20 0 0 0 1 1 e  19 0 0 0 0 1 e  82EsHuSaVa.105           
2280.141000 0.001000   1.050e-03   21 0 0 0 1 1 e  20 0 0 0 0 1 e  82EsHuSaVa.106           
2280.754900 0.001000   1.000e-03   22 0 0 0 1 1 e  21 0 0 0 0 1 e  82EsHuSaVa.107           
2281.362200 0.001000   1.000e-03   23 0 0 0 1 1 e  22 0 0 0 0 1 e  82EsHuSaVa.108           
2281.964000 0.001000   1.000e-03   24 0 0 0 1 1 e  23 0 0 0 0 1 e  82EsHuSaVa.109           
2282.559700 0.001000   1.000e-03   25 0 0 0 1 1 e  24 0 0 0 0 1 e  82EsHuSaVa.110           
2283.150900 0.001000   1.000e-03   26 0 0 0 1 1 e  25 0 0 0 0 1 e  82EsHuSaVa.111           
2283.735500 0.001000   1.000e-03   27 0 0 0 1 1 e  26 0 0 0 0 1 e  82EsHuSaVa.112           
2284.314500 0.001000   1.000e-03   28 0 0 0 1 1 e  27 0 0 0 0 1 e  82EsHuSaVa.113           
2284.888500 0.001000   1.000e-03   29 0 0 0 1 1 e  28 0 0 0 0 1 e  82EsHuSaVa.114           
2286.018600 0.001000   1.081e-03   31 0 0 0 1 1 e  30 0 0 0 0 1 e  82EsHuSaVa.115           
2287.122500 0.001000   2.513e-03   33 0 0 0 1 1 e  32 0 0 0 0 1 e  82EsHuSaVa.116           
2287.669900 0.001000   1.000e-03   34 0 0 0 1 1 e  33 0 0 0 0 1 e  82EsHuSaVa.117           
2288.209400 0.001000   1.000e-03   35 0 0 0 1 1 e  34 0 0 0 0 1 e  82EsHuSaVa.118           
2288.743700 0.001000   1.000e-03   36 0 0 0 1 1 e  35 0 0 0 0 1 e  82EsHuSaVa.119           
2289.271300 0.001000   1.000e-03   37 0 0 0 1 1 e  36 0 0 0 0 1 e  82EsHuSaVa.120           
2289.793500 0.001000   1.000e-03   38 0 0 0 1 1 e  37 0 0 0 0 1 e  82EsHuSaVa.121           
2290.310800 0.001000   1.000e-03   39 0 0 0 1 1 e  38 0 0 0 0 1 e  82EsHuSaVa.122           
2290.821400 0.001000   1.000e-03   40 0 0 0 1 1 e  39 0 0 0 0 1 e  82EsHuSaVa.123           
2291.326700 0.001000   1.000e-03   41 0 0 0 1 1 e  40 0 0 0 0 1 e  82EsHuSaVa.124           
2291.826400 0.001000   1.000e-03   42 0 0 0 1 1 e  41 0 0 0 0 1 e  82EsHuSaVa.125           
2292.320200 0.001000   1.000e-03   43 0 0 0 1 1 e  42 0 0 0 0 1 e  82EsHuSaVa.126           
2292.809100 0.001000   1.000e-03   44 0 0 0 1 1 e  43 0 0 0 0 1 e  82EsHuSaVa.127           
2293.290300 0.001000   1.118e-03   45 0 0 0 1 1 e  44 0 0 0 0 1 e  82EsHuSaVa.128           
2293.767700 0.001000   1.000e-03   46 0 0 0 1 1 e  45 0 0 0 0 1 e  82EsHuSaVa.129           
2294.704100 0.001000   1.000e-03   48 0 0 0 1 1 e  47 0 0 0 0 1 e  82EsHuSaVa.130           
2295.164400 0.001000   1.000e-03   49 0 0 0 1 1 e  48 0 0 0 0 1 e  82EsHuSaVa.131           
2295.618100 0.001000   1.000e-03   50 0 0 0 1 1 e  49 0 0 0 0 1 e  82EsHuSaVa.132           
2296.064200 0.001000   3.500e-03   51 0 0 0 1 1 e  50 0 0 0 0 1 e  82EsHuSaVa.133           
2296.510100 0.001000   1.000e-03   52 0 0 0 1 1 e  51 0 0 0 0 1 e  82EsHuSaVa.134           
2296.946500 0.001000   6.356e-03   53 0 0 0 1 1 e  52 0 0 0 0 1 e  82EsHuSaVa.135           
2297.377500 0.001000   1.000e-03   54 0 0 0 1 1 e  53 0 0 0 0 1 e  82EsHuSaVa.136           
2297.803100 0.001000   1.704e-03   55 0 0 0 1 1 e  54 0 0 0 0 1 e  82EsHuSaVa.137           
2298.221900 0.001000   1.000e-03   56 0 0 0 1 1 e  55 0 0 0 0 1 e  82EsHuSaVa.138           
2298.636200 0.001000   1.000e-03   57 0 0 0 1 1 e  56 0 0 0 0 1 e  82EsHuSaVa.139           
2299.044400 0.001000   1.000e-03   58 0 0 0 1 1 e  57 0 0 0 0 1 e  82EsHuSaVa.140           
2299.447200 0.001000   1.000e-03   59 0 0 0 1 1 e  58 0 0 0 0 1 e  82EsHuSaVa.141           
2299.843300 0.001000   1.000e-03   60 0 0 0 1 1 e  59 0 0 0 0 1 e  82EsHuSaVa.142           
2300.234200 0.001000   1.000e-03   61 0 0 0 1 1 e  60 0 0 0 0 1 e  82EsHuSaVa.143           
2300.620600 0.001000   1.000e-03   62 0 0 0 1 1 e  61 0 0 0 0 1 e  82EsHuSaVa.144           
2300.998400 0.001000   1.000e-03   63 0 0 0 1 1 e  62 0 0 0 0 1 e  82EsHuSaVa.145           
2301.373400 0.001000   1.000e-03   64 0 0 0 1 1 e  63 0 0 0 0 1 e  82EsHuSaVa.146           
2301.743700 0.001000   1.000e-03   65 0 0 0 1 1 e  64 0 0 0 0 1 e  82EsHuSaVa.147           
2302.104100 0.001000   1.000e-03   66 0 0 0 1 1 e  65 0 0 0 0 1 e  82EsHuSaVa.148           
2302.461000 0.001000   1.000e-03   67 0 0 0 1 1 e  66 0 0 0 0 1 e  82EsHuSaVa.149           
2302.810500 0.001000   1.000e-03   68 0 0 0 1 1 e  67 0 0 0 0 1 e  82EsHuSaVa.150           
2303.154500 0.001000   4.476e-03   69 0 0 0 1 1 e  68 0 0 0 0 1 e  82EsHuSaVa.151           
2303.498500 0.001000   1.000e-03   70 0 0 0 1 1 e  69 0 0 0 0 1 e  82EsHuSaVa.152           
2303.830000 0.001000   1.000e-03   71 0 0 0 1 1 e  70 0 0 0 0 1 e  82EsHuSaVa.153           
2304.159800 0.001000   1.000e-03   72 0 0 0 1 1 e  71 0 0 0 0 1 e  82EsHuSaVa.154           
2304.482000 0.001000   1.000e-03   73 0 0 0 1 1 e  72 0 0 0 0 1 e  82EsHuSaVa.155           
2304.798000 0.001000   1.000e-03   74 0 0 0 1 1 e  73 0 0 0 0 1 e  82EsHuSaVa.156           
2305.106400 0.001000   1.000e-03   75 0 0 0 1 1 e  74 0 0 0 0 1 e  82EsHuSaVa.157           
2305.411100 0.001000   1.000e-03   76 0 0 0 1 1 e  75 0 0 0 0 1 e  82EsHuSaVa.158           
2305.709900 0.001000   1.000e-03   77 0 0 0 1 1 e  76 0 0 0 0 1 e  82EsHuSaVa.159           
2306.003700 0.001000   1.000e-03   78 0 0 0 1 1 e  77 0 0 0 0 1 e  82EsHuSaVa.160           
2306.290800 0.001000   1.000e-03   79 0 0 0 1 1 e  78 0 0 0 0 1 e  82EsHuSaVa.161           
2306.572200 0.001000   1.000e-03   80 0 0 0 1 1 e  79 0 0 0 0 1 e  82EsHuSaVa.162           
2306.848200 0.001000   1.000e-03   81 0 0 0 1 1 e  80 0 0 0 0 1 e  82EsHuSaVa.163           
2307.116900 0.001000   1.000e-03   82 0 0 0 1 1 e  81 0 0 0 0 1 e  82EsHuSaVa.164           
2307.893800 0.001000   1.000e-03   85 0 0 0 1 1 e  84 0 0 0 0 1 e  82EsHuSaVa.165           
2308.380800 0.001000   1.000e-03   87 0 0 0 1 1 e  86 0 0 0 0 1 e  82EsHuSaVa.166           
2308.846600 0.001000   1.000e-03   89 0 0 0 1 1 e  88 0 0 0 0 1 e  82EsHuSaVa.167           
2309.070100 0.001000   1.000e-03   90 0 0 0 1 1 e  89 0 0 0 0 1 e  82EsHuSaVa.168           
2309.499700 0.001000   1.000e-03   92 0 0 0 1 1 e  91 0 0 0 0 1 e  82EsHuSaVa.169           
2309.704900 0.001000   1.000e-03   93 0 0 0 1 1 e  92 0 0 0 0 1 e  82EsHuSaVa.170           
2309.906700 0.001000   1.000e-03   94 0 0 0 1 1 e  93 0 0 0 0 1 e  82EsHuSaVa.171           
2310.290100 0.001000   1.000e-03   96 0 0 0 1 1 e  95 0 0 0 0 1 e  82EsHuSaVa.172           
2310.474300 0.001000   1.000e-03   97 0 0 0 1 1 e  96 0 0 0 0 1 e  82EsHuSaVa.173           
2310.649900 0.001000   1.000e-03   98 0 0 0 1 1 e  97 0 0 0 0 1 e  82EsHuSaVa.174           
2310.822800 0.001000   1.000e-03   99 0 0 0 1 1 e  98 0 0 0 0 1 e  82EsHuSaVa.175           
2311.147500 0.001000   1.000e-03   101 0 0 0 1 1 e 100 0 0 0 0 1 e 82EsHuSaVa.176           
2265.233400 0.002200   2.200e-03   0 0 0 0 1 1 e   1 0 0 0 0 1 e   83EsRo.2                 
2264.494400 0.000700   7.000e-04   1 0 0 0 1 1 e   2 0 0 0 0 1 e   83EsRo.3                 
2263.746500 0.000500   5.000e-04   2 0 0 0 1 1 e   3 0 0 0 0 1 e   83EsRo.4                 
2262.990700 0.002400   2.400e-03   3 0 0 0 1 1 e   4 0 0 0 0 1 e   83EsRo.5                 
2262.234900 0.000500   7.918e-04   4 0 0 0 1 1 e   5 0 0 0 0 1 e   83EsRo.6                 
2261.467700 0.002000   2.418e-03   5 0 0 0 1 1 e   6 0 0 0 0 1 e   83EsRo.7                 
2260.700400 0.000300   3.000e-04   6 0 0 0 1 1 e   7 0 0 0 0 1 e   83EsRo.8                 
2259.926600 0.001200   1.834e-03   7 0 0 0 1 1 e   8 0 0 0 0 1 e   83EsRo.9                 
2259.144200 0.000400   4.438e-04   8 0 0 0 1 1 e   9 0 0 0 0 1 e   83EsRo.10                
2258.357400 0.000500   5.000e-04   9 0 0 0 1 1 e   10 0 0 0 0 1 e  83EsRo.11                
2257.565600 0.000300   3.000e-04   10 0 0 0 1 1 e  11 0 0 0 0 1 e  83EsRo.12                
2255.964900 0.000400   4.000e-04   12 0 0 0 1 1 e  13 0 0 0 0 1 e  83EsRo.14                
2255.157500 0.001200   1.425e-03   13 0 0 0 1 1 e  14 0 0 0 0 1 e  83EsRo.15                
2254.341700 0.000600   6.000e-04   14 0 0 0 1 1 e  15 0 0 0 0 1 e  83EsRo.16                
2253.522900 0.000500   5.000e-04   15 0 0 0 1 1 e  16 0 0 0 0 1 e  83EsRo.17                
2252.697600 0.000400   6.459e-04   16 0 0 0 1 1 e  17 0 0 0 0 1 e  83EsRo.18                
2251.866400 0.000300   3.000e-04   17 0 0 0 1 1 e  18 0 0 0 0 1 e  83EsRo.19                
2251.030400 0.000400   4.000e-04   18 0 0 0 1 1 e  19 0 0 0 0 1 e  83EsRo.20                
2250.188200 0.000300   3.000e-04   19 0 0 0 1 1 e  20 0 0 0 0 1 e  83EsRo.21                
2249.340700 0.000300   3.000e-04   20 0 0 0 1 1 e  21 0 0 0 0 1 e  83EsRo.22                
2248.487200 0.000700   7.000e-04   21 0 0 0 1 1 e  22 0 0 0 0 1 e  83EsRo.23                
2247.630700 0.001200   1.200e-03   22 0 0 0 1 1 e  23 0 0 0 0 1 e  83EsRo.24                
2246.764300 0.001200   1.200e-03   23 0 0 0 1 1 e  24 0 0 0 0 1 e  83EsRo.25                
2245.896700 0.000400   5.335e-04   24 0 0 0 1 1 e  25 0 0 0 0 1 e  83EsRo.26                
2245.021500 0.000600   6.000e-04   25 0 0 0 1 1 e  26 0 0 0 0 1 e  83EsRo.27                
2244.140800 0.000300   3.000e-04   26 0 0 0 1 1 e  27 0 0 0 0 1 e  83EsRo.28                
2243.255800 0.000600   7.931e-04   27 0 0 0 1 1 e  28 0 0 0 0 1 e  83EsRo.29                
2242.364300 0.000500   6.344e-04   28 0 0 0 1 1 e  29 0 0 0 0 1 e  83EsRo.30                
2240.565300 0.000900   1.157e-03   30 0 0 0 1 1 e  31 0 0 0 0 1 e  83EsRo.32                
2239.659500 0.005000   5.000e-03   31 0 0 0 1 1 e  32 0 0 0 0 1 e  83EsRo.33                
2237.824200 0.000400   4.000e-04   33 0 0 0 1 1 e  34 0 0 0 0 1 e  83EsRo.35                
2235.968800 0.001200   1.243e-03   35 0 0 0 1 1 e  36 0 0 0 0 1 e  83EsRo.37                
2235.035000 0.000300   3.000e-04   36 0 0 0 1 1 e  37 0 0 0 0 1 e  83EsRo.38                
2234.094200 0.000300   3.000e-04   37 0 0 0 1 1 e  38 0 0 0 0 1 e  83EsRo.39                
2233.148000 0.000300   3.000e-04   38 0 0 0 1 1 e  39 0 0 0 0 1 e  83EsRo.40                
2232.196300 0.000300   3.000e-04   39 0 0 0 1 1 e  40 0 0 0 0 1 e  83EsRo.41                
2231.238800 0.000300   3.000e-04   40 0 0 0 1 1 e  41 0 0 0 0 1 e  83EsRo.42                
2230.276600 0.000300   3.000e-04   41 0 0 0 1 1 e  42 0 0 0 0 1 e  83EsRo.43                
2229.307700 0.000600   6.000e-04   42 0 0 0 1 1 e  43 0 0 0 0 1 e  83EsRo.44                
2228.335400 0.000500   4.878e-03   43 0 0 0 1 1 e  44 0 0 0 0 1 e  83EsRo.45                
2227.355900 0.000300   3.000e-04   44 0 0 0 1 1 e  45 0 0 0 0 1 e  83EsRo.46                
2226.371600 0.000300   3.000e-04   45 0 0 0 1 1 e  46 0 0 0 0 1 e  83EsRo.47                
2225.381900 0.000400   5.779e-04   46 0 0 0 1 1 e  47 0 0 0 0 1 e  83EsRo.48                
2224.386800 0.000400   4.000e-04   47 0 0 0 1 1 e  48 0 0 0 0 1 e  83EsRo.49                
2223.387600 0.001200   2.173e-03   48 0 0 0 1 1 e  49 0 0 0 0 1 e  83EsRo.50                
2221.368900 0.000600   1.168e-03   50 0 0 0 1 1 e  51 0 0 0 0 1 e  83EsRo.52                
2220.350200 0.000500   5.000e-04   51 0 0 0 1 1 e  52 0 0 0 0 1 e  83EsRo.53                
2219.328600 0.000300   3.000e-04   52 0 0 0 1 1 e  53 0 0 0 0 1 e  83EsRo.54                
2218.300700 0.000300   3.000e-04   53 0 0 0 1 1 e  54 0 0 0 0 1 e  83EsRo.55                
2217.267800 0.000500   2.016e-03   54 0 0 0 1 1 e  55 0 0 0 0 1 e  83EsRo.56                
2216.228900 0.000300   3.000e-04   55 0 0 0 1 1 e  56 0 0 0 0 1 e  83EsRo.57                
2215.184900 0.000300   3.000e-04   56 0 0 0 1 1 e  57 0 0 0 0 1 e  83EsRo.58                
2214.134000 0.000800   8.000e-04   57 0 0 0 1 1 e  58 0 0 0 0 1 e  83EsRo.59                
2213.080500 0.000300   3.000e-04   58 0 0 0 1 1 e  59 0 0 0 0 1 e  83EsRo.60                
2212.020000 0.000300   3.000e-04   59 0 0 0 1 1 e  60 0 0 0 0 1 e  83EsRo.61                
2210.954500 0.000300   3.000e-04   60 0 0 0 1 1 e  61 0 0 0 0 1 e  83EsRo.62                
2209.884000 0.000500   5.000e-04   61 0 0 0 1 1 e  62 0 0 0 0 1 e  83EsRo.63                
2208.805500 0.001400   1.400e-03   62 0 0 0 1 1 e  63 0 0 0 0 1 e  83EsRo.64                
2207.725900 0.000600   6.000e-04   63 0 0 0 1 1 e  64 0 0 0 0 1 e  83EsRo.65                
2206.636700 0.001100   1.100e-03   64 0 0 0 1 1 e  65 0 0 0 0 1 e  83EsRo.66                
2205.544600 0.000400   4.000e-04   65 0 0 0 1 1 e  66 0 0 0 0 1 e  83EsRo.67                
2204.447100 0.000300   3.000e-04   66 0 0 0 1 1 e  67 0 0 0 0 1 e  83EsRo.68                
2203.344600 0.000900   9.000e-04   67 0 0 0 1 1 e  68 0 0 0 0 1 e  83EsRo.69                
2202.235700 0.000700   7.000e-04   68 0 0 0 1 1 e  69 0 0 0 0 1 e  83EsRo.70                
2201.121100 0.000300   3.000e-04   69 0 0 0 1 1 e  70 0 0 0 0 1 e  83EsRo.71                
2199.999100 0.002500   2.500e-03   70 0 0 0 1 1 e  71 0 0 0 0 1 e  83EsRo.72                
2198.877100 0.000600   6.000e-04   71 0 0 0 1 1 e  72 0 0 0 0 1 e  83EsRo.73                
2195.470200 0.000300   3.000e-04   74 0 0 0 1 1 e  75 0 0 0 0 1 e  83EsRo.76                
2193.173500 0.001000   1.000e-03   76 0 0 0 1 1 e  77 0 0 0 0 1 e  83EsRo.78                
2192.014300 0.000800   8.000e-04   77 0 0 0 1 1 e  78 0 0 0 0 1 e  83EsRo.79                
2190.852700 0.000300   3.000e-04   78 0 0 0 1 1 e  79 0 0 0 0 1 e  83EsRo.80                
2189.685100 0.000600   6.000e-04   79 0 0 0 1 1 e  80 0 0 0 0 1 e  83EsRo.81                
2187.334400 0.000300   3.000e-04   81 0 0 0 1 1 e  82 0 0 0 0 1 e  83EsRo.83                
2186.150600 0.000300   3.000e-04   82 0 0 0 1 1 e  83 0 0 0 0 1 e  83EsRo.84                
2184.961200 0.000700   7.000e-04   83 0 0 0 1 1 e  84 0 0 0 0 1 e  83EsRo.85                
2182.568100 0.000300   3.000e-04   85 0 0 0 1 1 e  86 0 0 0 0 1 e  83EsRo.87                
2181.363300 0.000300   3.000e-04   86 0 0 0 1 1 e  87 0 0 0 0 1 e  83EsRo.88                
2180.153200 0.000500   5.000e-04   87 0 0 0 1 1 e  88 0 0 0 0 1 e  83EsRo.89                
2178.937900 0.000300   3.000e-04   88 0 0 0 1 1 e  89 0 0 0 0 1 e  83EsRo.90                
2177.719200 0.001800   1.800e-03   89 0 0 0 1 1 e  90 0 0 0 0 1 e  83EsRo.91                
2176.491500 0.000300   3.000e-04   90 0 0 0 1 1 e  91 0 0 0 0 1 e  83EsRo.92                
2175.260100 0.000300   3.000e-04   91 0 0 0 1 1 e  92 0 0 0 0 1 e  83EsRo.93                
2174.023200 0.000300   3.000e-04   92 0 0 0 1 1 e  93 0 0 0 0 1 e  83EsRo.94                
2172.782700 0.000800   8.000e-04   93 0 0 0 1 1 e  94 0 0 0 0 1 e  83EsRo.95                
2171.534100 0.002700   2.700e-03   94 0 0 0 1 1 e  95 0 0 0 0 1 e  83EsRo.96                
2170.282600 0.000500   5.000e-04   95 0 0 0 1 1 e  96 0 0 0 0 1 e  83EsRo.97                
2169.024700 0.000700   7.000e-04   96 0 0 0 1 1 e  97 0 0 0 0 1 e  83EsRo.98                
2167.759400 0.001400   1.400e-03   97 0 0 0 1 1 e  98 0 0 0 0 1 e  83EsRo.99                
2163.939500 0.000800   8.000e-04   100 0 0 0 1 1 e 101 0 0 0 0 1 e 83EsRo.102               
2162.658000 0.001400   1.400e-03   101 0 0 0 1 1 e 102 0 0 0 0 1 e 83EsRo.103               
2157.467400 0.001000   1.000e-03   105 0 0 0 1 1 e 106 0 0 0 0 1 e 83EsRo.107               
2266.703200 0.001100   1.100e-03   1 0 0 0 1 1 e   0 0 0 0 0 1 e   83EsRo.121               
2267.428500 0.000400   4.000e-04   2 0 0 0 1 1 e   1 0 0 0 0 1 e   83EsRo.122               
2268.861000 0.000400   4.645e-04   4 0 0 0 1 1 e   3 0 0 0 0 1 e   83EsRo.124               
2269.570500 0.000600   6.727e-04   5 0 0 0 1 1 e   4 0 0 0 0 1 e   83EsRo.125               
2270.273500 0.002300   2.300e-03   6 0 0 0 1 1 e   5 0 0 0 0 1 e   83EsRo.126               
2270.969900 0.000700   7.000e-04   7 0 0 0 1 1 e   6 0 0 0 0 1 e   83EsRo.127               
2271.661500 0.000400   4.000e-04   8 0 0 0 1 1 e   7 0 0 0 0 1 e   83EsRo.128               
2272.348400 0.000600   9.020e-04   9 0 0 0 1 1 e   8 0 0 0 0 1 e   83EsRo.129               
2273.028000 0.000600   6.000e-04   10 0 0 0 1 1 e  9 0 0 0 0 1 e   83EsRo.130               
2273.703100 0.000700   7.000e-04   11 0 0 0 1 1 e  10 0 0 0 0 1 e  83EsRo.131               
2274.371800 0.000500   5.000e-04   12 0 0 0 1 1 e  11 0 0 0 0 1 e  83EsRo.132               
2275.035600 0.000300   3.000e-04   13 0 0 0 1 1 e  12 0 0 0 0 1 e  83EsRo.133               
2275.693500 0.000400   4.000e-04   14 0 0 0 1 1 e  13 0 0 0 0 1 e  83EsRo.134               
2276.345000 0.001100   1.100e-03   15 0 0 0 1 1 e  14 0 0 0 0 1 e  83EsRo.135               
2276.992600 0.000500   5.000e-04   16 0 0 0 1 1 e  15 0 0 0 0 1 e  83EsRo.136               
2277.634100 0.000800   8.000e-04   17 0 0 0 1 1 e  16 0 0 0 0 1 e  83EsRo.137               
2278.270000 0.000600   6.000e-04   18 0 0 0 1 1 e  17 0 0 0 0 1 e  83EsRo.138               
2278.899500 0.000400   4.000e-04   19 0 0 0 1 1 e  18 0 0 0 0 1 e  83EsRo.139               
2279.524100 0.000500   5.361e-04   20 0 0 0 1 1 e  19 0 0 0 0 1 e  83EsRo.140               
2280.141000 0.001000   1.050e-03   21 0 0 0 1 1 e  20 0 0 0 0 1 e  83EsRo.141               
2280.755100 0.000400   4.000e-04   22 0 0 0 1 1 e  21 0 0 0 0 1 e  83EsRo.142               
2281.362200 0.000500   5.000e-04   23 0 0 0 1 1 e  22 0 0 0 0 1 e  83EsRo.143               
2281.964000 0.000300   3.000e-04   24 0 0 0 1 1 e  23 0 0 0 0 1 e  83EsRo.144               
2282.559800 0.000400   4.000e-04   25 0 0 0 1 1 e  24 0 0 0 0 1 e  83EsRo.145               
2283.150900 0.000400   6.019e-04   26 0 0 0 1 1 e  25 0 0 0 0 1 e  83EsRo.146               
2283.735600 0.000500   5.000e-04   27 0 0 0 1 1 e  26 0 0 0 0 1 e  83EsRo.147               
2284.314500 0.000300   3.000e-04   28 0 0 0 1 1 e  27 0 0 0 0 1 e  83EsRo.148               
2284.888500 0.000700   9.594e-04   29 0 0 0 1 1 e  28 0 0 0 0 1 e  83EsRo.149               
2286.018600 0.000900   1.081e-03   31 0 0 0 1 1 e  30 0 0 0 0 1 e  83EsRo.151               
2287.124200 0.002000   2.000e-03   33 0 0 0 1 1 e  32 0 0 0 0 1 e  83EsRo.153               
2287.669900 0.000300   3.000e-04   34 0 0 0 1 1 e  33 0 0 0 0 1 e  83EsRo.154               
2288.209300 0.000300   3.000e-04   35 0 0 0 1 1 e  34 0 0 0 0 1 e  83EsRo.155               
2288.743700 0.000900   9.000e-04   36 0 0 0 1 1 e  35 0 0 0 0 1 e  83EsRo.156               
2289.271300 0.000300   3.000e-04   37 0 0 0 1 1 e  36 0 0 0 0 1 e  83EsRo.157               
2289.793500 0.000300   3.000e-04   38 0 0 0 1 1 e  37 0 0 0 0 1 e  83EsRo.158               
2290.310600 0.000600   6.000e-04   39 0 0 0 1 1 e  38 0 0 0 0 1 e  83EsRo.159               
2290.821400 0.000400   4.000e-04   40 0 0 0 1 1 e  39 0 0 0 0 1 e  83EsRo.160               
2291.326700 0.000300   3.000e-04   41 0 0 0 1 1 e  40 0 0 0 0 1 e  83EsRo.161               
2291.826400 0.000300   3.000e-04   42 0 0 0 1 1 e  41 0 0 0 0 1 e  83EsRo.162               
2292.320200 0.000300   3.000e-04   43 0 0 0 1 1 e  42 0 0 0 0 1 e  83EsRo.163               
2292.809100 0.000600   9.834e-04   44 0 0 0 1 1 e  43 0 0 0 0 1 e  83EsRo.164               
2293.290300 0.000700   1.118e-03   45 0 0 0 1 1 e  44 0 0 0 0 1 e  83EsRo.165               
2293.767700 0.000400   4.000e-04   46 0 0 0 1 1 e  45 0 0 0 0 1 e  83EsRo.166               
2294.704100 0.000600   6.000e-04   48 0 0 0 1 1 e  47 0 0 0 0 1 e  83EsRo.168               
2295.164400 0.000300   3.000e-04   49 0 0 0 1 1 e  48 0 0 0 0 1 e  83EsRo.169               
2295.618100 0.000300   3.000e-04   50 0 0 0 1 1 e  49 0 0 0 0 1 e  83EsRo.170               
2296.064200 0.002300   3.200e-03   51 0 0 0 1 1 e  50 0 0 0 0 1 e  83EsRo.171               
2296.510000 0.000800   8.000e-04   52 0 0 0 1 1 e  51 0 0 0 0 1 e  83EsRo.172               
2296.946200 0.000400   5.826e-03   53 0 0 0 1 1 e  52 0 0 0 0 1 e  83EsRo.173               
2297.377500 0.000400   4.000e-04   54 0 0 0 1 1 e  53 0 0 0 0 1 e  83EsRo.174               
2297.803200 0.000400   1.805e-03   55 0 0 0 1 1 e  54 0 0 0 0 1 e  83EsRo.175               
2298.222300 0.000400   4.000e-04   56 0 0 0 1 1 e  55 0 0 0 0 1 e  83EsRo.176               
2298.636300 0.000300   3.000e-04   57 0 0 0 1 1 e  56 0 0 0 0 1 e  83EsRo.177               
2299.044600 0.000300   3.000e-04   58 0 0 0 1 1 e  57 0 0 0 0 1 e  83EsRo.178               
2299.447300 0.000300   3.000e-04   59 0 0 0 1 1 e  58 0 0 0 0 1 e  83EsRo.179               
2299.843300 0.000800   8.000e-04   60 0 0 0 1 1 e  59 0 0 0 0 1 e  83EsRo.180               
2300.234200 0.000600   6.000e-04   61 0 0 0 1 1 e  60 0 0 0 0 1 e  83EsRo.181               
2300.620400 0.000300   3.000e-04   62 0 0 0 1 1 e  61 0 0 0 0 1 e  83EsRo.182               
2300.998400 0.001200   1.200e-03   63 0 0 0 1 1 e  62 0 0 0 0 1 e  83EsRo.183               
2301.373700 0.000300   3.000e-04   64 0 0 0 1 1 e  63 0 0 0 0 1 e  83EsRo.184               
2301.743700 0.002100   2.100e-03   65 0 0 0 1 1 e  64 0 0 0 0 1 e  83EsRo.185               
2302.104200 0.000300   3.000e-04   66 0 0 0 1 1 e  65 0 0 0 0 1 e  83EsRo.186               
2302.460800 0.000300   3.000e-04   67 0 0 0 1 1 e  66 0 0 0 0 1 e  83EsRo.187               
2302.810500 0.000900   9.000e-04   68 0 0 0 1 1 e  67 0 0 0 0 1 e  83EsRo.188               
2303.154500 0.002300   4.476e-03   69 0 0 0 1 1 e  68 0 0 0 0 1 e  83EsRo.189               
2303.498500 0.002800   2.800e-03   70 0 0 0 1 1 e  69 0 0 0 0 1 e  83EsRo.190               
2303.830000 0.000400   4.000e-04   71 0 0 0 1 1 e  70 0 0 0 0 1 e  83EsRo.191               
2304.159400 0.001200   1.200e-03   72 0 0 0 1 1 e  71 0 0 0 0 1 e  83EsRo.192               
2304.481500 0.001500   1.500e-03   73 0 0 0 1 1 e  72 0 0 0 0 1 e  83EsRo.193               
2304.797400 0.001200   1.200e-03   74 0 0 0 1 1 e  73 0 0 0 0 1 e  83EsRo.194               
2305.106400 0.000300   3.000e-04   75 0 0 0 1 1 e  74 0 0 0 0 1 e  83EsRo.195               
2305.411000 0.000300   3.000e-04   76 0 0 0 1 1 e  75 0 0 0 0 1 e  83EsRo.196               
2305.709800 0.000300   3.000e-04   77 0 0 0 1 1 e  76 0 0 0 0 1 e  83EsRo.197               
2306.003400 0.000400   4.000e-04   78 0 0 0 1 1 e  77 0 0 0 0 1 e  83EsRo.198               
2306.290700 0.000300   3.000e-04   79 0 0 0 1 1 e  78 0 0 0 0 1 e  83EsRo.199               
2306.572200 0.000300   3.000e-04   80 0 0 0 1 1 e  79 0 0 0 0 1 e  83EsRo.200               
2306.848200 0.000300   3.000e-04   81 0 0 0 1 1 e  80 0 0 0 0 1 e  83EsRo.201               
2307.116600 0.001300   1.300e-03   82 0 0 0 1 1 e  81 0 0 0 0 1 e  83EsRo.202               
2307.893800 0.000300   3.000e-04   85 0 0 0 1 1 e  84 0 0 0 0 1 e  83EsRo.205               
2308.381000 0.000400   4.000e-04   87 0 0 0 1 1 e  86 0 0 0 0 1 e  83EsRo.207               
2308.846400 0.000400   4.000e-04   89 0 0 0 1 1 e  88 0 0 0 0 1 e  83EsRo.209               
2309.070100 0.000200   2.000e-04   90 0 0 0 1 1 e  89 0 0 0 0 1 e  83EsRo.210               
2309.499700 0.000400   4.000e-04   92 0 0 0 1 1 e  91 0 0 0 0 1 e  83EsRo.212               
2309.704800 0.000900   9.000e-04   93 0 0 0 1 1 e  92 0 0 0 0 1 e  83EsRo.213               
2309.906800 0.000200   2.000e-04   94 0 0 0 1 1 e  93 0 0 0 0 1 e  83EsRo.214               
2310.290100 0.001400   1.400e-03   96 0 0 0 1 1 e  95 0 0 0 0 1 e  83EsRo.216               
2310.474400 0.000700   7.000e-04   97 0 0 0 1 1 e  96 0 0 0 0 1 e  83EsRo.217               
2310.650400 0.000600   6.000e-04   98 0 0 0 1 1 e  97 0 0 0 0 1 e  83EsRo.218               
2310.822400 0.000700   7.000e-04   99 0 0 0 1 1 e  98 0 0 0 0 1 e  83EsRo.219               
2311.147600 0.001200   1.200e-03   101 0 0 0 1 1 e 100 0 0 0 0 1 e 83EsRo.221               
2567.875900 0.001000   1.000e-03   26 2 0 0 0 2 e  27 0 0 0 0 1 e  84DeRiBe.1               
2570.178280 0.001000   1.000e-03   23 2 0 0 0 2 e  24 0 0 0 0 1 e  84DeRiBe.2               
2571.704720 0.001000   1.000e-03   21 2 0 0 0 2 e  22 0 0 0 0 1 e  84DeRiBe.3               
2572.463040 0.001000   3.754e-03   20 2 0 0 0 2 e  21 0 0 0 0 1 e  84DeRiBe.4               
2574.743860 0.001000   1.000e-03   17 2 0 0 0 2 e  18 0 0 0 0 1 e  84DeRiBe.5               
2576.258670 0.001000   1.000e-03   15 2 0 0 0 2 e  16 0 0 0 0 1 e  84DeRiBe.6               
2577.763570 0.001000   1.000e-03   13 2 0 0 0 2 e  14 0 0 0 0 1 e  84DeRiBe.7               
2578.513250 0.001000   1.000e-03   12 2 0 0 0 2 e  13 0 0 0 0 1 e  84DeRiBe.8               
2579.263850 0.001000   1.000e-03   11 2 0 0 0 2 e  12 0 0 0 0 1 e  84DeRiBe.9               
2580.766970 0.001000   1.000e-03   9 2 0 0 0 2 e   10 0 0 0 0 1 e  84DeRiBe.10              
2581.510750 0.001000   1.000e-03   8 2 0 0 0 2 e   9 0 0 0 0 1 e   84DeRiBe.11              
2583.004540 0.001000   1.000e-03   6 2 0 0 0 2 e   7 0 0 0 0 1 e   84DeRiBe.12              
2596.203970 0.001000   4.697e-03   11 2 0 0 0 2 e  10 0 0 0 0 1 e  84DeRiBe.13              
2598.364850 0.001000   1.000e-03   14 2 0 0 0 2 e  13 0 0 0 0 1 e  84DeRiBe.14              
2599.080860 0.001000   1.000e-03   15 2 0 0 0 2 e  14 0 0 0 0 1 e  84DeRiBe.15              
2599.796170 0.001000   1.000e-03   16 2 0 0 0 2 e  15 0 0 0 0 1 e  84DeRiBe.16              
2600.510750 0.001000   1.000e-03   17 2 0 0 0 2 e  16 0 0 0 0 1 e  84DeRiBe.17              
2601.225670 0.001000   1.000e-03   18 2 0 0 0 2 e  17 0 0 0 0 1 e  84DeRiBe.18              
2601.940030 0.001000   1.000e-03   19 2 0 0 0 2 e  18 0 0 0 0 1 e  84DeRiBe.19              
2602.649980 0.001000   1.058e-03   20 2 0 0 0 2 e  19 0 0 0 0 1 e  84DeRiBe.20              
2603.357510 0.001000   1.254e-03   21 2 0 0 0 2 e  20 0 0 0 0 1 e  84DeRiBe.21              
2605.479460 0.001000   1.000e-03   24 2 0 0 0 2 e  23 0 0 0 0 1 e  84DeRiBe.22              
2606.188840 0.001000   1.000e-03   25 2 0 0 0 2 e  24 0 0 0 0 1 e  84DeRiBe.23              
2610.389590 0.001000   1.000e-03   31 2 0 0 0 2 e  30 0 0 0 0 1 e  84DeRiBe.24              
2611.081940 0.001000   1.000e-03   32 2 0 0 0 2 e  31 0 0 0 0 1 e  84DeRiBe.25              
2611.774830 0.001000   1.616e-03   33 2 0 0 0 2 e  32 0 0 0 0 1 e  84DeRiBe.26              
2614.511140 0.001000   1.000e-03   37 2 0 0 0 2 e  36 0 0 0 0 1 e  84DeRiBe.27              
1980.522720 0.001000   1.000e-03   33 1 1 1 0 1 e  34 0 0 0 0 1 e  84RiBeDeFe.1             
1984.171160 0.001000   1.000e-03   28 1 1 1 0 1 e  29 0 0 0 0 1 e  84RiBeDeFe.2             
1985.632590 0.001000   1.000e-03   26 1 1 1 0 1 e  27 0 0 0 0 1 e  84RiBeDeFe.3             
1986.359400 0.001000   1.000e-03   25 1 1 1 0 1 e  26 0 0 0 0 1 e  84RiBeDeFe.4             
1987.087960 0.001000   1.000e-03   24 1 1 1 0 1 e  25 0 0 0 0 1 e  84RiBeDeFe.5             
1987.824530 0.001000   1.000e-03   23 1 1 1 0 1 e  24 0 0 0 0 1 e  84RiBeDeFe.6             
1989.284600 0.001000   1.000e-03   21 1 1 1 0 1 e  22 0 0 0 0 1 e  84RiBeDeFe.7             
1990.019750 0.001000   1.000e-03   20 1 1 1 0 1 e  21 0 0 0 0 1 e  84RiBeDeFe.8             
1990.752070 0.001000   1.000e-03   19 1 1 1 0 1 e  20 0 0 0 0 1 e  84RiBeDeFe.9             
1991.483240 0.001000   1.000e-03   18 1 1 1 0 1 e  19 0 0 0 0 1 e  84RiBeDeFe.10            
1992.216590 0.001000   1.000e-03   17 1 1 1 0 1 e  18 0 0 0 0 1 e  84RiBeDeFe.11            
1993.682880 0.001000   1.000e-03   15 1 1 1 0 1 e  16 0 0 0 0 1 e  84RiBeDeFe.12            
1994.417410 0.001000   1.000e-03   14 1 1 1 0 1 e  15 0 0 0 0 1 e  84RiBeDeFe.13            
2567.876030 0.001000   1.000e-03   26 2 0 0 0 2 e  27 0 0 0 0 1 e  84RiBeDeFe.14            
2570.177300 0.001000   1.000e-03   23 2 0 0 0 2 e  24 0 0 0 0 1 e  84RiBeDeFe.15            
2571.704800 0.001000   1.000e-03   21 2 0 0 0 2 e  22 0 0 0 0 1 e  84RiBeDeFe.16            
2572.463250 0.001000   3.537e-03   20 2 0 0 0 2 e  21 0 0 0 0 1 e  84RiBeDeFe.17            
2574.743960 0.001000   1.000e-03   17 2 0 0 0 2 e  18 0 0 0 0 1 e  84RiBeDeFe.18            
2576.257600 0.001000   1.000e-03   15 2 0 0 0 2 e  16 0 0 0 0 1 e  84RiBeDeFe.19            
2577.762950 0.001000   1.000e-03   13 2 0 0 0 2 e  14 0 0 0 0 1 e  84RiBeDeFe.20            
2578.513490 0.001000   1.000e-03   12 2 0 0 0 2 e  13 0 0 0 0 1 e  84RiBeDeFe.21            
2579.264750 0.001000   1.000e-03   11 2 0 0 0 2 e  12 0 0 0 0 1 e  84RiBeDeFe.22            
2580.767710 0.001000   1.000e-03   9 2 0 0 0 2 e   10 0 0 0 0 1 e  84RiBeDeFe.23            
2581.510560 0.001000   1.000e-03   8 2 0 0 0 2 e   9 0 0 0 0 1 e   84RiBeDeFe.24            
2583.005260 0.001000   1.000e-03   6 2 0 0 0 2 e   7 0 0 0 0 1 e   84RiBeDeFe.25            
2598.364170 0.001000   1.000e-03   14 2 0 0 0 2 e  13 0 0 0 0 1 e  84RiBeDeFe.26            
2599.080620 0.001000   1.000e-03   15 2 0 0 0 2 e  14 0 0 0 0 1 e  84RiBeDeFe.27            
2599.796330 0.001000   1.000e-03   16 2 0 0 0 2 e  15 0 0 0 0 1 e  84RiBeDeFe.28            
2600.510920 0.001000   1.000e-03   17 2 0 0 0 2 e  16 0 0 0 0 1 e  84RiBeDeFe.29            
2601.225280 0.001000   1.000e-03   18 2 0 0 0 2 e  17 0 0 0 0 1 e  84RiBeDeFe.30            
2601.940500 0.001000   1.000e-03   19 2 0 0 0 2 e  18 0 0 0 0 1 e  84RiBeDeFe.31            
2602.650370 0.001000   2.348e-03   20 2 0 0 0 2 e  19 0 0 0 0 1 e  84RiBeDeFe.32            
2603.359030 0.001000   1.000e-03   21 2 0 0 0 2 e  20 0 0 0 0 1 e  84RiBeDeFe.33            
2605.479420 0.001000   1.000e-03   24 2 0 0 0 2 e  23 0 0 0 0 1 e  84RiBeDeFe.34            
2606.187950 0.001000   1.000e-03   25 2 0 0 0 2 e  24 0 0 0 0 1 e  84RiBeDeFe.35            
2610.389560 0.001000   1.000e-03   31 2 0 0 0 2 e  30 0 0 0 0 1 e  84RiBeDeFe.36            
2606.187950 0.001000   1.000e-03   25 2 0 0 0 2 e  24 0 0 0 0 1 e  84RiBeDeFe.37            
2611.778030 0.001000   1.616e-03   33 2 0 0 0 2 e  32 0 0 0 0 1 e  84RiBeDeFe.38            
2614.509830 0.001000   1.000e-03   37 2 0 0 0 2 e  36 0 0 0 0 1 e  84RiBeDeFe.39            
 596.420710 0.005000   5.000e-03   6 1 0 0 0 2 e   7 0 1 1 0 1 e   85Jolma.3                
 595.682900 0.005000   5.000e-03   7 1 0 0 0 2 e   8 0 1 1 0 1 e   85Jolma.4                
 594.208440 0.005000   5.000e-03   9 1 0 0 0 2 e   10 0 1 1 0 1 e  85Jolma.6                
 592.733590 0.005000   5.000e-03   11 1 0 0 0 2 e  12 0 1 1 0 1 e  85Jolma.8                
 591.995310 0.005000   5.000e-03   12 1 0 0 0 2 e  13 0 1 1 0 1 e  85Jolma.9                
 591.258000 0.005000   5.000e-03   13 1 0 0 0 2 e  14 0 1 1 0 1 e  85Jolma.10               
 590.520700 0.005000   5.000e-03   14 1 0 0 0 2 e  15 0 1 1 0 1 e  85Jolma.11               
 589.045640 0.005000   5.000e-03   16 1 0 0 0 2 e  17 0 1 1 0 1 e  85Jolma.13               
 587.569530 0.005000   5.000e-03   18 1 0 0 0 2 e  19 0 1 1 0 1 e  85Jolma.15               
 586.831690 0.005000   5.000e-03   19 1 0 0 0 2 e  20 0 1 1 0 1 e  85Jolma.16               
 586.094040 0.005000   5.000e-03   20 1 0 0 0 2 e  21 0 1 1 0 1 e  85Jolma.17               
 585.356150 0.005000   5.000e-03   21 1 0 0 0 2 e  22 0 1 1 0 1 e  85Jolma.18               
 583.879100 0.005000   5.000e-03   23 1 0 0 0 2 e  24 0 1 1 0 1 e  85Jolma.20               
 583.140520 0.005000   5.000e-03   24 1 0 0 0 2 e  25 0 1 1 0 1 e  85Jolma.21               
 582.402860 0.005000   5.000e-03   25 1 0 0 0 2 e  26 0 1 1 0 1 e  85Jolma.22               
 581.664340 0.005000   5.000e-03   26 1 0 0 0 2 e  27 0 1 1 0 1 e  85Jolma.23               
 580.925840 0.005000   5.000e-03   27 1 0 0 0 2 e  28 0 1 1 0 1 e  85Jolma.24               
 580.187170 0.005000   5.000e-03   28 1 0 0 0 2 e  29 0 1 1 0 1 e  85Jolma.25               
 579.447230 0.005000   5.000e-03   29 1 0 0 0 2 e  30 0 1 1 0 1 e  85Jolma.26               
 578.709060 0.005000   5.000e-03   30 1 0 0 0 2 e  31 0 1 1 0 1 e  85Jolma.27               
 608.213100 0.005000   5.000e-03   9 1 0 0 0 2 e   8 0 1 1 0 1 e   85Jolma.43               
 609.685880 0.005000   5.000e-03   11 1 0 0 0 2 e  10 0 1 1 0 1 e  85Jolma.45               
 611.158240 0.005000   5.000e-03   13 1 0 0 0 2 e  12 0 1 1 0 1 e  85Jolma.47               
 612.629900 0.005000   5.000e-03   15 1 0 0 0 2 e  14 0 1 1 0 1 e  85Jolma.49               
 614.102000 0.005000   5.000e-03   17 1 0 0 0 2 e  16 0 1 1 0 1 e  85Jolma.51               
 614.836790 0.005000   5.000e-03   18 1 0 0 0 2 e  17 0 1 1 0 1 e  85Jolma.52               
 615.572160 0.005000   5.000e-03   19 1 0 0 0 2 e  18 0 1 1 0 1 e  85Jolma.53               
 616.307190 0.005000   5.000e-03   20 1 0 0 0 2 e  19 0 1 1 0 1 e  85Jolma.54               
 617.776630 0.005000   5.000e-03   22 1 0 0 0 2 e  21 0 1 1 0 1 e  85Jolma.56               
 618.511640 0.005000   5.000e-03   23 1 0 0 0 2 e  22 0 1 1 0 1 e  85Jolma.57               
 619.979470 0.005000   5.000e-03   25 1 0 0 0 2 e  24 0 1 1 0 1 e  85Jolma.59               
 620.712720 0.005000   5.000e-03   26 1 0 0 0 2 e  25 0 1 1 0 1 e  85Jolma.60               
 621.446430 0.005000   5.000e-03   27 1 0 0 0 2 e  26 0 1 1 0 1 e  85Jolma.61               
 622.180180 0.005000   5.000e-03   28 1 0 0 0 2 e  27 0 1 1 0 1 e  85Jolma.62               
 622.913220 0.005000   5.000e-03   29 1 0 0 0 2 e  28 0 1 1 0 1 e  85Jolma.63               
 601.502940 0.005000   5.000e-03   11 1 0 0 0 2 e  11 0 1 1 0 1 f  85Jolma.85               
 601.488550 0.005000   5.000e-03   12 1 0 0 0 2 e  12 0 1 1 0 1 f  85Jolma.86               
 601.473060 0.005000   5.000e-03   13 1 0 0 0 2 e  13 0 1 1 0 1 f  85Jolma.87               
 601.456130 0.005000   5.000e-03   14 1 0 0 0 2 e  14 0 1 1 0 1 f  85Jolma.88               
 601.438480 0.005000   5.000e-03   15 1 0 0 0 2 e  15 0 1 1 0 1 f  85Jolma.89               
 601.419280 0.005000   5.000e-03   16 1 0 0 0 2 e  16 0 1 1 0 1 f  85Jolma.90               
 601.399270 0.005000   5.000e-03   17 1 0 0 0 2 e  17 0 1 1 0 1 f  85Jolma.91               
 601.377370 0.005000   5.000e-03   18 1 0 0 0 2 e  18 0 1 1 0 1 f  85Jolma.92               
 601.354040 0.005000   5.000e-03   19 1 0 0 0 2 e  19 0 1 1 0 1 f  85Jolma.93               
 601.330520 0.005000   5.000e-03   20 1 0 0 0 2 e  20 0 1 1 0 1 f  85Jolma.94               
 601.304700 0.005000   5.000e-03   21 1 0 0 0 2 e  21 0 1 1 0 1 f  85Jolma.95               
 601.278230 0.005000   5.000e-03   22 1 0 0 0 2 e  22 0 1 1 0 1 f  85Jolma.96               
 601.250290 0.005000   5.000e-03   23 1 0 0 0 2 e  23 0 1 1 0 1 f  85Jolma.97               
 601.220910 0.005000   5.000e-03   24 1 0 0 0 2 e  24 0 1 1 0 1 f  85Jolma.98               
 601.189630 0.005000   5.000e-03   25 1 0 0 0 2 e  25 0 1 1 0 1 f  85Jolma.99               
 601.158120 0.005000   5.000e-03   26 1 0 0 0 2 e  26 0 1 1 0 1 f  85Jolma.100              
 601.016750 0.005000   5.000e-03   30 1 0 0 0 2 e  30 0 1 1 0 1 f  85Jolma.104              
 600.978100 0.005000   5.000e-03   31 1 0 0 0 2 e  31 0 1 1 0 1 f  85Jolma.105              
 600.937700 0.005000   5.000e-03   32 1 0 0 0 2 e  32 0 1 1 0 1 f  85Jolma.106              
 600.896110 0.005000   5.000e-03   33 1 0 0 0 2 e  33 0 1 1 0 1 f  85Jolma.107              
 600.852750 0.005000   5.000e-03   34 1 0 0 0 2 e  34 0 1 1 0 1 f  85Jolma.108              
 600.808370 0.005000   5.000e-03   35 1 0 0 0 2 e  35 0 1 1 0 1 f  85Jolma.109              
 600.763120 0.005000   5.000e-03   36 1 0 0 0 2 e  36 0 1 1 0 1 f  85Jolma.110              
 600.715320 0.005000   5.000e-03   37 1 0 0 0 2 e  37 0 1 1 0 1 f  85Jolma.111              
 637.036650 0.005000   5.000e-03   8 0 2 2 0 1 f   9 0 1 1 0 1 f   85Jolma.122              
 636.305020 0.005000   5.000e-03   9 0 2 2 0 1 f   10 0 1 1 0 1 f  85Jolma.123              
 634.844280 0.005000   5.000e-03   11 0 2 2 0 1 f  12 0 1 1 0 1 f  85Jolma.125              
 634.116100 0.005000   5.000e-03   12 0 2 2 0 1 f  13 0 1 1 0 1 f  85Jolma.126              
 633.386620 0.005000   5.000e-03   13 0 2 2 0 1 f  14 0 1 1 0 1 f  85Jolma.127              
 632.658790 0.005000   5.000e-03   14 0 2 2 0 1 f  15 0 1 1 0 1 f  85Jolma.128              
 631.932550 0.005000   5.000e-03   15 0 2 2 0 1 f  16 0 1 1 0 1 f  85Jolma.129              
 631.206480 0.005000   5.000e-03   16 0 2 2 0 1 f  17 0 1 1 0 1 f  85Jolma.130              
 629.756450 0.005000   5.000e-03   18 0 2 2 0 1 f  19 0 1 1 0 1 f  85Jolma.132              
 629.033254 0.005000   5.000e-03   19 0 2 2 0 1 f  20 0 1 1 0 1 f  85Jolma.133              
 628.309190 0.005000   5.000e-03   20 0 2 2 0 1 f  21 0 1 1 0 1 f  85Jolma.134              
 626.144170 0.005000   5.000e-03   23 0 2 2 0 1 f  24 0 1 1 0 1 f  85Jolma.137              
 623.987350 0.005000   5.000e-03   26 0 2 2 0 1 f  27 0 1 1 0 1 f  85Jolma.140              
 623.269660 0.005000   5.000e-03   27 0 2 2 0 1 f  28 0 1 1 0 1 f  85Jolma.141              
 622.553250 0.005000   5.000e-03   28 0 2 2 0 1 f  29 0 1 1 0 1 f  85Jolma.142              
 621.836840 0.005000   5.000e-03   29 0 2 2 0 1 f  30 0 1 1 0 1 f  85Jolma.143              
 621.121730 0.005000   5.000e-03   30 0 2 2 0 1 f  31 0 1 1 0 1 f  85Jolma.144              
 618.270020 0.005000   5.000e-03   34 0 2 2 0 1 f  35 0 1 1 0 1 f  85Jolma.148              
 648.098970 0.005000   5.000e-03   6 0 2 2 0 1 f   5 0 1 1 0 1 f   85Jolma.157              
 651.076260 0.005000   5.000e-03   10 0 2 2 0 1 f  9 0 1 1 0 1 f   85Jolma.161              
 651.822580 0.005000   5.000e-03   11 0 2 2 0 1 f  10 0 1 1 0 1 f  85Jolma.162              
 652.569380 0.005000   5.000e-03   12 0 2 2 0 1 f  11 0 1 1 0 1 f  85Jolma.163              
 653.317380 0.005000   5.000e-03   13 0 2 2 0 1 f  12 0 1 1 0 1 f  85Jolma.164              
 654.065300 0.005000   5.000e-03   14 0 2 2 0 1 f  13 0 1 1 0 1 f  85Jolma.165              
 654.813610 0.005000   5.000e-03   15 0 2 2 0 1 f  14 0 1 1 0 1 f  85Jolma.166              
 656.314160 0.005000   5.000e-03   17 0 2 2 0 1 f  16 0 1 1 0 1 f  85Jolma.168              
 657.064910 0.005000   5.000e-03   18 0 2 2 0 1 f  17 0 1 1 0 1 f  85Jolma.169              
 657.816110 0.005000   5.000e-03   19 0 2 2 0 1 f  18 0 1 1 0 1 f  85Jolma.170              
 659.322190 0.005000   5.000e-03   21 0 2 2 0 1 f  20 0 1 1 0 1 f  85Jolma.172              
 660.075710 0.005000   5.000e-03   22 0 2 2 0 1 f  21 0 1 1 0 1 f  85Jolma.173              
 660.830060 0.005000   5.000e-03   23 0 2 2 0 1 f  22 0 1 1 0 1 f  85Jolma.174              
 662.340080 0.005000   5.000e-03   25 0 2 2 0 1 f  24 0 1 1 0 1 f  85Jolma.176              
 663.096240 0.005000   5.000e-03   26 0 2 2 0 1 f  25 0 1 1 0 1 f  85Jolma.177              
 664.610850 0.005000   5.000e-03   28 0 2 2 0 1 f  27 0 1 1 0 1 f  85Jolma.179              
 666.127780 0.005000   5.000e-03   30 0 2 2 0 1 f  29 0 1 1 0 1 f  85Jolma.181              
 666.887080 0.005000   5.000e-03   31 0 2 2 0 1 f  30 0 1 1 0 1 f  85Jolma.182              
 669.168630 0.005000   5.000e-03   34 0 2 2 0 1 f  33 0 1 1 0 1 f  85Jolma.185              
 669.931290 0.005000   5.000e-03   35 0 2 2 0 1 f  34 0 1 1 0 1 f  85Jolma.186              
 670.693060 0.005000   5.000e-03   36 0 2 2 0 1 f  35 0 1 1 0 1 f  85Jolma.187              
 673.749370 0.005000   5.000e-03   40 0 2 2 0 1 f  39 0 1 1 0 1 f  85Jolma.191              
 675.280770 0.005000   5.000e-03   42 0 2 2 0 1 f  41 0 1 1 0 1 f  85Jolma.193              
 676.046850 0.005000   5.000e-03   43 0 2 2 0 1 f  42 0 1 1 0 1 f  85Jolma.194              
 676.814570 0.005000   5.000e-03   44 0 2 2 0 1 f  43 0 1 1 0 1 f  85Jolma.195              
 635.649250 0.005000   5.000e-03   10 0 2 2 0 1 e  11 0 1 1 0 1 e  85Jolma.202              
 634.933530 0.005000   5.000e-03   11 0 2 2 0 1 e  12 0 1 1 0 1 e  85Jolma.203              
 634.219020 0.005000   5.000e-03   12 0 2 2 0 1 e  13 0 1 1 0 1 e  85Jolma.204              
 633.505860 0.005000   5.000e-03   13 0 2 2 0 1 e  14 0 1 1 0 1 e  85Jolma.205              
 632.086430 0.005000   5.000e-03   15 0 2 2 0 1 e  16 0 1 1 0 1 e  85Jolma.207              
 630.675420 0.005000   5.000e-03   17 0 2 2 0 1 e  18 0 1 1 0 1 e  85Jolma.209              
 628.572080 0.005000   5.000e-03   20 0 2 2 0 1 e  21 0 1 1 0 1 e  85Jolma.212              
 627.874060 0.005000   5.000e-03   21 0 2 2 0 1 e  22 0 1 1 0 1 e  85Jolma.213              
 626.486580 0.005000   5.000e-03   23 0 2 2 0 1 e  24 0 1 1 0 1 e  85Jolma.215              
 625.795450 0.005000   5.000e-03   24 0 2 2 0 1 e  25 0 1 1 0 1 e  85Jolma.216              
 623.731970 0.005000   5.000e-03   27 0 2 2 0 1 e  28 0 1 1 0 1 e  85Jolma.219              
 623.047960 0.005000   5.000e-03   28 0 2 2 0 1 e  29 0 1 1 0 1 e  85Jolma.220              
 621.686720 0.005000   5.000e-03   30 0 2 2 0 1 e  31 0 1 1 0 1 e  85Jolma.222              
 621.008870 0.005000   5.000e-03   31 0 2 2 0 1 e  32 0 1 1 0 1 e  85Jolma.223              
 648.115480 0.005000   5.000e-03   6 0 2 2 0 1 e   5 0 1 1 0 1 e   85Jolma.235              
 652.644550 0.005000   5.000e-03   12 0 2 2 0 1 e  11 0 1 1 0 1 e  85Jolma.241              
 653.405840 0.005000   5.000e-03   13 0 2 2 0 1 e  12 0 1 1 0 1 e  85Jolma.242              
 654.168930 0.005000   5.000e-03   14 0 2 2 0 1 e  13 0 1 1 0 1 e  85Jolma.243              
 654.933750 0.005000   5.000e-03   15 0 2 2 0 1 e  14 0 1 1 0 1 e  85Jolma.244              
 655.700190 0.005000   5.000e-03   16 0 2 2 0 1 e  15 0 1 1 0 1 e  85Jolma.245              
 656.468720 0.005000   5.000e-03   17 0 2 2 0 1 e  16 0 1 1 0 1 e  85Jolma.246              
 658.011150 0.005000   5.000e-03   19 0 2 2 0 1 e  18 0 1 1 0 1 e  85Jolma.248              
 658.784920 0.005000   5.000e-03   20 0 2 2 0 1 e  19 0 1 1 0 1 e  85Jolma.249              
 659.560790 0.005000   5.000e-03   21 0 2 2 0 1 e  20 0 1 1 0 1 e  85Jolma.250              
 660.337930 0.005000   5.000e-03   22 0 2 2 0 1 e  21 0 1 1 0 1 e  85Jolma.251              
 661.117480 0.005000   5.000e-03   23 0 2 2 0 1 e  22 0 1 1 0 1 e  85Jolma.252              
 662.681320 0.005000   5.000e-03   25 0 2 2 0 1 e  24 0 1 1 0 1 e  85Jolma.254              
 669.008510 0.005000   5.000e-03   33 0 2 2 0 1 e  32 0 1 1 0 1 e  85Jolma.262              
 670.608040 0.005000   5.000e-03   35 0 2 2 0 1 e  34 0 1 1 0 1 e  85Jolma.264              
 641.111880 0.005000   5.000e-03   2 0 1 1 0 1 e   3 0 0 0 0 1 e   85Jolma.275              
 640.377750 0.005000   5.000e-03   3 0 1 1 0 1 e   4 0 0 0 0 1 e   85Jolma.276              
 639.644450 0.005000   5.000e-03   4 0 1 1 0 1 e   5 0 0 0 0 1 e   85Jolma.277              
 638.911680 0.005000   5.000e-03   5 0 1 1 0 1 e   6 0 0 0 0 1 e   85Jolma.278              
 638.179960 0.005000   5.000e-03   6 0 1 1 0 1 e   7 0 0 0 0 1 e   85Jolma.279              
 636.718430 0.005000   5.000e-03   8 0 1 1 0 1 e   9 0 0 0 0 1 e   85Jolma.281              
 635.989250 0.005000   5.000e-03   9 0 1 1 0 1 e   10 0 0 0 0 1 e  85Jolma.282              
 635.260270 0.005000   5.000e-03   10 0 1 1 0 1 e  11 0 0 0 0 1 e  85Jolma.283              
 633.805270 0.005000   5.000e-03   12 0 1 1 0 1 e  13 0 0 0 0 1 e  85Jolma.285              
 633.078880 0.005000   5.000e-03   13 0 1 1 0 1 e  14 0 0 0 0 1 e  85Jolma.286              
 632.353300 0.005000   5.000e-03   14 0 1 1 0 1 e  15 0 0 0 0 1 e  85Jolma.287              
 631.628370 0.005000   5.000e-03   15 0 1 1 0 1 e  16 0 0 0 0 1 e  85Jolma.288              
 630.904380 0.005000   5.000e-03   16 0 1 1 0 1 e  17 0 0 0 0 1 e  85Jolma.289              
 630.181260 0.005000   5.000e-03   17 0 1 1 0 1 e  18 0 0 0 0 1 e  85Jolma.290              
 629.458600 0.005000   5.000e-03   18 0 1 1 0 1 e  19 0 0 0 0 1 e  85Jolma.291              
 628.736840 0.005000   5.000e-03   19 0 1 1 0 1 e  20 0 0 0 0 1 e  85Jolma.292              
 628.015970 0.005000   5.000e-03   20 0 1 1 0 1 e  21 0 0 0 0 1 e  85Jolma.293              
 627.295900 0.005000   5.000e-03   21 0 1 1 0 1 e  22 0 0 0 0 1 e  85Jolma.294              
 626.576750 0.005000   5.000e-03   22 0 1 1 0 1 e  23 0 0 0 0 1 e  85Jolma.295              
 625.858230 0.005000   5.000e-03   23 0 1 1 0 1 e  24 0 0 0 0 1 e  85Jolma.296              
 625.140410 0.005000   5.000e-03   24 0 1 1 0 1 e  25 0 0 0 0 1 e  85Jolma.297              
 624.423510 0.005000   5.000e-03   25 0 1 1 0 1 e  26 0 0 0 0 1 e  85Jolma.298              
 623.707510 0.005000   5.000e-03   26 0 1 1 0 1 e  27 0 0 0 0 1 e  85Jolma.299              
 622.992230 0.005000   5.000e-03   27 0 1 1 0 1 e  28 0 0 0 0 1 e  85Jolma.300              
 622.277870 0.005000   5.000e-03   28 0 1 1 0 1 e  29 0 0 0 0 1 e  85Jolma.301              
 621.564280 0.005000   5.000e-03   29 0 1 1 0 1 e  30 0 0 0 0 1 e  85Jolma.302              
 620.851400 0.005000   5.000e-03   30 0 1 1 0 1 e  31 0 0 0 0 1 e  85Jolma.303              
 620.139340 0.005000   5.000e-03   31 0 1 1 0 1 e  32 0 0 0 0 1 e  85Jolma.304              
 619.428100 0.005000   5.000e-03   32 0 1 1 0 1 e  33 0 0 0 0 1 e  85Jolma.305              
 618.717820 0.005000   5.000e-03   33 0 1 1 0 1 e  34 0 0 0 0 1 e  85Jolma.306              
 615.884610 0.005000   5.000e-03   37 0 1 1 0 1 e  38 0 0 0 0 1 e  85Jolma.310              
 615.178350 0.005000   5.000e-03   38 0 1 1 0 1 e  39 0 0 0 0 1 e  85Jolma.311              
 614.472850 0.005000   5.000e-03   39 0 1 1 0 1 e  40 0 0 0 0 1 e  85Jolma.312              
 613.768270 0.005000   5.000e-03   40 0 1 1 0 1 e  41 0 0 0 0 1 e  85Jolma.313              
 613.064480 0.005000   5.000e-03   41 0 1 1 0 1 e  42 0 0 0 0 1 e  85Jolma.314              
 612.361510 0.005000   5.000e-03   42 0 1 1 0 1 e  43 0 0 0 0 1 e  85Jolma.315              
 611.659470 0.005000   5.000e-03   43 0 1 1 0 1 e  44 0 0 0 0 1 e  85Jolma.316              
 610.958480 0.005000   5.000e-03   44 0 1 1 0 1 e  45 0 0 0 0 1 e  85Jolma.317              
 610.258060 0.005000   5.000e-03   45 0 1 1 0 1 e  46 0 0 0 0 1 e  85Jolma.318              
 609.558020 0.005000   5.000e-03   46 0 1 1 0 1 e  47 0 0 0 0 1 e  85Jolma.319              
 608.859460 0.005000   5.000e-03   47 0 1 1 0 1 e  48 0 0 0 0 1 e  85Jolma.320              
 608.161420 0.005000   5.000e-03   48 0 1 1 0 1 e  49 0 0 0 0 1 e  85Jolma.321              
 606.768210 0.005000   5.000e-03   50 0 1 1 0 1 e  51 0 0 0 0 1 e  85Jolma.323              
 645.532210 0.005000   5.000e-03   3 0 1 1 0 1 e   2 0 0 0 0 1 e   85Jolma.326              
 646.271690 0.005000   5.000e-03   4 0 1 1 0 1 e   3 0 0 0 0 1 e   85Jolma.327              
 647.011700 0.005000   5.000e-03   5 0 1 1 0 1 e   4 0 0 0 0 1 e   85Jolma.328              
 647.752340 0.005000   5.000e-03   6 0 1 1 0 1 e   5 0 0 0 0 1 e   85Jolma.329              
 650.723020 0.005000   5.000e-03   10 0 1 1 0 1 e  9 0 0 0 0 1 e   85Jolma.333              
 651.467370 0.005000   5.000e-03   11 0 1 1 0 1 e  10 0 0 0 0 1 e  85Jolma.334              
 652.212380 0.005000   5.000e-03   12 0 1 1 0 1 e  11 0 0 0 0 1 e  85Jolma.335              
 652.958350 0.005000   5.000e-03   13 0 1 1 0 1 e  12 0 0 0 0 1 e  85Jolma.336              
 654.452080 0.005000   5.000e-03   15 0 1 1 0 1 e  14 0 0 0 0 1 e  85Jolma.338              
 655.200080 0.005000   5.000e-03   16 0 1 1 0 1 e  15 0 0 0 0 1 e  85Jolma.339              
 655.948750 0.005000   5.000e-03   17 0 1 1 0 1 e  16 0 0 0 0 1 e  85Jolma.340              
 656.698060 0.005000   5.000e-03   18 0 1 1 0 1 e  17 0 0 0 0 1 e  85Jolma.341              
 658.198760 0.005000   5.000e-03   20 0 1 1 0 1 e  19 0 0 0 0 1 e  85Jolma.343              
 658.950080 0.005000   5.000e-03   21 0 1 1 0 1 e  20 0 0 0 0 1 e  85Jolma.344              
 659.702150 0.005000   5.000e-03   22 0 1 1 0 1 e  21 0 0 0 0 1 e  85Jolma.345              
 660.454990 0.005000   5.000e-03   23 0 1 1 0 1 e  22 0 0 0 0 1 e  85Jolma.346              
 661.208350 0.005000   5.000e-03   24 0 1 1 0 1 e  23 0 0 0 0 1 e  85Jolma.347              
 661.962340 0.005000   5.000e-03   25 0 1 1 0 1 e  24 0 0 0 0 1 e  85Jolma.348              
 663.472440 0.005000   5.000e-03   27 0 1 1 0 1 e  26 0 0 0 0 1 e  85Jolma.350              
 664.228630 0.005000   5.000e-03   28 0 1 1 0 1 e  27 0 0 0 0 1 e  85Jolma.351              
 664.985340 0.005000   5.000e-03   29 0 1 1 0 1 e  28 0 0 0 0 1 e  85Jolma.352              
 665.742580 0.005000   5.000e-03   30 0 1 1 0 1 e  29 0 0 0 0 1 e  85Jolma.353              
 666.500410 0.005000   5.000e-03   31 0 1 1 0 1 e  30 0 0 0 0 1 e  85Jolma.354              
 667.259100 0.005000   5.000e-03   32 0 1 1 0 1 e  31 0 0 0 0 1 e  85Jolma.355              
 668.018320 0.005000   5.000e-03   33 0 1 1 0 1 e  32 0 0 0 0 1 e  85Jolma.356              
 668.778230 0.005000   5.000e-03   34 0 1 1 0 1 e  33 0 0 0 0 1 e  85Jolma.357              
 669.538850 0.005000   5.000e-03   35 0 1 1 0 1 e  34 0 0 0 0 1 e  85Jolma.358              
 670.299930 0.005000   5.000e-03   36 0 1 1 0 1 e  35 0 0 0 0 1 e  85Jolma.359              
 671.061730 0.005000   5.000e-03   37 0 1 1 0 1 e  36 0 0 0 0 1 e  85Jolma.360              
 671.824140 0.005000   5.000e-03   38 0 1 1 0 1 e  37 0 0 0 0 1 e  85Jolma.361              
 672.587090 0.005000   5.000e-03   39 0 1 1 0 1 e  38 0 0 0 0 1 e  85Jolma.362              
 673.350550 0.005000   5.000e-03   40 0 1 1 0 1 e  39 0 0 0 0 1 e  85Jolma.363              
 674.114650 0.005000   5.000e-03   41 0 1 1 0 1 e  40 0 0 0 0 1 e  85Jolma.364              
 674.879440 0.005000   5.000e-03   42 0 1 1 0 1 e  41 0 0 0 0 1 e  85Jolma.365              
 677.177090 0.005000   5.000e-03   45 0 1 1 0 1 e  44 0 0 0 0 1 e  85Jolma.368              
 677.944540 0.005000   5.000e-03   46 0 1 1 0 1 e  45 0 0 0 0 1 e  85Jolma.369              
 678.712150 0.005000   5.000e-03   47 0 1 1 0 1 e  46 0 0 0 0 1 e  85Jolma.370              
 680.249210 0.005000   5.000e-03   49 0 1 1 0 1 e  48 0 0 0 0 1 e  85Jolma.372              
 681.018610 0.005000   5.000e-03   50 0 1 1 0 1 e  49 0 0 0 0 1 e  85Jolma.373              
 681.788340 0.005000   5.000e-03   51 0 1 1 0 1 e  50 0 0 0 0 1 e  85Jolma.374              
 683.329810 0.005000   5.000e-03   53 0 1 1 0 1 e  52 0 0 0 0 1 e  85Jolma.376              
 643.347260 0.005000   5.000e-03   5 0 1 1 0 1 f   5 0 0 0 0 1 e   85Jolma.381              
 643.371280 0.005000   5.000e-03   7 0 1 1 0 1 f   7 0 0 0 0 1 e   85Jolma.383              
 643.386460 0.005000   5.000e-03   8 0 1 1 0 1 f   8 0 0 0 0 1 e   85Jolma.384              
 643.403500 0.005000   5.000e-03   9 0 1 1 0 1 f   9 0 0 0 0 1 e   85Jolma.385              
 643.422210 0.005000   5.000e-03   10 0 1 1 0 1 f  10 0 0 0 0 1 e  85Jolma.386              
 643.442970 0.005000   5.000e-03   11 0 1 1 0 1 f  11 0 0 0 0 1 e  85Jolma.387              
 643.465730 0.005000   5.000e-03   12 0 1 1 0 1 f  12 0 0 0 0 1 e  85Jolma.388              
 643.490140 0.005000   5.000e-03   13 0 1 1 0 1 f  13 0 0 0 0 1 e  85Jolma.389              
 643.516450 0.005000   5.000e-03   14 0 1 1 0 1 f  14 0 0 0 0 1 e  85Jolma.390              
 643.544710 0.005000   5.000e-03   15 0 1 1 0 1 f  15 0 0 0 0 1 e  85Jolma.391              
 643.574900 0.005000   5.000e-03   16 0 1 1 0 1 f  16 0 0 0 0 1 e  85Jolma.392              
 643.606810 0.005000   5.000e-03   17 0 1 1 0 1 f  17 0 0 0 0 1 e  85Jolma.393              
 643.640480 0.005000   5.000e-03   18 0 1 1 0 1 f  18 0 0 0 0 1 e  85Jolma.394              
 643.676220 0.005000   5.000e-03   19 0 1 1 0 1 f  19 0 0 0 0 1 e  85Jolma.395              
 643.753600 0.005000   5.000e-03   21 0 1 1 0 1 f  21 0 0 0 0 1 e  85Jolma.397              
 643.794690 0.005000   5.000e-03   22 0 1 1 0 1 f  22 0 0 0 0 1 e  85Jolma.398              
 643.838010 0.005000   5.000e-03   23 0 1 1 0 1 f  23 0 0 0 0 1 e  85Jolma.399              
 643.882850 0.005000   5.000e-03   24 0 1 1 0 1 f  24 0 0 0 0 1 e  85Jolma.400              
 643.930110 0.005000   5.000e-03   25 0 1 1 0 1 f  25 0 0 0 0 1 e  85Jolma.401              
 643.978420 0.005000   5.000e-03   26 0 1 1 0 1 f  26 0 0 0 0 1 e  85Jolma.402              
 644.029360 0.005000   5.000e-03   27 0 1 1 0 1 f  27 0 0 0 0 1 e  85Jolma.403              
 644.082190 0.005000   5.000e-03   28 0 1 1 0 1 f  28 0 0 0 0 1 e  85Jolma.404              
 644.136250 0.005000   5.000e-03   29 0 1 1 0 1 f  29 0 0 0 0 1 e  85Jolma.405              
 644.192730 0.005000   5.000e-03   30 0 1 1 0 1 f  30 0 0 0 0 1 e  85Jolma.406              
 644.250760 0.005000   5.000e-03   31 0 1 1 0 1 f  31 0 0 0 0 1 e  85Jolma.407              
 644.310580 0.005000   5.000e-03   32 0 1 1 0 1 f  32 0 0 0 0 1 e  85Jolma.408              
 644.372340 0.005000   5.000e-03   33 0 1 1 0 1 f  33 0 0 0 0 1 e  85Jolma.409              
 644.436050 0.005000   5.000e-03   34 0 1 1 0 1 f  34 0 0 0 0 1 e  85Jolma.410              
 644.568920 0.005000   5.000e-03   36 0 1 1 0 1 f  36 0 0 0 0 1 e  85Jolma.412              
 644.638330 0.005000   5.000e-03   37 0 1 1 0 1 f  37 0 0 0 0 1 e  85Jolma.413              
 644.709360 0.005000   5.000e-03   38 0 1 1 0 1 f  38 0 0 0 0 1 e  85Jolma.414              
 644.782360 0.005000   5.000e-03   39 0 1 1 0 1 f  39 0 0 0 0 1 e  85Jolma.415              
 644.856910 0.005000   5.000e-03   40 0 1 1 0 1 f  40 0 0 0 0 1 e  85Jolma.416              
 645.011910 0.005000   5.000e-03   42 0 1 1 0 1 f  42 0 0 0 0 1 e  85Jolma.418              
 645.092070 0.005000   5.000e-03   43 0 1 1 0 1 f  43 0 0 0 0 1 e  85Jolma.419              
 645.174170 0.005000   5.000e-03   44 0 1 1 0 1 f  44 0 0 0 0 1 e  85Jolma.420              
 645.258090 0.005000   5.000e-03   45 0 1 1 0 1 f  45 0 0 0 0 1 e  85Jolma.421              
 645.343870 0.005000   5.000e-03   46 0 1 1 0 1 f  46 0 0 0 0 1 e  85Jolma.422              
 645.431360 0.005000   5.000e-03   47 0 1 1 0 1 f  47 0 0 0 0 1 e  85Jolma.423              
 645.521010 0.005000   5.000e-03   48 0 1 1 0 1 f  48 0 0 0 0 1 e  85Jolma.424              
 645.612050 0.005000   5.000e-03   49 0 1 1 0 1 f  49 0 0 0 0 1 e  85Jolma.425              
 645.705040 0.005000   5.000e-03   50 0 1 1 0 1 f  50 0 0 0 0 1 e  85Jolma.426              
 645.994810 0.005000   5.000e-03   53 0 1 1 0 1 f  53 0 0 0 0 1 e  85Jolma.429              
 696.743930 0.005000   5.000e-03   2 1 0 0 0 1 e   3 0 1 1 0 1 e   85Jolma.431              
 696.003900 0.005000   5.000e-03   3 1 0 0 0 1 e   4 0 1 1 0 1 e   85Jolma.432              
 695.261700 0.005000   5.000e-03   4 1 0 0 0 1 e   5 0 1 1 0 1 e   85Jolma.433              
 694.519840 0.005000   5.000e-03   5 1 0 0 0 1 e   6 0 1 1 0 1 e   85Jolma.434              
 693.777080 0.005000   5.000e-03   6 1 0 0 0 1 e   7 0 1 1 0 1 e   85Jolma.435              
 693.032150 0.005000   5.000e-03   7 1 0 0 0 1 e   8 0 1 1 0 1 e   85Jolma.436              
 692.286850 0.005000   5.000e-03   8 1 0 0 0 1 e   9 0 1 1 0 1 e   85Jolma.437              
 690.043640 0.005000   5.000e-03   11 1 0 0 0 1 e  12 0 1 1 0 1 e  85Jolma.440              
 689.294830 0.005000   5.000e-03   12 1 0 0 0 1 e  13 0 1 1 0 1 e  85Jolma.441              
 688.544120 0.005000   5.000e-03   13 1 0 0 0 1 e  14 0 1 1 0 1 e  85Jolma.442              
 687.793200 0.005000   5.000e-03   14 1 0 0 0 1 e  15 0 1 1 0 1 e  85Jolma.443              
 687.040160 0.005000   5.000e-03   15 1 0 0 0 1 e  16 0 1 1 0 1 e  85Jolma.444              
 686.287000 0.005000   5.000e-03   16 1 0 0 0 1 e  17 0 1 1 0 1 e  85Jolma.445              
 684.020910 0.005000   5.000e-03   19 1 0 0 0 1 e  20 0 1 1 0 1 e  85Jolma.448              
 683.263990 0.005000   5.000e-03   20 1 0 0 0 1 e  21 0 1 1 0 1 e  85Jolma.449              
 682.505690 0.005000   5.000e-03   21 1 0 0 0 1 e  22 0 1 1 0 1 e  85Jolma.450              
 681.746540 0.005000   5.000e-03   22 1 0 0 0 1 e  23 0 1 1 0 1 e  85Jolma.451              
 680.986780 0.005000   5.000e-03   23 1 0 0 0 1 e  24 0 1 1 0 1 e  85Jolma.452              
 680.225660 0.005000   5.000e-03   24 1 0 0 0 1 e  25 0 1 1 0 1 e  85Jolma.453              
 678.702340 0.005000   5.000e-03   26 1 0 0 0 1 e  27 0 1 1 0 1 e  85Jolma.455              
 702.628230 0.005000   5.000e-03   5 1 0 0 0 1 e   4 0 1 1 0 1 e   85Jolma.484              
 703.358020 0.005000   5.000e-03   6 1 0 0 0 1 e   5 0 1 1 0 1 e   85Jolma.485              
 704.088320 0.005000   5.000e-03   7 1 0 0 0 1 e   6 0 1 1 0 1 e   85Jolma.486              
 705.544210 0.005000   5.000e-03   9 1 0 0 0 1 e   8 0 1 1 0 1 e   85Jolma.488              
 706.270940 0.005000   5.000e-03   10 1 0 0 0 1 e  9 0 1 1 0 1 e   85Jolma.489              
 706.996140 0.005000   5.000e-03   11 1 0 0 0 1 e  10 0 1 1 0 1 e  85Jolma.490              
 707.720040 0.005000   5.000e-03   12 1 0 0 0 1 e  11 0 1 1 0 1 e  85Jolma.491              
 708.443900 0.005000   5.000e-03   13 1 0 0 0 1 e  12 0 1 1 0 1 e  85Jolma.492              
 709.165540 0.005000   5.000e-03   14 1 0 0 0 1 e  13 0 1 1 0 1 e  85Jolma.493              
 709.887350 0.005000   5.000e-03   15 1 0 0 0 1 e  14 0 1 1 0 1 e  85Jolma.494              
 710.607020 0.005000   5.000e-03   16 1 0 0 0 1 e  15 0 1 1 0 1 e  85Jolma.495              
 711.325830 0.005000   5.000e-03   17 1 0 0 0 1 e  16 0 1 1 0 1 e  85Jolma.496              
 712.044050 0.005000   5.000e-03   18 1 0 0 0 1 e  17 0 1 1 0 1 e  85Jolma.497              
 712.760950 0.005000   5.000e-03   19 1 0 0 0 1 e  18 0 1 1 0 1 e  85Jolma.498              
 713.476760 0.005000   5.000e-03   20 1 0 0 0 1 e  19 0 1 1 0 1 e  85Jolma.499              
 714.191340 0.005000   5.000e-03   21 1 0 0 0 1 e  20 0 1 1 0 1 e  85Jolma.500              
 714.905350 0.005000   5.000e-03   22 1 0 0 0 1 e  21 0 1 1 0 1 e  85Jolma.501              
 715.618540 0.005000   5.000e-03   23 1 0 0 0 1 e  22 0 1 1 0 1 e  85Jolma.502              
 716.329750 0.005000   5.000e-03   24 1 0 0 0 1 e  23 0 1 1 0 1 e  85Jolma.503              
 717.040630 0.005000   5.000e-03   25 1 0 0 0 1 e  24 0 1 1 0 1 e  85Jolma.504              
 717.750350 0.005000   5.000e-03   26 1 0 0 0 1 e  25 0 1 1 0 1 e  85Jolma.505              
 719.167650 0.005000   5.000e-03   28 1 0 0 0 1 e  27 0 1 1 0 1 e  85Jolma.507              
 719.874110 0.005000   5.000e-03   29 1 0 0 0 1 e  28 0 1 1 0 1 e  85Jolma.508              
 721.988490 0.005000   5.000e-03   32 1 0 0 0 1 e  31 0 1 1 0 1 e  85Jolma.511              
 722.691500 0.005000   5.000e-03   33 1 0 0 0 1 e  32 0 1 1 0 1 e  85Jolma.512              
 698.911850 0.005000   5.000e-03   6 1 0 0 0 1 e   6 0 1 1 0 1 f   85Jolma.538              
 698.896910 0.005000   5.000e-03   7 1 0 0 0 1 e   7 0 1 1 0 1 f   85Jolma.539              
 698.837640 0.005000   5.000e-03   10 1 0 0 0 1 e  10 0 1 1 0 1 f  85Jolma.542              
 698.813350 0.005000   5.000e-03   11 1 0 0 0 1 e  11 0 1 1 0 1 f  85Jolma.543              
 698.787580 0.005000   5.000e-03   12 1 0 0 0 1 e  12 0 1 1 0 1 f  85Jolma.544              
 698.758970 0.005000   5.000e-03   13 1 0 0 0 1 e  13 0 1 1 0 1 f  85Jolma.545              
 698.728350 0.005000   5.000e-03   14 1 0 0 0 1 e  14 0 1 1 0 1 f  85Jolma.546              
 698.695520 0.005000   5.000e-03   15 1 0 0 0 1 e  15 0 1 1 0 1 f  85Jolma.547              
 698.660560 0.005000   5.000e-03   16 1 0 0 0 1 e  16 0 1 1 0 1 f  85Jolma.548              
 698.623800 0.005000   5.000e-03   17 1 0 0 0 1 e  17 0 1 1 0 1 f  85Jolma.549              
 698.584240 0.005000   5.000e-03   18 1 0 0 0 1 e  18 0 1 1 0 1 f  85Jolma.550              
 698.543360 0.005000   5.000e-03   19 1 0 0 0 1 e  19 0 1 1 0 1 f  85Jolma.551              
 698.499980 0.005000   5.000e-03   20 1 0 0 0 1 e  20 0 1 1 0 1 f  85Jolma.552              
 698.454200 0.005000   5.000e-03   21 1 0 0 0 1 e  21 0 1 1 0 1 f  85Jolma.553              
 698.406730 0.005000   5.000e-03   22 1 0 0 0 1 e  22 0 1 1 0 1 f  85Jolma.554              
 698.356990 0.005000   5.000e-03   23 1 0 0 0 1 e  23 0 1 1 0 1 f  85Jolma.555              
 698.305290 0.005000   5.000e-03   24 1 0 0 0 1 e  24 0 1 1 0 1 f  85Jolma.556              
 698.251490 0.005000   5.000e-03   25 1 0 0 0 1 e  25 0 1 1 0 1 f  85Jolma.557              
 698.195070 0.005000   5.000e-03   26 1 0 0 0 1 e  26 0 1 1 0 1 f  85Jolma.558              
 698.137590 0.005000   5.000e-03   27 1 0 0 0 1 e  27 0 1 1 0 1 f  85Jolma.559              
 698.077370 0.005000   5.000e-03   28 1 0 0 0 1 e  28 0 1 1 0 1 f  85Jolma.560              
 698.015390 0.005000   5.000e-03   29 1 0 0 0 1 e  29 0 1 1 0 1 f  85Jolma.561              
 697.951380 0.005000   5.000e-03   30 1 0 0 0 1 e  30 0 1 1 0 1 f  85Jolma.562              
 697.885620 0.005000   5.000e-03   31 1 0 0 0 1 e  31 0 1 1 0 1 f  85Jolma.563              
 697.817520 0.005000   5.000e-03   32 1 0 0 0 1 e  32 0 1 1 0 1 f  85Jolma.564              
 697.675780 0.005000   5.000e-03   34 1 0 0 0 1 e  34 0 1 1 0 1 f  85Jolma.566              
 697.601040 0.005000   5.000e-03   35 1 0 0 0 1 e  35 0 1 1 0 1 f  85Jolma.567              
 697.526030 0.005000   5.000e-03   36 1 0 0 0 1 e  36 0 1 1 0 1 f  85Jolma.568              
 697.368820 0.005000   5.000e-03   38 1 0 0 0 1 e  38 0 1 1 0 1 f  85Jolma.570              
 697.286420 0.005000   5.000e-03   39 1 0 0 0 1 e  39 0 1 1 0 1 f  85Jolma.571              
 697.118540 0.005000   5.000e-03   41 1 0 0 0 1 e  41 0 1 1 0 1 f  85Jolma.573              
 697.031940 0.005000   5.000e-03   42 1 0 0 0 1 e  42 0 1 1 0 1 f  85Jolma.574              
1980.523800 0.010000   1.000e-02   33 1 1 1 0 1 e  34 0 0 0 0 1 e  85RiBeDe.1               
1985.632380 0.010000   1.000e-02   26 1 1 1 0 1 e  27 0 0 0 0 1 e  85RiBeDe.2               
1986.360340 0.010000   1.000e-02   25 1 1 1 0 1 e  26 0 0 0 0 1 e  85RiBeDe.3               
1989.285940 0.010000   1.000e-02   21 1 1 1 0 1 e  22 0 0 0 0 1 e  85RiBeDe.4               
1995.885180 0.010000   1.000e-02   12 1 1 1 0 1 e  13 0 0 0 0 1 e  85RiBeDe.5               
1996.624100 0.010000   1.000e-02   11 1 1 1 0 1 e  12 0 0 0 0 1 e  85RiBeDe.6               
2005.545050 0.010000   1.000e-02   10 1 1 1 0 1 f  10 0 0 0 0 1 e  85RiBeDe.7               
2005.691060 0.010000   1.000e-02   16 1 1 1 0 1 f  16 0 0 0 0 1 e  85RiBeDe.8               
2005.722860 0.010000   1.000e-02   17 1 1 1 0 1 f  17 0 0 0 0 1 e  85RiBeDe.9               
2005.755960 0.010000   1.000e-02   18 1 1 1 0 1 f  18 0 0 0 0 1 e  85RiBeDe.10              
2005.907060 0.010000   1.000e-02   22 1 1 1 0 1 f  22 0 0 0 0 1 e  85RiBeDe.11              
2005.949260 0.010000   1.000e-02   23 1 1 1 0 1 f  23 0 0 0 0 1 e  85RiBeDe.12              
2005.993960 0.010000   1.000e-02   24 1 1 1 0 1 f  24 0 0 0 0 1 e  85RiBeDe.13              
2006.039960 0.010000   1.000e-02   25 1 1 1 0 1 f  25 0 0 0 0 1 e  85RiBeDe.14              
2006.138960 0.010000   1.000e-02   27 1 1 1 0 1 f  27 0 0 0 0 1 e  85RiBeDe.15              
2006.299960 0.010000   1.000e-02   30 1 1 1 0 1 f  30 0 0 0 0 1 e  85RiBeDe.16              
2006.479460 0.010000   1.000e-02   33 1 1 1 0 1 f  33 0 0 0 0 1 e  85RiBeDe.17              
2006.543660 0.010000   1.000e-02   34 1 1 1 0 1 f  34 0 0 0 0 1 e  85RiBeDe.18              
2006.608660 0.010000   1.000e-02   35 1 1 1 0 1 f  35 0 0 0 0 1 e  85RiBeDe.19              
2006.676560 0.010000   1.000e-02   36 1 1 1 0 1 f  36 0 0 0 0 1 e  85RiBeDe.20              
1224.546300 0.005000   5.000e-03   27 1 0 0 0 2 e  28 0 0 0 0 1 e  85Toth.1                 
1225.263850 0.005000   5.000e-03   26 1 0 0 0 2 e  27 0 0 0 0 1 e  85Toth.2                 
1227.421410 0.005000   5.000e-03   23 1 0 0 0 2 e  24 0 0 0 0 1 e  85Toth.3                 
1229.584500 0.005000   5.000e-03   20 1 0 0 0 2 e  21 0 0 0 0 1 e  85Toth.4                 
1231.029750 0.005000   5.000e-03   18 1 0 0 0 2 e  19 0 0 0 0 1 e  85Toth.5                 
1233.929140 0.005000   5.000e-03   14 1 0 0 0 2 e  15 0 0 0 0 1 e  85Toth.6                 
1234.655800 0.005000   5.000e-03   13 1 0 0 0 2 e  14 0 0 0 0 1 e  85Toth.7                 
1235.382500 0.005000   5.000e-03   12 1 0 0 0 2 e  13 0 0 0 0 1 e  85Toth.8                 
1236.110500 0.005000   5.000e-03   11 1 0 0 0 2 e  12 0 0 0 0 1 e  85Toth.9                 
1238.298500 0.005000   5.000e-03   8 1 0 0 0 2 e   9 0 0 0 0 1 e   85Toth.10                
1254.535200 0.005000   5.000e-03   13 1 0 0 0 2 e  12 0 0 0 0 1 e  85Toth.11                
1256.026850 0.005000   5.000e-03   15 1 0 0 0 2 e  14 0 0 0 0 1 e  85Toth.12                
1256.773790 0.005000   5.000e-03   16 1 0 0 0 2 e  15 0 0 0 0 1 e  85Toth.13                
1258.269300 0.005000   5.000e-03   18 1 0 0 0 2 e  17 0 0 0 0 1 e  85Toth.14                
1262.769510 0.005000   5.000e-03   24 1 0 0 0 2 e  23 0 0 0 0 1 e  85Toth.15                
1264.274000 0.005000   5.000e-03   26 1 0 0 0 2 e  25 0 0 0 0 1 e  85Toth.16                
1265.780300 0.005000   5.000e-03   28 1 0 0 0 2 e  27 0 0 0 0 1 e  85Toth.17                
1317.844740 0.005000   5.000e-03   32 1 0 0 0 1 e  33 0 0 0 0 1 e  85Toth.18                
1319.330900 0.005000   5.000e-03   30 1 0 0 0 1 e  31 0 0 0 0 1 e  85Toth.19                
1321.559100 0.005000   5.000e-03   27 1 0 0 0 1 e  28 0 0 0 0 1 e  85Toth.20                
1322.301810 0.005000   5.000e-03   26 1 0 0 0 1 e  27 0 0 0 0 1 e  85Toth.21                
1323.044270 0.005000   5.000e-03   25 1 0 0 0 1 e  26 0 0 0 0 1 e  85Toth.22                
1323.786400 0.005000   5.000e-03   24 1 0 0 0 1 e  25 0 0 0 0 1 e  85Toth.23                
1325.270880 0.005000   5.000e-03   22 1 0 0 0 1 e  23 0 0 0 0 1 e  85Toth.24                
1326.754710 0.005000   5.000e-03   20 1 0 0 0 1 e  21 0 0 0 0 1 e  85Toth.25                
1327.496180 0.005000   5.000e-03   19 1 0 0 0 1 e  20 0 0 0 0 1 e  85Toth.26                
1328.237480 0.005000   5.000e-03   18 1 0 0 0 1 e  19 0 0 0 0 1 e  85Toth.27                
1330.460550 0.005000   5.000e-03   15 1 0 0 0 1 e  16 0 0 0 0 1 e  85Toth.28                
1331.201110 0.005000   5.000e-03   14 1 0 0 0 1 e  15 0 0 0 0 1 e  85Toth.29                
1331.941550 0.005000   5.000e-03   13 1 0 0 0 1 e  14 0 0 0 0 1 e  85Toth.30                
1333.421300 0.005000   5.000e-03   11 1 0 0 0 1 e  12 0 0 0 0 1 e  85Toth.31                
1335.639480 0.005000   5.000e-03   8 1 0 0 0 1 e   9 0 0 0 0 1 e   85Toth.32                
1336.378280 0.005000   5.000e-03   7 1 0 0 0 1 e   8 0 0 0 0 1 e   85Toth.33                
1350.356220 0.005000   5.000e-03   11 1 0 0 0 1 e  10 0 0 0 0 1 e  85Toth.34                
1351.088950 0.005000   5.000e-03   12 1 0 0 0 1 e  11 0 0 0 0 1 e  85Toth.35                
1352.552800 0.005000   5.000e-03   14 1 0 0 0 1 e  13 0 0 0 0 1 e  85Toth.36                
1353.284400 0.005000   5.000e-03   15 1 0 0 0 1 e  14 0 0 0 0 1 e  85Toth.37                
1354.015610 0.005000   5.000e-03   16 1 0 0 0 1 e  15 0 0 0 0 1 e  85Toth.38                
1356.937150 0.005000   5.000e-03   20 1 0 0 0 1 e  19 0 0 0 0 1 e  85Toth.39                
1357.667030 0.005000   5.000e-03   21 1 0 0 0 1 e  20 0 0 0 0 1 e  85Toth.40                
1359.125580 0.005000   5.000e-03   23 1 0 0 0 1 e  22 0 0 0 0 1 e  85Toth.41                
1362.039500 0.005000   5.000e-03   27 1 0 0 0 1 e  26 0 0 0 0 1 e  85Toth.42                
1365.676500 0.005000   5.000e-03   32 1 0 0 0 1 e  31 0 0 0 0 1 e  85Toth.43                
1366.403240 0.005000   5.000e-03   33 1 0 0 0 1 e  32 0 0 0 0 1 e  85Toth.44                
1367.856000 0.005000   5.000e-03   35 1 0 0 0 1 e  34 0 0 0 0 1 e  85Toth.45                
1369.308590 0.005000   5.000e-03   37 1 0 0 0 1 e  36 0 0 0 0 1 e  85Toth.46                
2265.235630 0.001000   1.105e-03   0 0 0 0 1 1 e   1 0 0 0 0 1 e   86BaRo.1                 
2264.493760 0.001000   1.000e-03   1 0 0 0 1 1 e   2 0 0 0 0 1 e   86BaRo.2                 
2262.993170 0.001000   1.000e-03   3 0 0 0 1 1 e   4 0 0 0 0 1 e   86BaRo.4                 
2262.234440 0.001000   1.000e-03   4 0 0 0 1 1 e   5 0 0 0 0 1 e   86BaRo.5                 
2261.470230 0.001000   1.000e-03   5 0 0 0 1 1 e   6 0 0 0 0 1 e   86BaRo.6                 
2260.700500 0.001000   1.000e-03   6 0 0 0 1 1 e   7 0 0 0 0 1 e   86BaRo.7                 
2259.925160 0.001000   1.000e-03   7 0 0 0 1 1 e   8 0 0 0 0 1 e   86BaRo.8                 
2259.144210 0.001000   1.000e-03   8 0 0 0 1 1 e   9 0 0 0 0 1 e   86BaRo.9                 
2258.357760 0.001000   1.000e-03   9 0 0 0 1 1 e   10 0 0 0 0 1 e  86BaRo.10                
2257.565750 0.001000   1.000e-03   10 0 0 0 1 1 e  11 0 0 0 0 1 e  86BaRo.11                
2255.965110 0.001000   1.000e-03   12 0 0 0 1 1 e  13 0 0 0 0 1 e  86BaRo.13                
2253.522580 0.001000   1.000e-03   15 0 0 0 1 1 e  16 0 0 0 0 1 e  86BaRo.16                
2252.697400 0.001000   1.000e-03   16 0 0 0 1 1 e  17 0 0 0 0 1 e  86BaRo.17                
2251.866530 0.001000   1.000e-03   17 0 0 0 1 1 e  18 0 0 0 0 1 e  86BaRo.18                
2251.030210 0.001000   1.000e-03   18 0 0 0 1 1 e  19 0 0 0 0 1 e  86BaRo.19                
2250.188360 0.001000   1.000e-03   19 0 0 0 1 1 e  20 0 0 0 0 1 e  86BaRo.20                
2249.340980 0.001000   1.000e-03   20 0 0 0 1 1 e  21 0 0 0 0 1 e  86BaRo.21                
2248.488150 0.001000   1.000e-03   21 0 0 0 1 1 e  22 0 0 0 0 1 e  86BaRo.22                
2246.765790 0.001000   1.000e-03   23 0 0 0 1 1 e  24 0 0 0 0 1 e  86BaRo.24                
2245.021520 0.001000   1.000e-03   25 0 0 0 1 1 e  26 0 0 0 0 1 e  86BaRo.26                
2244.141090 0.001000   1.000e-03   26 0 0 0 1 1 e  27 0 0 0 0 1 e  86BaRo.27                
2243.255170 0.001000   1.000e-03   27 0 0 0 1 1 e  28 0 0 0 0 1 e  86BaRo.28                
2242.363730 0.001000   1.000e-03   28 0 0 0 1 1 e  29 0 0 0 0 1 e  86BaRo.29                
2241.466780 0.001000   1.000e-03   29 0 0 0 1 1 e  30 0 0 0 0 1 e  86BaRo.30                
2239.656440 0.001000   1.000e-03   31 0 0 0 1 1 e  32 0 0 0 0 1 e  86BaRo.32                
2238.743080 0.001000   1.000e-03   32 0 0 0 1 1 e  33 0 0 0 0 1 e  86BaRo.33                
2237.824200 0.001000   1.000e-03   33 0 0 0 1 1 e  34 0 0 0 0 1 e  86BaRo.34                
2235.970030 0.001000   1.000e-03   35 0 0 0 1 1 e  36 0 0 0 0 1 e  86BaRo.36                
2235.034810 0.001000   1.000e-03   36 0 0 0 1 1 e  37 0 0 0 0 1 e  86BaRo.37                
2234.094020 0.001000   1.000e-03   37 0 0 0 1 1 e  38 0 0 0 0 1 e  86BaRo.38                
2233.147810 0.001000   1.000e-03   38 0 0 0 1 1 e  39 0 0 0 0 1 e  86BaRo.39                
2232.196110 0.001000   1.000e-03   39 0 0 0 1 1 e  40 0 0 0 0 1 e  86BaRo.40                
2230.276350 0.001000   1.000e-03   41 0 0 0 1 1 e  42 0 0 0 0 1 e  86BaRo.42                
2229.308220 0.001000   1.000e-03   42 0 0 0 1 1 e  43 0 0 0 0 1 e  86BaRo.43                
2228.334750 0.001000   4.222e-03   43 0 0 0 1 1 e  44 0 0 0 0 1 e  86BaRo.44                
2227.355810 0.001000   1.000e-03   44 0 0 0 1 1 e  45 0 0 0 0 1 e  86BaRo.45                
2226.371380 0.001000   1.000e-03   45 0 0 0 1 1 e  46 0 0 0 0 1 e  86BaRo.46                
2225.381510 0.001000   1.000e-03   46 0 0 0 1 1 e  47 0 0 0 0 1 e  86BaRo.47                
2224.386250 0.001000   1.000e-03   47 0 0 0 1 1 e  48 0 0 0 0 1 e  86BaRo.48                
2221.367780 0.001000   1.000e-03   50 0 0 0 1 1 e  51 0 0 0 0 1 e  86BaRo.51                
2218.300450 0.001000   1.000e-03   53 0 0 0 1 1 e  54 0 0 0 0 1 e  86BaRo.54                
2216.228580 0.001000   1.000e-03   55 0 0 0 1 1 e  56 0 0 0 0 1 e  86BaRo.56                
2214.134990 0.001000   1.000e-03   57 0 0 0 1 1 e  58 0 0 0 0 1 e  86BaRo.58                
2210.954130 0.001000   1.000e-03   60 0 0 0 1 1 e  61 0 0 0 0 1 e  86BaRo.61                
2206.637550 0.001000   1.000e-03   64 0 0 0 1 1 e  65 0 0 0 0 1 e  86BaRo.65                
2201.120750 0.001000   1.000e-03   69 0 0 0 1 1 e  70 0 0 0 0 1 e  86BaRo.70                
2197.746180 0.001000   1.000e-03   72 0 0 0 1 1 e  73 0 0 0 0 1 e  86BaRo.73                
2192.014980 0.001000   1.000e-03   77 0 0 0 1 1 e  78 0 0 0 0 1 e  86BaRo.78                
2267.428080 0.001000   1.000e-03   2 0 0 0 1 1 e   1 0 0 0 0 1 e   86BaRo.79                
2268.147630 0.001000   1.000e-03   3 0 0 0 1 1 e   2 0 0 0 0 1 e   86BaRo.80                
2269.570130 0.001000   1.000e-03   5 0 0 0 1 1 e   4 0 0 0 0 1 e   86BaRo.82                
2270.273010 0.001000   1.000e-03   6 0 0 0 1 1 e   5 0 0 0 0 1 e   86BaRo.83                
2270.970200 0.001000   1.000e-03   7 0 0 0 1 1 e   6 0 0 0 0 1 e   86BaRo.84                
2272.347860 0.001000   1.000e-03   9 0 0 0 1 1 e   8 0 0 0 0 1 e   86BaRo.86                
2273.703190 0.001000   1.000e-03   11 0 0 0 1 1 e  10 0 0 0 0 1 e  86BaRo.88                
2274.372380 0.001000   1.000e-03   12 0 0 0 1 1 e  11 0 0 0 0 1 e  86BaRo.89                
2275.035920 0.001000   1.000e-03   13 0 0 0 1 1 e  12 0 0 0 0 1 e  86BaRo.90                
2275.693950 0.001000   1.000e-03   14 0 0 0 1 1 e  13 0 0 0 0 1 e  86BaRo.91                
2276.346320 0.001000   1.000e-03   15 0 0 0 1 1 e  14 0 0 0 0 1 e  86BaRo.92                
2276.993070 0.001000   1.000e-03   16 0 0 0 1 1 e  15 0 0 0 0 1 e  86BaRo.93                
2277.634120 0.001000   1.000e-03   17 0 0 0 1 1 e  16 0 0 0 0 1 e  86BaRo.94                
2278.899540 0.001000   1.000e-03   19 0 0 0 1 1 e  18 0 0 0 0 1 e  86BaRo.96                
2279.523760 0.001000   1.000e-03   20 0 0 0 1 1 e  19 0 0 0 0 1 e  86BaRo.97                
2281.362620 0.001000   1.000e-03   23 0 0 0 1 1 e  22 0 0 0 0 1 e  86BaRo.100               
2281.964240 0.001000   1.000e-03   24 0 0 0 1 1 e  23 0 0 0 0 1 e  86BaRo.101               
2282.560330 0.001000   1.000e-03   25 0 0 0 1 1 e  24 0 0 0 0 1 e  86BaRo.102               
2283.150670 0.001000   1.000e-03   26 0 0 0 1 1 e  25 0 0 0 0 1 e  86BaRo.103               
2283.735360 0.001000   1.000e-03   27 0 0 0 1 1 e  26 0 0 0 0 1 e  86BaRo.104               
2284.314510 0.001000   1.000e-03   28 0 0 0 1 1 e  27 0 0 0 0 1 e  86BaRo.105               
2284.887880 0.001000   1.000e-03   29 0 0 0 1 1 e  28 0 0 0 0 1 e  86BaRo.106               
2285.455690 0.001000   1.000e-03   30 0 0 0 1 1 e  29 0 0 0 0 1 e  86BaRo.107               
2286.017750 0.001000   1.000e-03   31 0 0 0 1 1 e  30 0 0 0 0 1 e  86BaRo.108               
2286.574160 0.001000   1.000e-03   32 0 0 0 1 1 e  31 0 0 0 0 1 e  86BaRo.109               
2287.124900 0.001000   1.000e-03   33 0 0 0 1 1 e  32 0 0 0 0 1 e  86BaRo.110               
2287.670010 0.001000   1.000e-03   34 0 0 0 1 1 e  33 0 0 0 0 1 e  86BaRo.111               
2288.209440 0.001000   1.000e-03   35 0 0 0 1 1 e  34 0 0 0 0 1 e  86BaRo.112               
2289.793670 0.001000   1.000e-03   38 0 0 0 1 1 e  37 0 0 0 0 1 e  86BaRo.115               
2290.310360 0.001000   1.000e-03   39 0 0 0 1 1 e  38 0 0 0 0 1 e  86BaRo.116               
2290.821280 0.001000   1.000e-03   40 0 0 0 1 1 e  39 0 0 0 0 1 e  86BaRo.117               
2291.326650 0.001000   1.000e-03   41 0 0 0 1 1 e  40 0 0 0 0 1 e  86BaRo.118               
2291.826320 0.001000   1.000e-03   42 0 0 0 1 1 e  41 0 0 0 0 1 e  86BaRo.119               
2292.320250 0.001000   1.000e-03   43 0 0 0 1 1 e  42 0 0 0 0 1 e  86BaRo.120               
2292.808530 0.001000   1.000e-03   44 0 0 0 1 1 e  43 0 0 0 0 1 e  86BaRo.121               
2293.767950 0.001000   1.000e-03   46 0 0 0 1 1 e  45 0 0 0 0 1 e  86BaRo.123               
2294.704530 0.001000   1.000e-03   48 0 0 0 1 1 e  47 0 0 0 0 1 e  86BaRo.125               
2295.164240 0.001000   1.000e-03   49 0 0 0 1 1 e  48 0 0 0 0 1 e  86BaRo.126               
2295.618290 0.001000   1.000e-03   50 0 0 0 1 1 e  49 0 0 0 0 1 e  86BaRo.127               
2297.377210 0.001000   1.000e-03   54 0 0 0 1 1 e  53 0 0 0 0 1 e  86BaRo.131               
2298.222390 0.001000   1.000e-03   56 0 0 0 1 1 e  55 0 0 0 0 1 e  86BaRo.133               
2299.447130 0.001000   1.000e-03   59 0 0 0 1 1 e  58 0 0 0 0 1 e  86BaRo.136               
2300.235040 0.001000   1.000e-03   61 0 0 0 1 1 e  60 0 0 0 0 1 e  86BaRo.138               
2300.999900 0.001000   1.000e-03   63 0 0 0 1 1 e  62 0 0 0 0 1 e  86BaRo.140               
2305.106170 0.001000   1.000e-03   75 0 0 0 1 1 e  74 0 0 0 0 1 e  86BaRo.152               
2245.172150 0.001000   1.000e-03   11 0 1 1 1 1 e  12 0 1 1 0 1 e  86BaRo.158               
2244.368960 0.001000   1.000e-03   12 0 1 1 1 1 e  13 0 1 1 0 1 e  86BaRo.159               
2243.560300 0.001000   1.000e-03   13 0 1 1 1 1 e  14 0 1 1 0 1 e  86BaRo.160               
2241.926570 0.001000   1.000e-03   15 0 1 1 1 1 e  16 0 1 1 0 1 e  86BaRo.162               
2241.101440 0.001000   1.000e-03   16 0 1 1 1 1 e  17 0 1 1 0 1 e  86BaRo.163               
2240.270860 0.001000   1.000e-03   17 0 1 1 1 1 e  18 0 1 1 0 1 e  86BaRo.164               
2238.593280 0.001000   1.000e-03   19 0 1 1 1 1 e  20 0 1 1 0 1 e  86BaRo.166               
2237.746260 0.001000   1.000e-03   20 0 1 1 1 1 e  21 0 1 1 0 1 e  86BaRo.167               
2236.035910 0.001000   1.000e-03   22 0 1 1 1 1 e  23 0 1 1 0 1 e  86BaRo.169               
2234.303800 0.001000   1.000e-03   24 0 1 1 1 1 e  25 0 1 1 0 1 e  86BaRo.171               
2233.429460 0.001000   1.000e-03   25 0 1 1 1 1 e  26 0 1 1 0 1 e  86BaRo.172               
2230.774090 0.001000   1.000e-03   28 0 1 1 1 1 e  29 0 1 1 0 1 e  86BaRo.175               
2229.878070 0.001000   1.000e-03   29 0 1 1 1 1 e  30 0 1 1 0 1 e  86BaRo.176               
2228.069680 0.001000   1.000e-03   31 0 1 1 1 1 e  32 0 1 1 0 1 e  86BaRo.178               
2227.157360 0.001000   1.000e-03   32 0 1 1 1 1 e  33 0 1 1 0 1 e  86BaRo.179               
2226.239530 0.001000   1.000e-03   33 0 1 1 1 1 e  34 0 1 1 0 1 e  86BaRo.180               
2225.316360 0.001000   1.000e-03   34 0 1 1 1 1 e  35 0 1 1 0 1 e  86BaRo.181               
2263.459840 0.001000   1.000e-03   13 0 1 1 1 1 e  12 0 1 1 0 1 e  86BaRo.189               
2264.773430 0.001000   1.000e-03   15 0 1 1 1 1 e  14 0 1 1 0 1 e  86BaRo.191               
2266.701820 0.001000   1.000e-03   18 0 1 1 1 1 e  17 0 1 1 0 1 e  86BaRo.194               
2267.959600 0.001000   1.000e-03   20 0 1 1 1 1 e  19 0 1 1 0 1 e  86BaRo.196               
2268.580090 0.001000   1.427e-03   21 0 1 1 1 1 e  20 0 1 1 0 1 e  86BaRo.197               
2269.195070 0.001000   1.000e-03   22 0 1 1 1 1 e  21 0 1 1 0 1 e  86BaRo.198               
2271.006280 0.001000   1.000e-03   25 0 1 1 1 1 e  24 0 1 1 0 1 e  86BaRo.201               
2271.598890 0.001000   1.000e-03   26 0 1 1 1 1 e  25 0 1 1 0 1 e  86BaRo.202               
2272.185810 0.001000   1.000e-03   27 0 1 1 1 1 e  26 0 1 1 0 1 e  86BaRo.203               
2272.767240 0.001000   1.000e-03   28 0 1 1 1 1 e  27 0 1 1 0 1 e  86BaRo.204               
2276.137800 0.001000   1.000e-03   34 0 1 1 1 1 e  33 0 1 1 0 1 e  86BaRo.210               
2276.679810 0.001000   1.000e-03   35 0 1 1 1 1 e  34 0 1 1 0 1 e  86BaRo.211               
2277.747210 0.001000   1.000e-03   37 0 1 1 1 1 e  36 0 1 1 0 1 e  86BaRo.213               
2280.813980 0.001000   1.000e-03   43 0 1 1 1 1 e  42 0 1 1 0 1 e  86BaRo.219               
2252.899190 0.001000   1.000e-03   1 0 1 1 1 1 f   2 0 1 1 0 1 f   86BaRo.221               
2245.156290 0.001000   1.000e-03   11 0 1 1 1 1 f  12 0 1 1 0 1 f  86BaRo.231               
2244.351460 0.001000   1.000e-03   12 0 1 1 1 1 f  13 0 1 1 0 1 f  86BaRo.232               
2242.725660 0.001000   1.000e-03   14 0 1 1 1 1 f  15 0 1 1 0 1 f  86BaRo.234               
2241.904410 0.001000   1.000e-03   15 0 1 1 1 1 f  16 0 1 1 0 1 f  86BaRo.235               
2240.245450 0.001000   1.000e-03   17 0 1 1 1 1 f  18 0 1 1 0 1 f  86BaRo.237               
2238.564470 0.001000   1.305e-03   19 0 1 1 1 1 f  20 0 1 1 0 1 f  86BaRo.239               
2237.715590 0.001000   1.000e-03   20 0 1 1 1 1 f  21 0 1 1 0 1 f  86BaRo.240               
2235.136430 0.001000   1.000e-03   23 0 1 1 1 1 f  24 0 1 1 0 1 f  86BaRo.243               
2234.265690 0.001000   1.000e-03   24 0 1 1 1 1 f  25 0 1 1 0 1 f  86BaRo.244               
2233.389450 0.001000   1.000e-03   25 0 1 1 1 1 f  26 0 1 1 0 1 f  86BaRo.245               
2232.507800 0.001000   1.000e-03   26 0 1 1 1 1 f  27 0 1 1 0 1 f  86BaRo.246               
2231.620640 0.001000   1.000e-03   27 0 1 1 1 1 f  28 0 1 1 0 1 f  86BaRo.247               
2230.727970 0.001000   1.188e-03   28 0 1 1 1 1 f  29 0 1 1 0 1 f  86BaRo.248               
2228.017080 0.001000   1.000e-03   31 0 1 1 1 1 f  32 0 1 1 0 1 f  86BaRo.251               
2225.257330 0.001000   1.000e-03   34 0 1 1 1 1 f  35 0 1 1 0 1 f  86BaRo.254               
2224.326450 0.001000   1.000e-03   35 0 1 1 1 1 f  36 0 1 1 0 1 f  86BaRo.255               
2221.501100 0.001000   1.000e-03   38 0 1 1 1 1 f  39 0 1 1 0 1 f  86BaRo.258               
2220.548520 0.001000   1.000e-03   39 0 1 1 1 1 f  40 0 1 1 0 1 f  86BaRo.259               
2263.471580 0.001000   1.000e-03   13 0 1 1 1 1 f  12 0 1 1 0 1 f  86BaRo.277               
2264.131650 0.001000   1.000e-03   14 0 1 1 1 1 f  13 0 1 1 0 1 f  86BaRo.278               
2264.786330 0.001000   1.000e-03   15 0 1 1 1 1 f  14 0 1 1 0 1 f  86BaRo.279               
2265.435440 0.001000   1.000e-03   16 0 1 1 1 1 f  15 0 1 1 0 1 f  86BaRo.280               
2266.078730 0.001000   1.000e-03   17 0 1 1 1 1 f  16 0 1 1 0 1 f  86BaRo.281               
2266.716500 0.001000   1.000e-03   18 0 1 1 1 1 f  17 0 1 1 0 1 f  86BaRo.282               
2267.348640 0.001000   1.133e-03   19 0 1 1 1 1 f  18 0 1 1 0 1 f  86BaRo.283               
2267.975450 0.001000   1.043e-03   20 0 1 1 1 1 f  19 0 1 1 0 1 f  86BaRo.284               
2269.211620 0.001000   1.000e-03   22 0 1 1 1 1 f  21 0 1 1 0 1 f  86BaRo.286               
2269.821350 0.001000   1.000e-03   23 0 1 1 1 1 f  22 0 1 1 0 1 f  86BaRo.287               
2270.425540 0.001000   1.000e-03   24 0 1 1 1 1 f  23 0 1 1 0 1 f  86BaRo.288               
2271.023900 0.001000   1.000e-03   25 0 1 1 1 1 f  24 0 1 1 0 1 f  86BaRo.289               
2271.616770 0.001000   1.000e-03   26 0 1 1 1 1 f  25 0 1 1 0 1 f  86BaRo.290               
2272.785540 0.001000   1.203e-03   28 0 1 1 1 1 f  27 0 1 1 0 1 f  86BaRo.292               
2274.496460 0.001000   1.000e-03   31 0 1 1 1 1 f  30 0 1 1 0 1 f  86BaRo.295               
2275.055360 0.001000   1.000e-03   32 0 1 1 1 1 f  31 0 1 1 0 1 f  86BaRo.296               
2277.235150 0.001000   1.000e-03   36 0 1 1 1 1 f  35 0 1 1 0 1 f  86BaRo.300               
2278.810420 0.001000   1.000e-03   39 0 1 1 1 1 f  38 0 1 1 0 1 f  86BaRo.303               
2282.761420 0.001000   1.000e-03   47 0 1 1 1 1 f  46 0 1 1 0 1 f  86BaRo.311               
2283.229590 0.001000   1.000e-03   48 0 1 1 1 1 f  47 0 1 1 0 1 f  86BaRo.312               
2244.759400 0.000500   5.000e-04   0 1 0 0 1 2 e   1 1 0 0 0 2 e   86EsRo.2                 
2241.756900 0.000500   5.000e-04   4 1 0 0 1 2 e   5 1 0 0 0 2 e   86EsRo.6                 
2240.992800 0.000500   5.000e-04   5 1 0 0 1 2 e   6 1 0 0 0 2 e   86EsRo.7                 
2240.223600 0.000500   1.616e-03   6 1 0 0 1 2 e   7 1 0 0 0 2 e   86EsRo.8                 
2238.668800 0.000500   1.816e-03   8 1 0 0 1 2 e   9 1 0 0 0 2 e   86EsRo.10                
2237.882200 0.000500   5.000e-04   9 1 0 0 1 2 e   10 1 0 0 0 2 e  86EsRo.11                
2235.492900 0.000500   5.241e-04   12 1 0 0 1 2 e  13 1 0 0 0 2 e  86EsRo.14                
2234.687200 0.000500   1.231e-03   13 1 0 0 1 2 e  14 1 0 0 0 2 e  86EsRo.15                
2232.233400 0.000500   9.353e-04   16 1 0 0 1 2 e  17 1 0 0 0 2 e  86EsRo.18                
2230.569900 0.000500   5.000e-04   18 1 0 0 1 2 e  19 1 0 0 0 2 e  86EsRo.20                
2228.887600 0.000500   5.000e-04   20 1 0 0 1 2 e  21 1 0 0 0 2 e  86EsRo.22                
2228.037600 0.000500   9.077e-04   21 1 0 0 1 2 e  22 1 0 0 0 2 e  86EsRo.23                
2227.183600 0.000500   2.215e-03   22 1 0 0 1 2 e  23 1 0 0 0 2 e  86EsRo.24                
2225.454200 0.000500   9.052e-04   24 1 0 0 1 2 e  25 1 0 0 0 2 e  86EsRo.26                
2222.826800 0.000500   5.418e-04   27 1 0 0 1 2 e  28 1 0 0 0 2 e  86EsRo.29                
2221.939200 0.000500   5.000e-04   28 1 0 0 1 2 e  29 1 0 0 0 2 e  86EsRo.30                
2221.046800 0.000500   5.000e-04   29 1 0 0 1 2 e  30 1 0 0 0 2 e  86EsRo.31                
2220.149700 0.000500   1.249e-03   30 1 0 0 1 2 e  31 1 0 0 0 2 e  86EsRo.32                
2219.245700 0.000500   5.000e-04   31 1 0 0 1 2 e  32 1 0 0 0 2 e  86EsRo.33                
2217.424800 0.000500   6.912e-04   33 1 0 0 1 2 e  34 1 0 0 0 2 e  86EsRo.35                
2216.505200 0.000500   6.127e-04   34 1 0 0 1 2 e  35 1 0 0 0 2 e  86EsRo.36                
2215.581300 0.000500   5.000e-04   35 1 0 0 1 2 e  36 1 0 0 0 2 e  86EsRo.37                
2214.653100 0.000500   5.000e-04   36 1 0 0 1 2 e  37 1 0 0 0 2 e  86EsRo.38                
2211.831400 0.000500   9.594e-04   39 1 0 0 1 2 e  40 1 0 0 0 2 e  86EsRo.41                
2207.996700 0.000500   5.000e-04   43 1 0 0 1 2 e  44 1 0 0 0 2 e  86EsRo.45                
2207.027900 0.000500   6.694e-03   44 1 0 0 1 2 e  45 1 0 0 0 2 e  86EsRo.46                
2206.048600 0.000500   5.000e-04   45 1 0 0 1 2 e  46 1 0 0 0 2 e  86EsRo.47                
2204.079300 0.000500   5.000e-04   47 1 0 0 1 2 e  48 1 0 0 0 2 e  86EsRo.49                
2203.085600 0.000500   5.000e-04   48 1 0 0 1 2 e  49 1 0 0 0 2 e  86EsRo.50                
2200.074400 0.000500   5.000e-04   51 1 0 0 1 2 e  52 1 0 0 0 2 e  86EsRo.53                
2198.042200 0.000500   5.000e-04   53 1 0 0 1 2 e  54 1 0 0 0 2 e  86EsRo.55                
2197.020200 0.000500   5.000e-04   54 1 0 0 1 2 e  55 1 0 0 0 2 e  86EsRo.56                
2195.988600 0.000500   3.016e-03   55 1 0 0 1 2 e  56 1 0 0 0 2 e  86EsRo.57                
2194.955300 0.000500   5.000e-04   56 1 0 0 1 2 e  57 1 0 0 0 2 e  86EsRo.58                
2193.915800 0.000500   5.000e-04   57 1 0 0 1 2 e  58 1 0 0 0 2 e  86EsRo.59                
2192.870700 0.000500   5.000e-04   58 1 0 0 1 2 e  59 1 0 0 0 2 e  86EsRo.60                
2190.766200 0.000500   5.000e-04   60 1 0 0 1 2 e  61 1 0 0 0 2 e  86EsRo.62                
2189.703500 0.000500   5.000e-04   61 1 0 0 1 2 e  62 1 0 0 0 2 e  86EsRo.63                
2188.638300 0.000500   5.000e-04   62 1 0 0 1 2 e  63 1 0 0 0 2 e  86EsRo.64                
2187.568800 0.000500   5.000e-04   63 1 0 0 1 2 e  64 1 0 0 0 2 e  86EsRo.65                
2186.490800 0.000500   5.000e-04   64 1 0 0 1 2 e  65 1 0 0 0 2 e  86EsRo.66                
2185.410700 0.000500   5.000e-04   65 1 0 0 1 2 e  66 1 0 0 0 2 e  86EsRo.67                
2183.228000 0.000500   5.000e-04   67 1 0 0 1 2 e  68 1 0 0 0 2 e  86EsRo.69                
2181.031200 0.000500   5.000e-04   69 1 0 0 1 2 e  70 1 0 0 0 2 e  86EsRo.71                
2179.924300 0.000500   5.000e-04   70 1 0 0 1 2 e  71 1 0 0 0 2 e  86EsRo.72                
2177.693100 0.000500   5.000e-04   72 1 0 0 1 2 e  73 1 0 0 0 2 e  86EsRo.74                
2173.168000 0.000500   5.000e-04   76 1 0 0 1 2 e  77 1 0 0 0 2 e  86EsRo.78                
2169.721600 0.000500   5.000e-04   79 1 0 0 1 2 e  80 1 0 0 0 2 e  86EsRo.81                
2168.562300 0.000500   5.000e-04   80 1 0 0 1 2 e  81 1 0 0 0 2 e  86EsRo.82                
2166.226600 0.000500   5.000e-04   82 1 0 0 1 2 e  83 1 0 0 0 2 e  86EsRo.84                
2165.054800 0.000500   5.000e-04   83 1 0 0 1 2 e  84 1 0 0 0 2 e  86EsRo.85                
2247.674700 0.000500   5.000e-04   3 1 0 0 1 2 e   2 1 0 0 0 2 e   86EsRo.88                
2248.391000 0.000500   5.000e-04   4 1 0 0 1 2 e   3 1 0 0 0 2 e   86EsRo.89                
2249.100600 0.000500   5.000e-04   5 1 0 0 1 2 e   4 1 0 0 0 2 e   86EsRo.90                
2249.806200 0.000500   2.767e-03   6 1 0 0 1 2 e   5 1 0 0 0 2 e   86EsRo.91                
2251.199500 0.000500   3.060e-03   8 1 0 0 1 2 e   7 1 0 0 0 2 e   86EsRo.93                
2253.916200 0.000500   7.518e-04   12 1 0 0 1 2 e  11 1 0 0 0 2 e  86EsRo.97                
2257.195000 0.000500   5.000e-04   17 1 0 0 1 2 e  16 1 0 0 0 2 e  86EsRo.102               
2257.833400 0.000500   1.120e-03   18 1 0 0 1 2 e  17 1 0 0 0 2 e  86EsRo.103               
2258.467800 0.000500   5.000e-04   19 1 0 0 1 2 e  18 1 0 0 0 2 e  86EsRo.104               
2259.097600 0.000500   5.000e-04   20 1 0 0 1 2 e  19 1 0 0 0 2 e  86EsRo.105               
2260.339600 0.000500   2.888e-03   22 1 0 0 1 2 e  21 1 0 0 0 2 e  86EsRo.107               
2260.950000 0.000500   5.000e-04   23 1 0 0 1 2 e  22 1 0 0 0 2 e  86EsRo.108               
2261.555600 0.000500   6.207e-04   24 1 0 0 1 2 e  23 1 0 0 0 2 e  86EsRo.109               
2262.752100 0.000500   9.774e-04   26 1 0 0 1 2 e  25 1 0 0 0 2 e  86EsRo.111               
2263.342100 0.000500   5.000e-04   27 1 0 0 1 2 e  26 1 0 0 0 2 e  86EsRo.112               
2263.928500 0.000500   2.867e-03   28 1 0 0 1 2 e  27 1 0 0 0 2 e  86EsRo.113               
2265.079400 0.000500   1.486e-03   30 1 0 0 1 2 e  29 1 0 0 0 2 e  86EsRo.115               
2265.644800 0.000500   1.032e-03   31 1 0 0 1 2 e  30 1 0 0 0 2 e  86EsRo.116               
2266.208200 0.000500   5.000e-04   32 1 0 0 1 2 e  31 1 0 0 0 2 e  86EsRo.117               
2267.316700 0.000500   5.000e-04   34 1 0 0 1 2 e  33 1 0 0 0 2 e  86EsRo.119               
2267.863400 0.000500   5.747e-04   35 1 0 0 1 2 e  34 1 0 0 0 2 e  86EsRo.120               
2268.938300 0.000500   5.000e-04   37 1 0 0 1 2 e  36 1 0 0 0 2 e  86EsRo.122               
2269.993700 0.000500   3.822e-03   39 1 0 0 1 2 e  38 1 0 0 0 2 e  86EsRo.124               
2270.509100 0.000500   5.000e-04   40 1 0 0 1 2 e  39 1 0 0 0 2 e  86EsRo.125               
2271.024700 0.000500   3.958e-03   41 1 0 0 1 2 e  40 1 0 0 0 2 e  86EsRo.126               
2272.528100 0.000500   1.886e-03   44 1 0 0 1 2 e  43 1 0 0 0 2 e  86EsRo.129               
2273.501800 0.000500   5.000e-04   46 1 0 0 1 2 e  45 1 0 0 0 2 e  86EsRo.131               
2273.981400 0.000500   5.000e-04   47 1 0 0 1 2 e  46 1 0 0 0 2 e  86EsRo.132               
2274.455200 0.000500   5.000e-04   48 1 0 0 1 2 e  47 1 0 0 0 2 e  86EsRo.133               
2275.843200 0.000500   5.000e-04   51 1 0 0 1 2 e  50 1 0 0 0 2 e  86EsRo.136               
2277.180100 0.000500   5.000e-04   54 1 0 0 1 2 e  53 1 0 0 0 2 e  86EsRo.139               
2278.467700 0.000500   5.000e-04   57 1 0 0 1 2 e  56 1 0 0 0 2 e  86EsRo.142               
2279.704500 0.000500   5.000e-04   60 1 0 0 1 2 e  59 1 0 0 0 2 e  86EsRo.145               
2280.105800 0.000500   5.000e-04   61 1 0 0 1 2 e  60 1 0 0 0 2 e  86EsRo.146               
2280.500200 0.000500   5.000e-04   62 1 0 0 1 2 e  61 1 0 0 0 2 e  86EsRo.147               
2280.890100 0.000500   5.000e-04   63 1 0 0 1 2 e  62 1 0 0 0 2 e  86EsRo.148               
2281.276400 0.000500   5.000e-04   64 1 0 0 1 2 e  63 1 0 0 0 2 e  86EsRo.149               
2281.651800 0.000500   5.000e-04   65 1 0 0 1 2 e  64 1 0 0 0 2 e  86EsRo.150               
2282.395000 0.000500   5.000e-04   67 1 0 0 1 2 e  66 1 0 0 0 2 e  86EsRo.152               
2283.113100 0.000500   5.000e-04   69 1 0 0 1 2 e  68 1 0 0 0 2 e  86EsRo.154               
2283.460800 0.000500   5.000e-04   70 1 0 0 1 2 e  69 1 0 0 0 2 e  86EsRo.155               
2285.130000 0.000500   5.000e-04   75 1 0 0 1 2 e  74 1 0 0 0 2 e  86EsRo.160               
2286.939600 0.000500   5.000e-04   81 1 0 0 1 2 e  80 1 0 0 0 2 e  86EsRo.166               
2238.442900 0.000500   5.000e-04   8 1 0 0 1 1 e   9 1 0 0 0 1 e   86EsRo.180               
2236.067400 0.000500   1.454e-03   11 1 0 0 1 1 e  12 1 0 0 0 1 e  86EsRo.183               
2234.453900 0.000500   1.319e-03   13 1 0 0 1 1 e  14 1 0 0 0 1 e  86EsRo.185               
2233.639000 0.000500   1.906e-03   14 1 0 0 1 1 e  15 1 0 0 0 1 e  86EsRo.186               
2232.817800 0.000500   7.992e-04   15 1 0 0 1 1 e  16 1 0 0 0 1 e  86EsRo.187               
2231.991800 0.000500   5.000e-04   16 1 0 0 1 1 e  17 1 0 0 0 1 e  86EsRo.188               
2230.324400 0.000500   3.715e-03   18 1 0 0 1 1 e  19 1 0 0 0 1 e  86EsRo.190               
2229.479000 0.000500   1.288e-03   19 1 0 0 1 1 e  20 1 0 0 0 1 e  86EsRo.191               
2228.630200 0.000500   1.275e-03   20 1 0 0 1 1 e  21 1 0 0 0 1 e  86EsRo.192               
2227.776500 0.000500   2.090e-03   21 1 0 0 1 1 e  22 1 0 0 0 1 e  86EsRo.193               
2226.915700 0.000500   1.157e-03   22 1 0 0 1 1 e  23 1 0 0 0 1 e  86EsRo.194               
2226.050100 0.000500   1.267e-03   23 1 0 0 1 1 e  24 1 0 0 0 1 e  86EsRo.195               
2224.302600 0.000500   1.751e-03   25 1 0 0 1 1 e  26 1 0 0 0 1 e  86EsRo.197               
2223.421400 0.000500   2.770e-03   26 1 0 0 1 1 e  27 1 0 0 0 1 e  86EsRo.198               
2219.835800 0.000500   2.341e-03   30 1 0 0 1 1 e  31 1 0 0 0 1 e  86EsRo.202               
2218.924600 0.000500   2.282e-03   31 1 0 0 1 1 e  32 1 0 0 0 1 e  86EsRo.203               
2218.006100 0.000500   5.000e-04   32 1 0 0 1 1 e  33 1 0 0 0 1 e  86EsRo.204               
2217.087100 0.000500   1.721e-03   33 1 0 0 1 1 e  34 1 0 0 0 1 e  86EsRo.205               
2216.162200 0.000500   3.910e-03   34 1 0 0 1 1 e  35 1 0 0 0 1 e  86EsRo.206               
2215.229000 0.000500   4.436e-03   35 1 0 0 1 1 e  36 1 0 0 0 1 e  86EsRo.207               
2213.346900 0.000500   3.961e-03   37 1 0 0 1 1 e  38 1 0 0 0 1 e  86EsRo.209               
2211.439200 0.000500   5.000e-04   39 1 0 0 1 1 e  40 1 0 0 0 1 e  86EsRo.211               
2210.481500 0.000500   1.532e-03   40 1 0 0 1 1 e  41 1 0 0 0 1 e  86EsRo.212               
2207.565200 0.000500   5.000e-04   43 1 0 0 1 1 e  44 1 0 0 0 1 e  86EsRo.215               
2206.581800 0.000500   5.000e-04   44 1 0 0 1 1 e  45 1 0 0 0 1 e  86EsRo.216               
2205.592400 0.000500   4.001e-03   45 1 0 0 1 1 e  46 1 0 0 0 1 e  86EsRo.217               
2204.598900 0.000500   2.988e-03   46 1 0 0 1 1 e  47 1 0 0 0 1 e  86EsRo.218               
2203.601600 0.000500   5.000e-04   47 1 0 0 1 1 e  48 1 0 0 0 1 e  86EsRo.219               
2201.584800 0.000500   9.647e-04   49 1 0 0 1 1 e  50 1 0 0 0 1 e  86EsRo.221               
2200.569500 0.000500   5.000e-04   50 1 0 0 1 1 e  51 1 0 0 0 1 e  86EsRo.222               
2198.521900 0.000500   5.000e-04   52 1 0 0 1 1 e  53 1 0 0 0 1 e  86EsRo.224               
2197.489400 0.000500   5.000e-04   53 1 0 0 1 1 e  54 1 0 0 0 1 e  86EsRo.225               
2195.408500 0.000500   5.000e-04   55 1 0 0 1 1 e  56 1 0 0 0 1 e  86EsRo.227               
2194.357700 0.000500   5.000e-04   56 1 0 0 1 1 e  57 1 0 0 0 1 e  86EsRo.228               
2193.304300 0.000500   5.000e-04   57 1 0 0 1 1 e  58 1 0 0 0 1 e  86EsRo.229               
2191.178300 0.000500   5.000e-04   59 1 0 0 1 1 e  60 1 0 0 0 1 e  86EsRo.231               
2190.108200 0.000500   5.000e-04   60 1 0 0 1 1 e  61 1 0 0 0 1 e  86EsRo.232               
2189.028400 0.000500   5.000e-04   61 1 0 0 1 1 e  62 1 0 0 0 1 e  86EsRo.233               
2187.950400 0.000500   5.000e-04   62 1 0 0 1 1 e  63 1 0 0 0 1 e  86EsRo.234               
2186.861000 0.000500   5.000e-04   63 1 0 0 1 1 e  64 1 0 0 0 1 e  86EsRo.235               
2185.767600 0.000500   5.000e-04   64 1 0 0 1 1 e  65 1 0 0 0 1 e  86EsRo.236               
2183.567800 0.000500   5.000e-04   66 1 0 0 1 1 e  67 1 0 0 0 1 e  86EsRo.238               
2181.341200 0.000500   5.000e-04   68 1 0 0 1 1 e  69 1 0 0 0 1 e  86EsRo.240               
2180.218300 0.000500   5.000e-04   69 1 0 0 1 1 e  70 1 0 0 0 1 e  86EsRo.241               
2179.092800 0.000500   5.000e-04   70 1 0 0 1 1 e  71 1 0 0 0 1 e  86EsRo.242               
2177.964600 0.000500   5.000e-04   71 1 0 0 1 1 e  72 1 0 0 0 1 e  86EsRo.243               
2174.535600 0.000500   5.000e-04   74 1 0 0 1 1 e  75 1 0 0 0 1 e  86EsRo.246               
2173.384300 0.000500   5.000e-04   75 1 0 0 1 1 e  76 1 0 0 0 1 e  86EsRo.247               
2172.221800 0.000500   5.000e-04   76 1 0 0 1 1 e  77 1 0 0 0 1 e  86EsRo.248               
2171.059700 0.000500   5.000e-04   77 1 0 0 1 1 e  78 1 0 0 0 1 e  86EsRo.249               
2169.888300 0.000500   5.000e-04   78 1 0 0 1 1 e  79 1 0 0 0 1 e  86EsRo.250               
2167.535400 0.000500   5.000e-04   80 1 0 0 1 1 e  81 1 0 0 0 1 e  86EsRo.252               
2166.346800 0.000500   5.000e-04   81 1 0 0 1 1 e  82 1 0 0 0 1 e  86EsRo.253               
2165.159100 0.000500   5.000e-04   82 1 0 0 1 1 e  83 1 0 0 0 1 e  86EsRo.254               
2248.867800 0.000500   5.000e-04   5 1 0 0 1 1 e   4 1 0 0 0 1 e   86EsRo.260               
2249.569900 0.000500   1.761e-03   6 1 0 0 1 1 e   5 1 0 0 0 1 e   86EsRo.261               
2250.266900 0.000500   1.480e-03   7 1 0 0 1 1 e   6 1 0 0 0 1 e   86EsRo.262               
2251.639600 0.000500   1.516e-03   9 1 0 0 1 1 e   8 1 0 0 0 1 e   86EsRo.264               
2252.992200 0.000500   1.539e-03   11 1 0 0 1 1 e  10 1 0 0 0 1 e  86EsRo.266               
2255.630000 0.000500   1.465e-03   15 1 0 0 1 1 e  14 1 0 0 0 1 e  86EsRo.270               
2256.277100 0.000500   5.000e-04   16 1 0 0 1 1 e  15 1 0 0 0 1 e  86EsRo.271               
2256.916100 0.000500   5.000e-04   17 1 0 0 1 1 e  16 1 0 0 0 1 e  86EsRo.272               
2258.178700 0.000500   1.206e-03   19 1 0 0 1 1 e  18 1 0 0 0 1 e  86EsRo.274               
2260.029800 0.000500   2.479e-03   22 1 0 0 1 1 e  21 1 0 0 0 1 e  86EsRo.277               
2261.234200 0.000500   2.444e-03   24 1 0 0 1 1 e  23 1 0 0 0 1 e  86EsRo.279               
2262.411900 0.000500   1.856e-03   26 1 0 0 1 1 e  25 1 0 0 0 1 e  86EsRo.281               
2263.572900 0.000500   5.000e-04   28 1 0 0 1 1 e  27 1 0 0 0 1 e  86EsRo.283               
2264.709500 0.000500   5.341e-04   30 1 0 0 1 1 e  29 1 0 0 0 1 e  86EsRo.285               
2266.369300 0.000500   5.000e-04   33 1 0 0 1 1 e  32 1 0 0 0 1 e  86EsRo.288               
2266.911500 0.000500   5.000e-04   34 1 0 0 1 1 e  33 1 0 0 0 1 e  86EsRo.289               
2267.448400 0.000500   5.000e-04   35 1 0 0 1 1 e  34 1 0 0 0 1 e  86EsRo.290               
2269.023200 0.000500   5.000e-04   38 1 0 0 1 1 e  37 1 0 0 0 1 e  86EsRo.293               
2269.537200 0.000500   1.360e-03   39 1 0 0 1 1 e  38 1 0 0 0 1 e  86EsRo.294               
2270.046700 0.000500   1.985e-03   40 1 0 0 1 1 e  39 1 0 0 0 1 e  86EsRo.295               
2270.545500 0.000500   5.000e-04   41 1 0 0 1 1 e  40 1 0 0 0 1 e  86EsRo.296               
2272.968500 0.000500   5.000e-04   46 1 0 0 1 1 e  45 1 0 0 0 1 e  86EsRo.301               
2273.436300 0.000500   1.593e-03   47 1 0 0 1 1 e  46 1 0 0 0 1 e  86EsRo.302               
2275.249900 0.000500   5.000e-04   51 1 0 0 1 1 e  50 1 0 0 0 1 e  86EsRo.306               
2276.120400 0.000500   5.000e-04   53 1 0 0 1 1 e  52 1 0 0 0 1 e  86EsRo.308               
2277.795700 0.000500   5.000e-04   57 1 0 0 1 1 e  56 1 0 0 0 1 e  86EsRo.312               
2278.595000 0.000500   5.000e-04   59 1 0 0 1 1 e  58 1 0 0 0 1 e  86EsRo.314               
2279.374300 0.000500   5.000e-04   61 1 0 0 1 1 e  60 1 0 0 0 1 e  86EsRo.316               
2279.755100 0.000500   5.000e-04   62 1 0 0 1 1 e  61 1 0 0 0 1 e  86EsRo.317               
2280.500000 0.000500   5.000e-04   64 1 0 0 1 1 e  63 1 0 0 0 1 e  86EsRo.319               
2281.573400 0.000500   5.000e-04   67 1 0 0 1 1 e  66 1 0 0 0 1 e  86EsRo.322               
2281.920000 0.000500   5.000e-04   68 1 0 0 1 1 e  67 1 0 0 0 1 e  86EsRo.323               
2282.921100 0.000500   5.000e-04   71 1 0 0 1 1 e  70 1 0 0 0 1 e  86EsRo.326               
2283.559700 0.000500   5.000e-04   73 1 0 0 1 1 e  72 1 0 0 0 1 e  86EsRo.328               
2283.871600 0.000500   5.000e-04   74 1 0 0 1 1 e  73 1 0 0 0 1 e  86EsRo.329               
2284.769300 0.000500   5.000e-04   77 1 0 0 1 1 e  76 1 0 0 0 1 e  86EsRo.332               
2285.341700 0.000500   5.000e-04   79 1 0 0 1 1 e  78 1 0 0 0 1 e  86EsRo.334               
2285.619600 0.000500   5.000e-04   80 1 0 0 1 1 e  79 1 0 0 0 1 e  86EsRo.335               
2285.886200 0.000500   5.000e-04   81 1 0 0 1 1 e  80 1 0 0 0 1 e  86EsRo.336               
2265.233400 0.002200   2.200e-03   0 0 0 0 1 1 e   1 0 0 0 0 1 e   86EsSaRoVa.2             
2264.494400 0.000700   7.000e-04   1 0 0 0 1 1 e   2 0 0 0 0 1 e   86EsSaRoVa.3             
2263.746500 0.000500   5.000e-04   2 0 0 0 1 1 e   3 0 0 0 0 1 e   86EsSaRoVa.4             
2262.990700 0.002400   2.400e-03   3 0 0 0 1 1 e   4 0 0 0 0 1 e   86EsSaRoVa.5             
2262.234900 0.000500   7.918e-04   4 0 0 0 1 1 e   5 0 0 0 0 1 e   86EsSaRoVa.6             
2261.467700 0.002000   2.418e-03   5 0 0 0 1 1 e   6 0 0 0 0 1 e   86EsSaRoVa.7             
2260.700400 0.000300   3.000e-04   6 0 0 0 1 1 e   7 0 0 0 0 1 e   86EsSaRoVa.8             
2259.926600 0.001200   1.834e-03   7 0 0 0 1 1 e   8 0 0 0 0 1 e   86EsSaRoVa.9             
2259.144200 0.000400   4.438e-04   8 0 0 0 1 1 e   9 0 0 0 0 1 e   86EsSaRoVa.10            
2258.357400 0.000500   5.000e-04   9 0 0 0 1 1 e   10 0 0 0 0 1 e  86EsSaRoVa.11            
2257.565600 0.000300   3.000e-04   10 0 0 0 1 1 e  11 0 0 0 0 1 e  86EsSaRoVa.12            
2255.964900 0.000400   4.000e-04   12 0 0 0 1 1 e  13 0 0 0 0 1 e  86EsSaRoVa.14            
2255.157500 0.001200   1.425e-03   13 0 0 0 1 1 e  14 0 0 0 0 1 e  86EsSaRoVa.15            
2254.341700 0.000600   6.000e-04   14 0 0 0 1 1 e  15 0 0 0 0 1 e  86EsSaRoVa.16            
2253.522900 0.000500   5.000e-04   15 0 0 0 1 1 e  16 0 0 0 0 1 e  86EsSaRoVa.17            
2252.697600 0.000400   6.459e-04   16 0 0 0 1 1 e  17 0 0 0 0 1 e  86EsSaRoVa.18            
2251.866400 0.000300   3.000e-04   17 0 0 0 1 1 e  18 0 0 0 0 1 e  86EsSaRoVa.19            
2251.030400 0.000400   4.000e-04   18 0 0 0 1 1 e  19 0 0 0 0 1 e  86EsSaRoVa.20            
2250.188200 0.000300   3.000e-04   19 0 0 0 1 1 e  20 0 0 0 0 1 e  86EsSaRoVa.21            
2249.340700 0.000300   3.000e-04   20 0 0 0 1 1 e  21 0 0 0 0 1 e  86EsSaRoVa.22            
2248.487200 0.000700   7.000e-04   21 0 0 0 1 1 e  22 0 0 0 0 1 e  86EsSaRoVa.23            
2247.630700 0.001200   1.200e-03   22 0 0 0 1 1 e  23 0 0 0 0 1 e  86EsSaRoVa.24            
2246.764300 0.001200   1.200e-03   23 0 0 0 1 1 e  24 0 0 0 0 1 e  86EsSaRoVa.25            
2245.896700 0.000400   5.335e-04   24 0 0 0 1 1 e  25 0 0 0 0 1 e  86EsSaRoVa.26            
2245.021500 0.000600   6.000e-04   25 0 0 0 1 1 e  26 0 0 0 0 1 e  86EsSaRoVa.27            
2244.140800 0.000300   3.000e-04   26 0 0 0 1 1 e  27 0 0 0 0 1 e  86EsSaRoVa.28            
2243.255800 0.000600   7.931e-04   27 0 0 0 1 1 e  28 0 0 0 0 1 e  86EsSaRoVa.29            
2242.364300 0.000500   6.344e-04   28 0 0 0 1 1 e  29 0 0 0 0 1 e  86EsSaRoVa.30            
2240.565300 0.000900   1.157e-03   30 0 0 0 1 1 e  31 0 0 0 0 1 e  86EsSaRoVa.32            
2239.659500 0.005000   5.000e-03   31 0 0 0 1 1 e  32 0 0 0 0 1 e  86EsSaRoVa.33            
2237.824200 0.000400   4.000e-04   33 0 0 0 1 1 e  34 0 0 0 0 1 e  86EsSaRoVa.35            
2235.968800 0.001200   1.243e-03   35 0 0 0 1 1 e  36 0 0 0 0 1 e  86EsSaRoVa.37            
2235.035000 0.000300   3.000e-04   36 0 0 0 1 1 e  37 0 0 0 0 1 e  86EsSaRoVa.38            
2234.094200 0.000300   3.000e-04   37 0 0 0 1 1 e  38 0 0 0 0 1 e  86EsSaRoVa.39            
2233.148000 0.000300   3.000e-04   38 0 0 0 1 1 e  39 0 0 0 0 1 e  86EsSaRoVa.40            
2232.196300 0.000300   3.000e-04   39 0 0 0 1 1 e  40 0 0 0 0 1 e  86EsSaRoVa.41            
2231.238800 0.000300   3.000e-04   40 0 0 0 1 1 e  41 0 0 0 0 1 e  86EsSaRoVa.42            
2230.276600 0.000300   3.000e-04   41 0 0 0 1 1 e  42 0 0 0 0 1 e  86EsSaRoVa.43            
2229.307700 0.000600   6.000e-04   42 0 0 0 1 1 e  43 0 0 0 0 1 e  86EsSaRoVa.44            
2228.335400 0.000500   4.878e-03   43 0 0 0 1 1 e  44 0 0 0 0 1 e  86EsSaRoVa.45            
2227.355900 0.000300   3.000e-04   44 0 0 0 1 1 e  45 0 0 0 0 1 e  86EsSaRoVa.46            
2226.371600 0.000300   3.000e-04   45 0 0 0 1 1 e  46 0 0 0 0 1 e  86EsSaRoVa.47            
2225.381900 0.000400   5.779e-04   46 0 0 0 1 1 e  47 0 0 0 0 1 e  86EsSaRoVa.48            
2224.386800 0.000400   4.000e-04   47 0 0 0 1 1 e  48 0 0 0 0 1 e  86EsSaRoVa.49            
2223.387600 0.001200   2.173e-03   48 0 0 0 1 1 e  49 0 0 0 0 1 e  86EsSaRoVa.50            
2221.368900 0.000600   1.168e-03   50 0 0 0 1 1 e  51 0 0 0 0 1 e  86EsSaRoVa.52            
2220.350200 0.000500   5.000e-04   51 0 0 0 1 1 e  52 0 0 0 0 1 e  86EsSaRoVa.53            
2219.328600 0.000300   3.000e-04   52 0 0 0 1 1 e  53 0 0 0 0 1 e  86EsSaRoVa.54            
2218.300700 0.000300   3.000e-04   53 0 0 0 1 1 e  54 0 0 0 0 1 e  86EsSaRoVa.55            
2217.267800 0.000500   2.016e-03   54 0 0 0 1 1 e  55 0 0 0 0 1 e  86EsSaRoVa.56            
2216.228900 0.000300   3.000e-04   55 0 0 0 1 1 e  56 0 0 0 0 1 e  86EsSaRoVa.57            
2215.184900 0.000300   3.000e-04   56 0 0 0 1 1 e  57 0 0 0 0 1 e  86EsSaRoVa.58            
2214.134000 0.000800   8.000e-04   57 0 0 0 1 1 e  58 0 0 0 0 1 e  86EsSaRoVa.59            
2213.080500 0.000300   3.000e-04   58 0 0 0 1 1 e  59 0 0 0 0 1 e  86EsSaRoVa.60            
2212.020000 0.000300   3.000e-04   59 0 0 0 1 1 e  60 0 0 0 0 1 e  86EsSaRoVa.61            
2210.954500 0.000300   3.000e-04   60 0 0 0 1 1 e  61 0 0 0 0 1 e  86EsSaRoVa.62            
2209.884000 0.000500   5.000e-04   61 0 0 0 1 1 e  62 0 0 0 0 1 e  86EsSaRoVa.63            
2208.805500 0.001400   1.400e-03   62 0 0 0 1 1 e  63 0 0 0 0 1 e  86EsSaRoVa.64            
2207.725900 0.000600   6.000e-04   63 0 0 0 1 1 e  64 0 0 0 0 1 e  86EsSaRoVa.65            
2206.636700 0.001100   1.100e-03   64 0 0 0 1 1 e  65 0 0 0 0 1 e  86EsSaRoVa.66            
2205.544600 0.000400   4.000e-04   65 0 0 0 1 1 e  66 0 0 0 0 1 e  86EsSaRoVa.67            
2204.447100 0.000300   3.000e-04   66 0 0 0 1 1 e  67 0 0 0 0 1 e  86EsSaRoVa.68            
2203.344600 0.000900   9.000e-04   67 0 0 0 1 1 e  68 0 0 0 0 1 e  86EsSaRoVa.69            
2202.235700 0.000700   7.000e-04   68 0 0 0 1 1 e  69 0 0 0 0 1 e  86EsSaRoVa.70            
2201.121100 0.000300   3.000e-04   69 0 0 0 1 1 e  70 0 0 0 0 1 e  86EsSaRoVa.71            
2199.999100 0.002500   2.500e-03   70 0 0 0 1 1 e  71 0 0 0 0 1 e  86EsSaRoVa.72            
2198.877100 0.000600   6.000e-04   71 0 0 0 1 1 e  72 0 0 0 0 1 e  86EsSaRoVa.73            
2195.470200 0.000300   3.000e-04   74 0 0 0 1 1 e  75 0 0 0 0 1 e  86EsSaRoVa.76            
2193.173500 0.001000   1.000e-03   76 0 0 0 1 1 e  77 0 0 0 0 1 e  86EsSaRoVa.78            
2192.014300 0.000800   8.000e-04   77 0 0 0 1 1 e  78 0 0 0 0 1 e  86EsSaRoVa.79            
2190.852700 0.000300   3.000e-04   78 0 0 0 1 1 e  79 0 0 0 0 1 e  86EsSaRoVa.80            
2189.685100 0.000600   6.000e-04   79 0 0 0 1 1 e  80 0 0 0 0 1 e  86EsSaRoVa.81            
2187.334400 0.000300   3.000e-04   81 0 0 0 1 1 e  82 0 0 0 0 1 e  86EsSaRoVa.83            
2186.150600 0.000300   3.000e-04   82 0 0 0 1 1 e  83 0 0 0 0 1 e  86EsSaRoVa.84            
2184.961200 0.000700   7.000e-04   83 0 0 0 1 1 e  84 0 0 0 0 1 e  86EsSaRoVa.85            
2182.568100 0.000300   3.000e-04   85 0 0 0 1 1 e  86 0 0 0 0 1 e  86EsSaRoVa.87            
2181.363300 0.000300   3.000e-04   86 0 0 0 1 1 e  87 0 0 0 0 1 e  86EsSaRoVa.88            
2180.153200 0.000500   5.000e-04   87 0 0 0 1 1 e  88 0 0 0 0 1 e  86EsSaRoVa.89            
2178.937900 0.000300   3.000e-04   88 0 0 0 1 1 e  89 0 0 0 0 1 e  86EsSaRoVa.90            
2177.719200 0.001800   1.800e-03   89 0 0 0 1 1 e  90 0 0 0 0 1 e  86EsSaRoVa.91            
2176.491500 0.000300   3.000e-04   90 0 0 0 1 1 e  91 0 0 0 0 1 e  86EsSaRoVa.92            
2175.260100 0.000300   3.000e-04   91 0 0 0 1 1 e  92 0 0 0 0 1 e  86EsSaRoVa.93            
2174.023200 0.000300   3.000e-04   92 0 0 0 1 1 e  93 0 0 0 0 1 e  86EsSaRoVa.94            
2171.782700 0.000800   8.000e-04   93 0 0 0 1 1 e  94 0 0 0 0 1 e  86EsSaRoVa.95            
2171.534100 0.002700   2.700e-03   94 0 0 0 1 1 e  95 0 0 0 0 1 e  86EsSaRoVa.96            
2170.282600 0.000500   5.000e-04   95 0 0 0 1 1 e  96 0 0 0 0 1 e  86EsSaRoVa.97            
2169.024700 0.000700   7.000e-04   96 0 0 0 1 1 e  97 0 0 0 0 1 e  86EsSaRoVa.98            
2167.759400 0.001400   1.400e-03   97 0 0 0 1 1 e  98 0 0 0 0 1 e  86EsSaRoVa.99            
2163.939500 0.000800   8.000e-04   100 0 0 0 1 1 e 101 0 0 0 0 1 e 86EsSaRoVa.102           
2162.658000 0.001400   1.400e-03   101 0 0 0 1 1 e 102 0 0 0 0 1 e 86EsSaRoVa.103           
2157.467400 0.001000   1.000e-03   105 0 0 0 1 1 e 106 0 0 0 0 1 e 86EsSaRoVa.107           
2266.703200 0.001100   1.100e-03   1 0 0 0 1 1 e   0 0 0 0 0 1 e   86EsSaRoVa.108           
2267.428500 0.000400   4.000e-04   2 0 0 0 1 1 e   1 0 0 0 0 1 e   86EsSaRoVa.109           
2268.861000 0.000400   4.645e-04   4 0 0 0 1 1 e   3 0 0 0 0 1 e   86EsSaRoVa.111           
2269.570500 0.000600   6.727e-04   5 0 0 0 1 1 e   4 0 0 0 0 1 e   86EsSaRoVa.112           
2270.273500 0.002300   2.300e-03   6 0 0 0 1 1 e   5 0 0 0 0 1 e   86EsSaRoVa.113           
2270.969900 0.000700   7.000e-04   7 0 0 0 1 1 e   6 0 0 0 0 1 e   86EsSaRoVa.114           
2271.661500 0.000400   4.000e-04   8 0 0 0 1 1 e   7 0 0 0 0 1 e   86EsSaRoVa.115           
2272.348400 0.000600   9.020e-04   9 0 0 0 1 1 e   8 0 0 0 0 1 e   86EsSaRoVa.116           
2273.028000 0.000600   6.000e-04   10 0 0 0 1 1 e  9 0 0 0 0 1 e   86EsSaRoVa.117           
2273.703100 0.000700   7.000e-04   11 0 0 0 1 1 e  10 0 0 0 0 1 e  86EsSaRoVa.118           
2274.371800 0.000500   5.000e-04   12 0 0 0 1 1 e  11 0 0 0 0 1 e  86EsSaRoVa.119           
2275.035600 0.000300   3.000e-04   13 0 0 0 1 1 e  12 0 0 0 0 1 e  86EsSaRoVa.120           
2275.693500 0.000400   4.000e-04   14 0 0 0 1 1 e  13 0 0 0 0 1 e  86EsSaRoVa.121           
2276.345000 0.001100   1.100e-03   15 0 0 0 1 1 e  14 0 0 0 0 1 e  86EsSaRoVa.122           
2276.992600 0.000500   5.000e-04   16 0 0 0 1 1 e  15 0 0 0 0 1 e  86EsSaRoVa.123           
2277.634100 0.000800   8.000e-04   17 0 0 0 1 1 e  16 0 0 0 0 1 e  86EsSaRoVa.124           
2278.270000 0.000600   6.000e-04   18 0 0 0 1 1 e  17 0 0 0 0 1 e  86EsSaRoVa.125           
2278.899500 0.000400   4.000e-04   19 0 0 0 1 1 e  18 0 0 0 0 1 e  86EsSaRoVa.126           
2279.524100 0.000500   5.361e-04   20 0 0 0 1 1 e  19 0 0 0 0 1 e  86EsSaRoVa.127           
2280.141000 0.001000   1.050e-03   21 0 0 0 1 1 e  20 0 0 0 0 1 e  86EsSaRoVa.128           
2280.755100 0.000400   4.000e-04   22 0 0 0 1 1 e  21 0 0 0 0 1 e  86EsSaRoVa.129           
2281.362200 0.000500   5.000e-04   23 0 0 0 1 1 e  22 0 0 0 0 1 e  86EsSaRoVa.130           
2281.964000 0.000300   3.000e-04   24 0 0 0 1 1 e  23 0 0 0 0 1 e  86EsSaRoVa.131           
2282.559800 0.000400   4.000e-04   25 0 0 0 1 1 e  24 0 0 0 0 1 e  86EsSaRoVa.132           
2283.150900 0.000400   6.019e-04   26 0 0 0 1 1 e  25 0 0 0 0 1 e  86EsSaRoVa.133           
2283.735600 0.000500   5.000e-04   27 0 0 0 1 1 e  26 0 0 0 0 1 e  86EsSaRoVa.134           
2284.314500 0.000300   3.000e-04   28 0 0 0 1 1 e  27 0 0 0 0 1 e  86EsSaRoVa.135           
2284.888500 0.000700   9.594e-04   29 0 0 0 1 1 e  28 0 0 0 0 1 e  86EsSaRoVa.136           
2286.018600 0.000900   1.081e-03   31 0 0 0 1 1 e  30 0 0 0 0 1 e  86EsSaRoVa.138           
2287.124200 0.002000   2.000e-03   33 0 0 0 1 1 e  32 0 0 0 0 1 e  86EsSaRoVa.140           
2287.669900 0.000300   3.000e-04   34 0 0 0 1 1 e  33 0 0 0 0 1 e  86EsSaRoVa.141           
2288.209300 0.000300   3.000e-04   35 0 0 0 1 1 e  34 0 0 0 0 1 e  86EsSaRoVa.142           
2288.743700 0.000900   9.000e-04   36 0 0 0 1 1 e  35 0 0 0 0 1 e  86EsSaRoVa.143           
2289.271300 0.000300   3.000e-04   37 0 0 0 1 1 e  36 0 0 0 0 1 e  86EsSaRoVa.144           
2289.793500 0.000300   3.000e-04   38 0 0 0 1 1 e  37 0 0 0 0 1 e  86EsSaRoVa.145           
2290.310600 0.000600   6.000e-04   39 0 0 0 1 1 e  38 0 0 0 0 1 e  86EsSaRoVa.146           
2290.821400 0.000400   4.000e-04   40 0 0 0 1 1 e  39 0 0 0 0 1 e  86EsSaRoVa.147           
2291.326700 0.000300   3.000e-04   41 0 0 0 1 1 e  40 0 0 0 0 1 e  86EsSaRoVa.148           
2291.826400 0.000300   3.000e-04   42 0 0 0 1 1 e  41 0 0 0 0 1 e  86EsSaRoVa.149           
2292.320200 0.000300   3.000e-04   43 0 0 0 1 1 e  42 0 0 0 0 1 e  86EsSaRoVa.150           
2292.809100 0.000600   9.834e-04   44 0 0 0 1 1 e  43 0 0 0 0 1 e  86EsSaRoVa.151           
2293.290300 0.000700   1.118e-03   45 0 0 0 1 1 e  44 0 0 0 0 1 e  86EsSaRoVa.152           
2293.767700 0.000400   4.000e-04   46 0 0 0 1 1 e  45 0 0 0 0 1 e  86EsSaRoVa.153           
2294.704100 0.000600   6.000e-04   48 0 0 0 1 1 e  47 0 0 0 0 1 e  86EsSaRoVa.155           
2295.164400 0.000300   3.000e-04   49 0 0 0 1 1 e  48 0 0 0 0 1 e  86EsSaRoVa.156           
2295.618100 0.000300   3.000e-04   50 0 0 0 1 1 e  49 0 0 0 0 1 e  86EsSaRoVa.157           
2296.064200 0.002300   3.300e-03   51 0 0 0 1 1 e  50 0 0 0 0 1 e  86EsSaRoVa.158           
2296.510000 0.000800   8.000e-04   52 0 0 0 1 1 e  51 0 0 0 0 1 e  86EsSaRoVa.159           
2296.946200 0.000400   5.826e-03   53 0 0 0 1 1 e  52 0 0 0 0 1 e  86EsSaRoVa.160           
2297.377500 0.000400   4.000e-04   54 0 0 0 1 1 e  53 0 0 0 0 1 e  86EsSaRoVa.161           
2297.803200 0.000400   1.805e-03   55 0 0 0 1 1 e  54 0 0 0 0 1 e  86EsSaRoVa.162           
2298.222300 0.000400   4.000e-04   56 0 0 0 1 1 e  55 0 0 0 0 1 e  86EsSaRoVa.163           
2298.636300 0.000300   3.000e-04   57 0 0 0 1 1 e  56 0 0 0 0 1 e  86EsSaRoVa.164           
2299.044600 0.000300   3.000e-04   58 0 0 0 1 1 e  57 0 0 0 0 1 e  86EsSaRoVa.165           
2299.447300 0.000300   3.000e-04   59 0 0 0 1 1 e  58 0 0 0 0 1 e  86EsSaRoVa.166           
2299.843300 0.000800   8.000e-04   60 0 0 0 1 1 e  59 0 0 0 0 1 e  86EsSaRoVa.167           
2300.234200 0.000600   6.000e-04   61 0 0 0 1 1 e  60 0 0 0 0 1 e  86EsSaRoVa.168           
2300.620400 0.000300   3.000e-04   62 0 0 0 1 1 e  61 0 0 0 0 1 e  86EsSaRoVa.169           
2300.998400 0.001200   1.200e-03   63 0 0 0 1 1 e  62 0 0 0 0 1 e  86EsSaRoVa.170           
2301.373700 0.000300   3.000e-04   64 0 0 0 1 1 e  63 0 0 0 0 1 e  86EsSaRoVa.171           
2301.743700 0.002100   2.100e-03   65 0 0 0 1 1 e  64 0 0 0 0 1 e  86EsSaRoVa.172           
2302.104200 0.000300   3.000e-04   66 0 0 0 1 1 e  65 0 0 0 0 1 e  86EsSaRoVa.173           
2302.460800 0.000300   3.000e-04   67 0 0 0 1 1 e  66 0 0 0 0 1 e  86EsSaRoVa.174           
2302.810500 0.000900   9.000e-04   68 0 0 0 1 1 e  67 0 0 0 0 1 e  86EsSaRoVa.175           
2303.154500 0.002300   4.476e-03   69 0 0 0 1 1 e  68 0 0 0 0 1 e  86EsSaRoVa.176           
2303.498500 0.002800   2.800e-03   70 0 0 0 1 1 e  69 0 0 0 0 1 e  86EsSaRoVa.177           
2303.830000 0.000400   4.000e-04   71 0 0 0 1 1 e  70 0 0 0 0 1 e  86EsSaRoVa.178           
2304.159400 0.001200   1.200e-03   72 0 0 0 1 1 e  71 0 0 0 0 1 e  86EsSaRoVa.179           
2304.481500 0.001500   1.500e-03   73 0 0 0 1 1 e  72 0 0 0 0 1 e  86EsSaRoVa.180           
2304.797400 0.001200   1.200e-03   74 0 0 0 1 1 e  73 0 0 0 0 1 e  86EsSaRoVa.181           
2305.106400 0.000300   3.000e-04   75 0 0 0 1 1 e  74 0 0 0 0 1 e  86EsSaRoVa.182           
2305.411000 0.000300   3.000e-04   76 0 0 0 1 1 e  75 0 0 0 0 1 e  86EsSaRoVa.183           
2305.709800 0.000300   3.000e-04   77 0 0 0 1 1 e  76 0 0 0 0 1 e  86EsSaRoVa.184           
2306.003400 0.000400   4.000e-04   78 0 0 0 1 1 e  77 0 0 0 0 1 e  86EsSaRoVa.185           
2306.290700 0.000300   3.000e-04   79 0 0 0 1 1 e  78 0 0 0 0 1 e  86EsSaRoVa.186           
2306.572200 0.000300   3.000e-04   80 0 0 0 1 1 e  79 0 0 0 0 1 e  86EsSaRoVa.187           
2306.848200 0.000300   3.000e-04   81 0 0 0 1 1 e  80 0 0 0 0 1 e  86EsSaRoVa.188           
2307.116600 0.001300   1.300e-03   82 0 0 0 1 1 e  81 0 0 0 0 1 e  86EsSaRoVa.189           
2307.893800 0.000300   3.000e-04   85 0 0 0 1 1 e  84 0 0 0 0 1 e  86EsSaRoVa.192           
2308.381000 0.000400   4.000e-04   87 0 0 0 1 1 e  86 0 0 0 0 1 e  86EsSaRoVa.194           
2308.846400 0.000400   4.000e-04   89 0 0 0 1 1 e  88 0 0 0 0 1 e  86EsSaRoVa.196           
2309.070100 0.000200   2.000e-04   90 0 0 0 1 1 e  89 0 0 0 0 1 e  86EsSaRoVa.197           
2309.499700 0.000400   4.000e-04   92 0 0 0 1 1 e  91 0 0 0 0 1 e  86EsSaRoVa.199           
2309.704800 0.000900   9.000e-04   93 0 0 0 1 1 e  92 0 0 0 0 1 e  86EsSaRoVa.200           
2309.906800 0.000200   2.000e-04   94 0 0 0 1 1 e  93 0 0 0 0 1 e  86EsSaRoVa.201           
2310.290100 0.001400   1.400e-03   96 0 0 0 1 1 e  95 0 0 0 0 1 e  86EsSaRoVa.203           
2310.474400 0.000700   7.000e-04   97 0 0 0 1 1 e  96 0 0 0 0 1 e  86EsSaRoVa.204           
2310.650400 0.000600   6.000e-04   98 0 0 0 1 1 e  97 0 0 0 0 1 e  86EsSaRoVa.205           
2310.822400 0.000700   7.000e-04   99 0 0 0 1 1 e  98 0 0 0 0 1 e  86EsSaRoVa.206           
2311.147600 0.001200   1.200e-03   101 0 0 0 1 1 e 100 0 0 0 0 1 e 86EsSaRoVa.208           
2244.759400 0.000500   5.000e-04   0 1 0 0 1 2 e   1 1 0 0 0 2 e   86EsSaRoVa.216           
2241.756900 0.001200   1.200e-03   4 1 0 0 1 2 e   5 1 0 0 0 2 e   86EsSaRoVa.220           
2240.992800 0.000400   4.000e-04   5 1 0 0 1 2 e   6 1 0 0 0 2 e   86EsSaRoVa.221           
2240.223600 0.000300   1.616e-03   6 1 0 0 1 2 e   7 1 0 0 0 2 e   86EsSaRoVa.222           
2238.668800 0.000700   1.816e-03   8 1 0 0 1 2 e   9 1 0 0 0 2 e   86EsSaRoVa.224           
2237.882200 0.001700   1.700e-03   9 1 0 0 1 2 e   10 1 0 0 0 2 e  86EsSaRoVa.225           
2235.492900 0.000600   6.000e-04   12 1 0 0 1 2 e  13 1 0 0 0 2 e  86EsSaRoVa.228           
2234.687200 0.000500   1.231e-03   13 1 0 0 1 2 e  14 1 0 0 0 2 e  86EsSaRoVa.229           
2232.233400 0.000300   9.353e-04   16 1 0 0 1 2 e  17 1 0 0 0 2 e  86EsSaRoVa.232           
2230.569900 0.000800   8.000e-04   18 1 0 0 1 2 e  19 1 0 0 0 2 e  86EsSaRoVa.234           
2228.887600 0.000400   4.000e-04   20 1 0 0 1 2 e  21 1 0 0 0 2 e  86EsSaRoVa.236           
2228.037600 0.000300   9.077e-04   21 1 0 0 1 2 e  22 1 0 0 0 2 e  86EsSaRoVa.237           
2227.183600 0.000900   2.215e-03   22 1 0 0 1 2 e  23 1 0 0 0 2 e  86EsSaRoVa.238           
2225.454200 0.001900   1.900e-03   24 1 0 0 1 2 e  25 1 0 0 0 2 e  86EsSaRoVa.240           
2222.826800 0.000300   5.418e-04   27 1 0 0 1 2 e  28 1 0 0 0 2 e  86EsSaRoVa.243           
2221.939200 0.000300   3.152e-04   28 1 0 0 1 2 e  29 1 0 0 0 2 e  86EsSaRoVa.244           
2221.046800 0.000400   4.000e-04   29 1 0 0 1 2 e  30 1 0 0 0 2 e  86EsSaRoVa.245           
2220.149700 0.000500   1.249e-03   30 1 0 0 1 2 e  31 1 0 0 0 2 e  86EsSaRoVa.246           
2219.245700 0.000500   5.000e-04   31 1 0 0 1 2 e  32 1 0 0 0 2 e  86EsSaRoVa.247           
2217.424800 0.000400   6.912e-04   33 1 0 0 1 2 e  34 1 0 0 0 2 e  86EsSaRoVa.249           
2216.505200 0.000300   6.127e-04   34 1 0 0 1 2 e  35 1 0 0 0 2 e  86EsSaRoVa.250           
2215.581300 0.000300   3.000e-04   35 1 0 0 1 2 e  36 1 0 0 0 2 e  86EsSaRoVa.251           
2214.653100 0.000900   9.000e-04   36 1 0 0 1 2 e  37 1 0 0 0 2 e  86EsSaRoVa.252           
2211.831400 0.000800   9.468e-04   39 1 0 0 1 2 e  40 1 0 0 0 2 e  86EsSaRoVa.255           
2207.996700 0.000600   6.000e-04   43 1 0 0 1 2 e  44 1 0 0 0 2 e  86EsSaRoVa.259           
2207.027900 0.002200   6.694e-03   44 1 0 0 1 2 e  45 1 0 0 0 2 e  86EsSaRoVa.260           
2206.048600 0.000300   3.000e-04   45 1 0 0 1 2 e  46 1 0 0 0 2 e  86EsSaRoVa.261           
2204.079300 0.000400   4.000e-04   47 1 0 0 1 2 e  48 1 0 0 0 2 e  86EsSaRoVa.263           
2203.085600 0.000800   8.000e-04   48 1 0 0 1 2 e  49 1 0 0 0 2 e  86EsSaRoVa.264           
2200.074400 0.002100   2.100e-03   51 1 0 0 1 2 e  52 1 0 0 0 2 e  86EsSaRoVa.267           
2198.042200 0.001600   1.600e-03   53 1 0 0 1 2 e  54 1 0 0 0 2 e  86EsSaRoVa.269           
2197.020200 0.000700   7.000e-04   54 1 0 0 1 2 e  55 1 0 0 0 2 e  86EsSaRoVa.270           
2195.988600 0.001600   3.016e-03   55 1 0 0 1 2 e  56 1 0 0 0 2 e  86EsSaRoVa.271           
2194.955300 0.000500   5.000e-04   56 1 0 0 1 2 e  57 1 0 0 0 2 e  86EsSaRoVa.272           
2193.915800 0.000700   7.000e-04   57 1 0 0 1 2 e  58 1 0 0 0 2 e  86EsSaRoVa.273           
2192.870700 0.000300   3.000e-04   58 1 0 0 1 2 e  59 1 0 0 0 2 e  86EsSaRoVa.274           
2190.766200 0.000900   9.000e-04   60 1 0 0 1 2 e  61 1 0 0 0 2 e  86EsSaRoVa.276           
2189.703500 0.000700   7.000e-04   61 1 0 0 1 2 e  62 1 0 0 0 2 e  86EsSaRoVa.277           
2188.638300 0.000300   3.000e-04   62 1 0 0 1 2 e  63 1 0 0 0 2 e  86EsSaRoVa.278           
2187.568800 0.001200   1.200e-03   63 1 0 0 1 2 e  64 1 0 0 0 2 e  86EsSaRoVa.279           
2186.490800 0.000400   4.000e-04   64 1 0 0 1 2 e  65 1 0 0 0 2 e  86EsSaRoVa.280           
2185.410700 0.000900   9.000e-04   65 1 0 0 1 2 e  66 1 0 0 0 2 e  86EsSaRoVa.281           
2183.228000 0.001600   1.600e-03   67 1 0 0 1 2 e  68 1 0 0 0 2 e  86EsSaRoVa.283           
2181.031200 0.001000   1.000e-03   69 1 0 0 1 2 e  70 1 0 0 0 2 e  86EsSaRoVa.285           
2179.924300 0.000700   7.000e-04   70 1 0 0 1 2 e  71 1 0 0 0 2 e  86EsSaRoVa.286           
2177.693100 0.000600   6.000e-04   72 1 0 0 1 2 e  73 1 0 0 0 2 e  86EsSaRoVa.288           
2173.168000 0.001400   1.400e-03   76 1 0 0 1 2 e  77 1 0 0 0 2 e  86EsSaRoVa.292           
2169.721600 0.000700   7.000e-04   79 1 0 0 1 2 e  80 1 0 0 0 2 e  86EsSaRoVa.295           
2168.562300 0.001200   1.200e-03   80 1 0 0 1 2 e  81 1 0 0 0 2 e  86EsSaRoVa.296           
2166.226600 0.000800   8.000e-04   82 1 0 0 1 2 e  83 1 0 0 0 2 e  86EsSaRoVa.298           
2165.054800 0.002700   2.700e-03   83 1 0 0 1 2 e  84 1 0 0 0 2 e  86EsSaRoVa.299           
2247.674700 0.002700   2.700e-03   3 1 0 0 1 2 e   2 1 0 0 0 2 e   86EsSaRoVa.302           
2248.391000 0.000600   6.000e-04   4 1 0 0 1 2 e   3 1 0 0 0 2 e   86EsSaRoVa.303           
2249.100600 0.000400   4.437e-04   5 1 0 0 1 2 e   4 1 0 0 0 2 e   86EsSaRoVa.304           
2249.806200 0.000700   2.767e-03   6 1 0 0 1 2 e   5 1 0 0 0 2 e   86EsSaRoVa.305           
2251.199500 0.001200   3.060e-03   8 1 0 0 1 2 e   7 1 0 0 0 2 e   86EsSaRoVa.307           
2253.916200 0.001400   1.400e-03   12 1 0 0 1 2 e  11 1 0 0 0 2 e  86EsSaRoVa.311           
2257.195000 0.000900   9.000e-04   17 1 0 0 1 2 e  16 1 0 0 0 2 e  86EsSaRoVa.316           
2257.833400 0.002100   2.100e-03   18 1 0 0 1 2 e  17 1 0 0 0 2 e  86EsSaRoVa.317           
2258.467800 0.001000   1.000e-03   19 1 0 0 1 2 e  18 1 0 0 0 2 e  86EsSaRoVa.318           
2259.097600 0.000400   4.000e-04   20 1 0 0 1 2 e  19 1 0 0 0 2 e  86EsSaRoVa.319           
2260.339600 0.001400   2.888e-03   22 1 0 0 1 2 e  21 1 0 0 0 2 e  86EsSaRoVa.321           
2260.950000 0.000300   3.000e-04   23 1 0 0 1 2 e  22 1 0 0 0 2 e  86EsSaRoVa.322           
2261.555600 0.000400   6.207e-04   24 1 0 0 1 2 e  23 1 0 0 0 2 e  86EsSaRoVa.323           
2262.752100 0.000400   9.774e-04   26 1 0 0 1 2 e  25 1 0 0 0 2 e  86EsSaRoVa.325           
2263.342100 0.000400   4.000e-04   27 1 0 0 1 2 e  26 1 0 0 0 2 e  86EsSaRoVa.326           
2263.928500 0.001100   2.852e-03   28 1 0 0 1 2 e  27 1 0 0 0 2 e  86EsSaRoVa.327           
2265.079400 0.000400   1.486e-03   30 1 0 0 1 2 e  29 1 0 0 0 2 e  86EsSaRoVa.329           
2265.644800 0.002100   2.100e-03   31 1 0 0 1 2 e  30 1 0 0 0 2 e  86EsSaRoVa.330           
2266.208200 0.000800   8.000e-04   32 1 0 0 1 2 e  31 1 0 0 0 2 e  86EsSaRoVa.331           
2267.316700 0.001300   1.300e-03   34 1 0 0 1 2 e  33 1 0 0 0 2 e  86EsSaRoVa.333           
2267.863400 0.000600   6.000e-04   35 1 0 0 1 2 e  34 1 0 0 0 2 e  86EsSaRoVa.334           
2268.938300 0.000400   4.000e-04   37 1 0 0 1 2 e  36 1 0 0 0 2 e  86EsSaRoVa.336           
2269.993700 0.001600   3.832e-03   39 1 0 0 1 2 e  38 1 0 0 0 2 e  86EsSaRoVa.338           
2270.509100 0.000400   4.000e-04   40 1 0 0 1 2 e  39 1 0 0 0 2 e  86EsSaRoVa.339           
2271.024700 0.001700   4.195e-03   41 1 0 0 1 2 e  40 1 0 0 0 2 e  86EsSaRoVa.340           
2272.528100 0.000800   1.886e-03   44 1 0 0 1 2 e  43 1 0 0 0 2 e  86EsSaRoVa.343           
2273.501800 0.000300   3.000e-04   46 1 0 0 1 2 e  45 1 0 0 0 2 e  86EsSaRoVa.345           
2273.981400 0.000300   3.000e-04   47 1 0 0 1 2 e  46 1 0 0 0 2 e  86EsSaRoVa.346           
2274.455200 0.000300   1.574e-03   48 1 0 0 1 2 e  47 1 0 0 0 2 e  86EsSaRoVa.347           
2275.843200 0.000300   3.000e-04   51 1 0 0 1 2 e  50 1 0 0 0 2 e  86EsSaRoVa.350           
2277.180100 0.000600   6.000e-04   54 1 0 0 1 2 e  53 1 0 0 0 2 e  86EsSaRoVa.353           
2278.467700 0.000300   3.000e-04   57 1 0 0 1 2 e  56 1 0 0 0 2 e  86EsSaRoVa.356           
2279.704500 0.000400   4.000e-04   60 1 0 0 1 2 e  59 1 0 0 0 2 e  86EsSaRoVa.359           
2280.105800 0.000400   4.000e-04   61 1 0 0 1 2 e  60 1 0 0 0 2 e  86EsSaRoVa.360           
2280.500200 0.000700   7.000e-04   62 1 0 0 1 2 e  61 1 0 0 0 2 e  86EsSaRoVa.361           
2280.890100 0.000800   8.000e-04   63 1 0 0 1 2 e  62 1 0 0 0 2 e  86EsSaRoVa.362           
2281.276400 0.000900   9.000e-04   64 1 0 0 1 2 e  63 1 0 0 0 2 e  86EsSaRoVa.363           
2281.651800 0.001600   1.600e-03   65 1 0 0 1 2 e  64 1 0 0 0 2 e  86EsSaRoVa.364           
2282.395000 0.000600   6.000e-04   67 1 0 0 1 2 e  66 1 0 0 0 2 e  86EsSaRoVa.366           
2283.113100 0.000800   8.000e-04   69 1 0 0 1 2 e  68 1 0 0 0 2 e  86EsSaRoVa.368           
2283.460800 0.001300   1.300e-03   70 1 0 0 1 2 e  69 1 0 0 0 2 e  86EsSaRoVa.369           
2285.130000 0.000600   6.000e-04   75 1 0 0 1 2 e  74 1 0 0 0 2 e  86EsSaRoVa.374           
2286.939600 0.001400   1.400e-03   81 1 0 0 1 2 e  80 1 0 0 0 2 e  86EsSaRoVa.380           
2238.442900 0.001800   1.800e-03   8 1 0 0 1 1 e   9 1 0 0 0 1 e   86EsSaRoVa.394           
2236.067400 0.000400   1.454e-03   11 1 0 0 1 1 e  12 1 0 0 0 1 e  86EsSaRoVa.397           
2234.453900 0.000400   1.319e-03   13 1 0 0 1 1 e  14 1 0 0 0 1 e  86EsSaRoVa.399           
2233.639000 0.000600   1.906e-03   14 1 0 0 1 1 e  15 1 0 0 0 1 e  86EsSaRoVa.400           
2232.817800 0.000600   7.992e-04   15 1 0 0 1 1 e  16 1 0 0 0 1 e  86EsSaRoVa.401           
2231.991800 0.000400   4.000e-04   16 1 0 0 1 1 e  17 1 0 0 0 1 e  86EsSaRoVa.402           
2230.324400 0.001000   3.715e-03   18 1 0 0 1 1 e  19 1 0 0 0 1 e  86EsSaRoVa.404           
2229.479000 0.001000   1.288e-03   19 1 0 0 1 1 e  20 1 0 0 0 1 e  86EsSaRoVa.405           
2228.630200 0.000800   1.275e-03   20 1 0 0 1 1 e  21 1 0 0 0 1 e  86EsSaRoVa.406           
2227.776500 0.000400   2.090e-03   21 1 0 0 1 1 e  22 1 0 0 0 1 e  86EsSaRoVa.407           
2226.915700 0.000600   1.157e-03   22 1 0 0 1 1 e  23 1 0 0 0 1 e  86EsSaRoVa.408           
2226.050100 0.000600   1.267e-03   23 1 0 0 1 1 e  24 1 0 0 0 1 e  86EsSaRoVa.409           
2224.302600 0.000900   1.751e-03   25 1 0 0 1 1 e  26 1 0 0 0 1 e  86EsSaRoVa.411           
2223.421400 0.001000   2.960e-03   26 1 0 0 1 1 e  27 1 0 0 0 1 e  86EsSaRoVa.412           
2219.835800 0.001900   2.341e-03   30 1 0 0 1 1 e  31 1 0 0 0 1 e  86EsSaRoVa.416           
2218.924600 0.000700   2.282e-03   31 1 0 0 1 1 e  32 1 0 0 0 1 e  86EsSaRoVa.417           
2218.006100 0.002400   2.400e-03   32 1 0 0 1 1 e  33 1 0 0 0 1 e  86EsSaRoVa.418           
2217.087100 0.000300   1.948e-03   33 1 0 0 1 1 e  34 1 0 0 0 1 e  86EsSaRoVa.419           
2216.162200 0.002300   3.897e-03   34 1 0 0 1 1 e  35 1 0 0 0 1 e  86EsSaRoVa.420           
2215.229000 0.001500   4.436e-03   35 1 0 0 1 1 e  36 1 0 0 0 1 e  86EsSaRoVa.421           
2213.346900 0.001200   3.961e-03   37 1 0 0 1 1 e  38 1 0 0 0 1 e  86EsSaRoVa.423           
2211.439200 0.001100   1.100e-03   39 1 0 0 1 1 e  40 1 0 0 0 1 e  86EsSaRoVa.425           
2210.481500 0.000700   1.532e-03   40 1 0 0 1 1 e  41 1 0 0 0 1 e  86EsSaRoVa.426           
2207.565200 0.000300   3.000e-04   43 1 0 0 1 1 e  44 1 0 0 0 1 e  86EsSaRoVa.429           
2206.581800 0.000800   8.000e-04   44 1 0 0 1 1 e  45 1 0 0 0 1 e  86EsSaRoVa.430           
2205.592400 0.002300   4.001e-03   45 1 0 0 1 1 e  46 1 0 0 0 1 e  86EsSaRoVa.431           
2204.598900 0.001100   2.988e-03   46 1 0 0 1 1 e  47 1 0 0 0 1 e  86EsSaRoVa.432           
2203.601600 0.000500   5.000e-04   47 1 0 0 1 1 e  48 1 0 0 0 1 e  86EsSaRoVa.433           
2201.584800 0.000800   9.647e-04   49 1 0 0 1 1 e  50 1 0 0 0 1 e  86EsSaRoVa.435           
2200.569500 0.000700   7.000e-04   50 1 0 0 1 1 e  51 1 0 0 0 1 e  86EsSaRoVa.436           
2198.521900 0.000400   4.000e-04   52 1 0 0 1 1 e  53 1 0 0 0 1 e  86EsSaRoVa.438           
2197.489400 0.000400   4.000e-04   53 1 0 0 1 1 e  54 1 0 0 0 1 e  86EsSaRoVa.439           
2195.408500 0.000700   7.000e-04   55 1 0 0 1 1 e  56 1 0 0 0 1 e  86EsSaRoVa.441           
2194.357700 0.001300   1.300e-03   56 1 0 0 1 1 e  57 1 0 0 0 1 e  86EsSaRoVa.442           
2193.304300 0.000500   5.000e-04   57 1 0 0 1 1 e  58 1 0 0 0 1 e  86EsSaRoVa.443           
2191.178300 0.000500   5.000e-04   59 1 0 0 1 1 e  60 1 0 0 0 1 e  86EsSaRoVa.445           
2190.108200 0.000300   3.000e-04   60 1 0 0 1 1 e  61 1 0 0 0 1 e  86EsSaRoVa.446           
2189.028400 0.002500   2.500e-03   61 1 0 0 1 1 e  62 1 0 0 0 1 e  86EsSaRoVa.447           
2187.950400 0.001600   1.600e-03   62 1 0 0 1 1 e  63 1 0 0 0 1 e  86EsSaRoVa.448           
2186.861000 0.000400   4.000e-04   63 1 0 0 1 1 e  64 1 0 0 0 1 e  86EsSaRoVa.449           
2185.767600 0.000400   4.000e-04   64 1 0 0 1 1 e  65 1 0 0 0 1 e  86EsSaRoVa.450           
2183.567800 0.000400   4.000e-04   66 1 0 0 1 1 e  67 1 0 0 0 1 e  86EsSaRoVa.452           
2181.341200 0.000600   6.000e-04   68 1 0 0 1 1 e  69 1 0 0 0 1 e  86EsSaRoVa.454           
2180.218300 0.000900   9.000e-04   69 1 0 0 1 1 e  70 1 0 0 0 1 e  86EsSaRoVa.455           
2179.092800 0.000700   7.000e-04   70 1 0 0 1 1 e  71 1 0 0 0 1 e  86EsSaRoVa.456           
2177.964600 0.001300   1.300e-03   71 1 0 0 1 1 e  72 1 0 0 0 1 e  86EsSaRoVa.457           
2174.535600 0.000600   6.000e-04   74 1 0 0 1 1 e  75 1 0 0 0 1 e  86EsSaRoVa.460           
2173.384300 0.001700   1.700e-03   75 1 0 0 1 1 e  76 1 0 0 0 1 e  86EsSaRoVa.461           
2172.221800 0.001100   1.100e-03   76 1 0 0 1 1 e  77 1 0 0 0 1 e  86EsSaRoVa.462           
2171.059700 0.000800   8.000e-04   77 1 0 0 1 1 e  78 1 0 0 0 1 e  86EsSaRoVa.463           
2169.888300 0.000900   9.000e-04   78 1 0 0 1 1 e  79 1 0 0 0 1 e  86EsSaRoVa.464           
2167.535400 0.001200   1.200e-03   80 1 0 0 1 1 e  81 1 0 0 0 1 e  86EsSaRoVa.466           
2166.346800 0.001900   1.900e-03   81 1 0 0 1 1 e  82 1 0 0 0 1 e  86EsSaRoVa.467           
2165.159100 0.003000   3.000e-03   82 1 0 0 1 1 e  83 1 0 0 0 1 e  86EsSaRoVa.468           
2248.867800 0.000400   4.104e-04   5 1 0 0 1 1 e   4 1 0 0 0 1 e   86EsSaRoVa.474           
2249.569900 0.000300   1.761e-03   6 1 0 0 1 1 e   5 1 0 0 0 1 e   86EsSaRoVa.475           
2250.266900 0.000800   1.480e-03   7 1 0 0 1 1 e   6 1 0 0 0 1 e   86EsSaRoVa.476           
2251.639600 0.002000   2.000e-03   9 1 0 0 1 1 e   8 1 0 0 0 1 e   86EsSaRoVa.478           
2252.992200 0.002900   2.900e-03   11 1 0 0 1 1 e  10 1 0 0 0 1 e  86EsSaRoVa.480           
2255.630000 0.001700   1.700e-03   15 1 0 0 1 1 e  14 1 0 0 0 1 e  86EsSaRoVa.484           
2256.277100 0.000300   3.000e-04   16 1 0 0 1 1 e  15 1 0 0 0 1 e  86EsSaRoVa.485           
2256.916100 0.000300   3.000e-04   17 1 0 0 1 1 e  16 1 0 0 0 1 e  86EsSaRoVa.486           
2258.178700 0.000500   1.206e-03   19 1 0 0 1 1 e  18 1 0 0 0 1 e  86EsSaRoVa.488           
2260.029800 0.002400   2.479e-03   22 1 0 0 1 1 e  21 1 0 0 0 1 e  86EsSaRoVa.491           
2261.234200 0.002200   2.444e-03   24 1 0 0 1 1 e  23 1 0 0 0 1 e  86EsSaRoVa.493           
2262.411900 0.001400   1.856e-03   26 1 0 0 1 1 e  25 1 0 0 0 1 e  86EsSaRoVa.495           
2263.572900 0.000300   4.645e-04   28 1 0 0 1 1 e  27 1 0 0 0 1 e  86EsSaRoVa.497           
2264.709500 0.000500   5.341e-04   30 1 0 0 1 1 e  29 1 0 0 0 1 e  86EsSaRoVa.499           
2266.369300 0.000300   3.000e-04   33 1 0 0 1 1 e  32 1 0 0 0 1 e  86EsSaRoVa.502           
2266.911500 0.000900   9.000e-04   34 1 0 0 1 1 e  33 1 0 0 0 1 e  86EsSaRoVa.503           
2267.448400 0.000700   7.000e-04   35 1 0 0 1 1 e  34 1 0 0 0 1 e  86EsSaRoVa.504           
2269.023200 0.000600   6.000e-04   38 1 0 0 1 1 e  37 1 0 0 0 1 e  86EsSaRoVa.507           
2269.537200 0.000500   1.360e-03   39 1 0 0 1 1 e  38 1 0 0 0 1 e  86EsSaRoVa.508           
2270.046700 0.002000   2.000e-03   40 1 0 0 1 1 e  39 1 0 0 0 1 e  86EsSaRoVa.509           
2270.545500 0.000300   3.644e-04   41 1 0 0 1 1 e  40 1 0 0 0 1 e  86EsSaRoVa.510           
2272.968500 0.001800   1.800e-03   46 1 0 0 1 1 e  45 1 0 0 0 1 e  86EsSaRoVa.515           
2273.436300 0.000300   1.593e-03   47 1 0 0 1 1 e  46 1 0 0 0 1 e  86EsSaRoVa.516           
2275.249900 0.000600   6.000e-04   51 1 0 0 1 1 e  50 1 0 0 0 1 e  86EsSaRoVa.520           
2276.120400 0.000700   7.000e-04   53 1 0 0 1 1 e  52 1 0 0 0 1 e  86EsSaRoVa.522           
2277.795700 0.002500   2.500e-03   57 1 0 0 1 1 e  56 1 0 0 0 1 e  86EsSaRoVa.526           
2278.595000 0.000800   8.000e-04   59 1 0 0 1 1 e  58 1 0 0 0 1 e  86EsSaRoVa.528           
2279.374300 0.000500   5.000e-04   61 1 0 0 1 1 e  60 1 0 0 0 1 e  86EsSaRoVa.530           
2279.755100 0.000300   3.000e-04   62 1 0 0 1 1 e  61 1 0 0 0 1 e  86EsSaRoVa.531           
2280.500000 0.000500   5.000e-04   64 1 0 0 1 1 e  63 1 0 0 0 1 e  86EsSaRoVa.533           
2281.573400 0.000800   8.000e-04   67 1 0 0 1 1 e  66 1 0 0 0 1 e  86EsSaRoVa.536           
2281.920000 0.001700   1.700e-03   68 1 0 0 1 1 e  67 1 0 0 0 1 e  86EsSaRoVa.537           
2282.921100 0.000800   8.000e-04   71 1 0 0 1 1 e  70 1 0 0 0 1 e  86EsSaRoVa.540           
2283.559700 0.000800   8.000e-04   73 1 0 0 1 1 e  72 1 0 0 0 1 e  86EsSaRoVa.542           
2283.871600 0.000600   6.000e-04   74 1 0 0 1 1 e  73 1 0 0 0 1 e  86EsSaRoVa.543           
2284.769300 0.001500   1.500e-03   77 1 0 0 1 1 e  76 1 0 0 0 1 e  86EsSaRoVa.546           
2285.341700 0.000600   6.000e-04   79 1 0 0 1 1 e  78 1 0 0 0 1 e  86EsSaRoVa.548           
2285.619600 0.001200   1.200e-03   80 1 0 0 1 1 e  79 1 0 0 0 1 e  86EsSaRoVa.549           
2285.886200 0.002700   2.700e-03   81 1 0 0 1 1 e  80 1 0 0 0 1 e  86EsSaRoVa.550           
2252.900300 0.001400   1.400e-03   1 0 1 1 1 1 e   2 0 1 1 0 1 e   86EsSaRoVa.556           
2250.638400 0.001100   1.100e-03   4 0 1 1 1 1 e   5 0 1 1 0 1 e   86EsSaRoVa.559           
2249.873100 0.001400   1.400e-03   5 0 1 1 1 1 e   6 0 1 1 0 1 e   86EsSaRoVa.560           
2245.968400 0.001300   1.300e-03   10 0 1 1 1 1 e  11 0 1 1 0 1 e  86EsSaRoVa.565           
2244.369300 0.000800   8.000e-04   12 0 1 1 1 1 e  13 0 1 1 0 1 e  86EsSaRoVa.567           
2242.745600 0.000400   4.000e-04   14 0 1 1 1 1 e  15 0 1 1 0 1 e  86EsSaRoVa.569           
2241.924100 0.001300   2.157e-03   15 0 1 1 1 1 e  16 0 1 1 0 1 e  86EsSaRoVa.570           
2241.099000 0.001600   1.624e-03   16 0 1 1 1 1 e  17 0 1 1 0 1 e  86EsSaRoVa.571           
2240.269500 0.000700   7.000e-04   17 0 1 1 1 1 e  18 0 1 1 0 1 e  86EsSaRoVa.572           
2239.434500 0.000600   6.000e-04   18 0 1 1 1 1 e  19 0 1 1 0 1 e  86EsSaRoVa.573           
2238.593200 0.000500   5.000e-04   19 0 1 1 1 1 e  20 0 1 1 0 1 e  86EsSaRoVa.574           
2237.747300 0.000800   8.000e-04   20 0 1 1 1 1 e  21 0 1 1 0 1 e  86EsSaRoVa.575           
2236.035700 0.000400   4.000e-04   22 0 1 1 1 1 e  23 0 1 1 0 1 e  86EsSaRoVa.577           
2235.172500 0.000400   4.000e-04   23 0 1 1 1 1 e  24 0 1 1 0 1 e  86EsSaRoVa.578           
2234.304300 0.000500   5.000e-04   24 0 1 1 1 1 e  25 0 1 1 0 1 e  86EsSaRoVa.579           
2233.429600 0.000300   3.000e-04   25 0 1 1 1 1 e  26 0 1 1 0 1 e  86EsSaRoVa.580           
2232.549500 0.000300   3.000e-04   26 0 1 1 1 1 e  27 0 1 1 0 1 e  86EsSaRoVa.581           
2231.664400 0.000500   5.000e-04   27 0 1 1 1 1 e  28 0 1 1 0 1 e  86EsSaRoVa.582           
2230.774200 0.000700   7.000e-04   28 0 1 1 1 1 e  29 0 1 1 0 1 e  86EsSaRoVa.583           
2229.878200 0.000300   3.000e-04   29 0 1 1 1 1 e  30 0 1 1 0 1 e  86EsSaRoVa.584           
2228.977100 0.000500   5.000e-04   30 0 1 1 1 1 e  31 0 1 1 0 1 e  86EsSaRoVa.585           
2228.070100 0.000300   3.000e-04   31 0 1 1 1 1 e  32 0 1 1 0 1 e  86EsSaRoVa.586           
2227.158700 0.000900   1.995e-03   32 0 1 1 1 1 e  33 0 1 1 0 1 e  86EsSaRoVa.587           
2226.238100 0.001200   1.200e-03   33 0 1 1 1 1 e  34 0 1 1 0 1 e  86EsSaRoVa.588           
2225.317900 0.000900   2.147e-03   34 0 1 1 1 1 e  35 0 1 1 0 1 e  86EsSaRoVa.589           
2224.386900 0.000700   7.659e-04   35 0 1 1 1 1 e  36 0 1 1 0 1 e  86EsSaRoVa.590           
2223.455700 0.001100   1.994e-03   36 0 1 1 1 1 e  37 0 1 1 0 1 e  86EsSaRoVa.591           
2222.514200 0.001100   1.100e-03   37 0 1 1 1 1 e  38 0 1 1 0 1 e  86EsSaRoVa.592           
2221.567800 0.001500   1.500e-03   38 0 1 1 1 1 e  39 0 1 1 0 1 e  86EsSaRoVa.593           
2220.620400 0.000600   9.555e-04   39 0 1 1 1 1 e  40 0 1 1 0 1 e  86EsSaRoVa.594           
2219.663300 0.000500   5.000e-04   40 0 1 1 1 1 e  41 0 1 1 0 1 e  86EsSaRoVa.595           
2218.704300 0.000800   8.000e-04   41 0 1 1 1 1 e  42 0 1 1 0 1 e  86EsSaRoVa.596           
2217.737000 0.000300   3.000e-04   42 0 1 1 1 1 e  43 0 1 1 0 1 e  86EsSaRoVa.597           
2216.764000 0.000700   7.000e-04   43 0 1 1 1 1 e  44 0 1 1 0 1 e  86EsSaRoVa.598           
2215.787500 0.000300   3.000e-04   44 0 1 1 1 1 e  45 0 1 1 0 1 e  86EsSaRoVa.599           
2214.804700 0.000600   6.000e-04   45 0 1 1 1 1 e  46 0 1 1 0 1 e  86EsSaRoVa.600           
2213.819300 0.001200   1.200e-03   46 0 1 1 1 1 e  47 0 1 1 0 1 e  86EsSaRoVa.601           
2212.821700 0.002000   2.000e-03   47 0 1 1 1 1 e  48 0 1 1 0 1 e  86EsSaRoVa.602           
2209.813800 0.001700   3.278e-03   50 0 1 1 1 1 e  51 0 1 1 0 1 e  86EsSaRoVa.605           
2206.750800 0.000700   7.000e-04   53 0 1 1 1 1 e  54 0 1 1 0 1 e  86EsSaRoVa.608           
2205.720500 0.000300   3.000e-04   54 0 1 1 1 1 e  55 0 1 1 0 1 e  86EsSaRoVa.609           
2204.684700 0.000400   4.000e-04   55 0 1 1 1 1 e  56 0 1 1 0 1 e  86EsSaRoVa.610           
2203.642700 0.000300   3.000e-04   56 0 1 1 1 1 e  57 0 1 1 0 1 e  86EsSaRoVa.611           
2201.544800 0.000800   1.182e-03   58 0 1 1 1 1 e  59 0 1 1 0 1 e  86EsSaRoVa.613           
2200.486500 0.000400   4.000e-04   59 0 1 1 1 1 e  60 0 1 1 0 1 e  86EsSaRoVa.614           
2199.422500 0.000700   7.000e-04   60 0 1 1 1 1 e  61 0 1 1 0 1 e  86EsSaRoVa.615           
2198.355300 0.000300   3.000e-04   61 0 1 1 1 1 e  62 0 1 1 0 1 e  86EsSaRoVa.616           
2197.282200 0.000700   7.000e-04   62 0 1 1 1 1 e  63 0 1 1 0 1 e  86EsSaRoVa.617           
2196.202900 0.000300   3.000e-04   63 0 1 1 1 1 e  64 0 1 1 0 1 e  86EsSaRoVa.618           
2194.029400 0.000400   4.000e-04   65 0 1 1 1 1 e  66 0 1 1 0 1 e  86EsSaRoVa.620           
2192.934300 0.000400   4.000e-04   66 0 1 1 1 1 e  67 0 1 1 0 1 e  86EsSaRoVa.621           
2191.832600 0.001200   1.200e-03   67 0 1 1 1 1 e  68 0 1 1 0 1 e  86EsSaRoVa.622           
2190.729100 0.000800   8.000e-04   68 0 1 1 1 1 e  69 0 1 1 0 1 e  86EsSaRoVa.623           
2189.617300 0.000800   8.000e-04   69 0 1 1 1 1 e  70 0 1 1 0 1 e  86EsSaRoVa.624           
2187.378800 0.001200   1.200e-03   71 0 1 1 1 1 e  72 0 1 1 0 1 e  86EsSaRoVa.626           
2186.254200 0.000300   3.000e-04   72 0 1 1 1 1 e  73 0 1 1 0 1 e  86EsSaRoVa.627           
2181.284290 0.000600   6.000e-04   75 0 1 1 1 1 e  76 0 1 1 0 1 e  86EsSaRoVa.630           
2181.692500 0.001300   1.300e-03   76 0 1 1 1 1 e  77 0 1 1 0 1 e  86EsSaRoVa.631           
2180.541200 0.000400   4.000e-04   77 0 1 1 1 1 e  78 0 1 1 0 1 e  86EsSaRoVa.632           
2179.385700 0.002100   2.100e-03   78 0 1 1 1 1 e  79 0 1 1 0 1 e  86EsSaRoVa.633           
2178.220200 0.000300   3.000e-04   79 0 1 1 1 1 e  80 0 1 1 0 1 e  86EsSaRoVa.634           
2177.050100 0.000600   6.000e-04   80 0 1 1 1 1 e  81 0 1 1 0 1 e  86EsSaRoVa.635           
2175.878300 0.000800   8.000e-04   81 0 1 1 1 1 e  82 0 1 1 0 1 e  86EsSaRoVa.636           
2173.513500 0.000400   4.000e-04   83 0 1 1 1 1 e  84 0 1 1 0 1 e  86EsSaRoVa.638           
2172.323300 0.000400   4.000e-04   84 0 1 1 1 1 e  85 0 1 1 0 1 e  86EsSaRoVa.639           
2171.130700 0.002200   2.200e-03   85 0 1 1 1 1 e  86 0 1 1 0 1 e  86EsSaRoVa.640           
2169.930200 0.001700   1.700e-03   86 0 1 1 1 1 e  87 0 1 1 0 1 e  86EsSaRoVa.641           
2168.722200 0.000400   4.000e-04   87 0 1 1 1 1 e  88 0 1 1 0 1 e  86EsSaRoVa.642           
2167.510400 0.000900   9.000e-04   88 0 1 1 1 1 e  89 0 1 1 0 1 e  86EsSaRoVa.643           
2166.295200 0.000800   8.000e-04   89 0 1 1 1 1 e  90 0 1 1 0 1 e  86EsSaRoVa.644           
2165.072800 0.001400   1.400e-03   90 0 1 1 1 1 e  91 0 1 1 0 1 e  86EsSaRoVa.645           
2161.380400 0.002700   2.700e-03   93 0 1 1 1 1 e  94 0 1 1 0 1 e  86EsSaRoVa.648           
2256.557700 0.001000   1.544e-03   3 0 1 1 1 1 e   2 0 1 1 0 1 e   86EsSaRoVa.657           
2257.276700 0.001800   7.048e-03   4 0 1 1 1 1 e   3 0 1 1 0 1 e   86EsSaRoVa.658           
2263.461500 0.001600   1.600e-03   13 0 1 1 1 1 e  12 0 1 1 0 1 e  86EsSaRoVa.667           
2266.064600 0.002500   2.500e-03   17 0 1 1 1 1 e  16 0 1 1 0 1 e  86EsSaRoVa.671           
2266.703200 0.002300   2.300e-03   18 0 1 1 1 1 e  17 0 1 1 0 1 e  86EsSaRoVa.672           
2269.196700 0.002300   2.300e-03   22 0 1 1 1 1 e  21 0 1 1 0 1 e  86EsSaRoVa.676           
2269.803100 0.000600   9.939e-04   23 0 1 1 1 1 e  22 0 1 1 0 1 e  86EsSaRoVa.677           
2271.007100 0.001700   1.700e-03   25 0 1 1 1 1 e  24 0 1 1 0 1 e  86EsSaRoVa.679           
2271.599700 0.002400   2.400e-03   26 0 1 1 1 1 e  25 0 1 1 0 1 e  86EsSaRoVa.680           
2272.186000 0.000500   5.000e-04   27 0 1 1 1 1 e  26 0 1 1 0 1 e  86EsSaRoVa.681           
2272.768000 0.000900   9.209e-04   28 0 1 1 1 1 e  27 0 1 1 0 1 e  86EsSaRoVa.682           
2273.342400 0.000400   4.000e-04   29 0 1 1 1 1 e  28 0 1 1 0 1 e  86EsSaRoVa.683           
2273.912700 0.000400   4.000e-04   30 0 1 1 1 1 e  29 0 1 1 0 1 e  86EsSaRoVa.684           
2275.035500 0.000700   7.000e-04   32 0 1 1 1 1 e  31 0 1 1 0 1 e  86EsSaRoVa.686           
2276.137600 0.000400   4.000e-04   34 0 1 1 1 1 e  33 0 1 1 0 1 e  86EsSaRoVa.688           
2276.679900 0.000300   3.000e-04   35 0 1 1 1 1 e  34 0 1 1 0 1 e  86EsSaRoVa.689           
2277.215900 0.000400   4.000e-04   36 0 1 1 1 1 e  35 0 1 1 0 1 e  86EsSaRoVa.690           
2277.746300 0.001000   1.000e-03   37 0 1 1 1 1 e  36 0 1 1 0 1 e  86EsSaRoVa.691           
2278.270300 0.001600   1.600e-03   38 0 1 1 1 1 e  37 0 1 1 0 1 e  86EsSaRoVa.692           
2278.793300 0.000800   8.000e-04   39 0 1 1 1 1 e  38 0 1 1 0 1 e  86EsSaRoVa.693           
2279.304600 0.001100   1.100e-03   40 0 1 1 1 1 e  39 0 1 1 0 1 e  86EsSaRoVa.694           
2279.814500 0.000400   4.000e-04   41 0 1 1 1 1 e  40 0 1 1 0 1 e  86EsSaRoVa.695           
2281.306500 0.000500   5.000e-04   44 0 1 1 1 1 e  43 0 1 1 0 1 e  86EsSaRoVa.698           
2281.793200 0.000800   2.543e-03   45 0 1 1 1 1 e  44 0 1 1 0 1 e  86EsSaRoVa.699           
2282.272400 0.000600   6.000e-04   46 0 1 1 1 1 e  45 0 1 1 0 1 e  86EsSaRoVa.700           
2283.214900 0.000800   8.000e-04   48 0 1 1 1 1 e  47 0 1 1 0 1 e  86EsSaRoVa.702           
2283.680700 0.002300   2.300e-03   49 0 1 1 1 1 e  48 0 1 1 0 1 e  86EsSaRoVa.703           
2285.037500 0.001700   2.824e-03   52 0 1 1 1 1 e  51 0 1 1 0 1 e  86EsSaRoVa.706           
2286.337600 0.001500   3.022e-03   55 0 1 1 1 1 e  54 0 1 1 0 1 e  86EsSaRoVa.709           
2288.003800 0.002200   2.200e-03   59 0 1 1 1 1 e  58 0 1 1 0 1 e  86EsSaRoVa.713           
2288.404000 0.001400   4.105e-03   60 0 1 1 1 1 e  59 0 1 1 0 1 e  86EsSaRoVa.714           
2289.188200 0.000600   6.000e-04   62 0 1 1 1 1 e  61 0 1 1 0 1 e  86EsSaRoVa.716           
2289.571400 0.000800   8.000e-04   63 0 1 1 1 1 e  62 0 1 1 0 1 e  86EsSaRoVa.717           
2289.948100 0.001000   1.000e-03   64 0 1 1 1 1 e  63 0 1 1 0 1 e  86EsSaRoVa.718           
2290.685700 0.001800   1.800e-03   66 0 1 1 1 1 e  65 0 1 1 0 1 e  86EsSaRoVa.720           
2291.048700 0.001700   1.700e-03   67 0 1 1 1 1 e  66 0 1 1 0 1 e  86EsSaRoVa.721           
2291.402000 0.001900   1.900e-03   68 0 1 1 1 1 e  67 0 1 1 0 1 e  86EsSaRoVa.722           
2292.098000 0.000400   4.000e-04   70 0 1 1 1 1 e  69 0 1 1 0 1 e  86EsSaRoVa.724           
2294.042700 0.000600   6.000e-04   76 0 1 1 1 1 e  75 0 1 1 0 1 e  86EsSaRoVa.730           
2294.348100 0.000600   6.000e-04   77 0 1 1 1 1 e  76 0 1 1 0 1 e  86EsSaRoVa.731           
2294.644400 0.000700   7.000e-04   78 0 1 1 1 1 e  77 0 1 1 0 1 e  86EsSaRoVa.732           
2294.938000 0.000300   3.000e-04   79 0 1 1 1 1 e  78 0 1 1 0 1 e  86EsSaRoVa.733           
2295.224700 0.000400   4.000e-04   80 0 1 1 1 1 e  79 0 1 1 0 1 e  86EsSaRoVa.734           
2295.780500 0.002100   2.100e-03   82 0 1 1 1 1 e  81 0 1 1 0 1 e  86EsSaRoVa.736           
2296.315300 0.000400   4.000e-04   84 0 1 1 1 1 e  83 0 1 1 0 1 e  86EsSaRoVa.738           
2296.575200 0.000900   9.000e-04   85 0 1 1 1 1 e  84 0 1 1 0 1 e  86EsSaRoVa.739           
2297.074500 0.000900   9.000e-04   87 0 1 1 1 1 e  86 0 1 1 0 1 e  86EsSaRoVa.741           
2298.002000 0.001300   1.300e-03   91 0 1 1 1 1 e  90 0 1 1 0 1 e  86EsSaRoVa.745           
2298.221700 0.000500   5.000e-04   92 0 1 1 1 1 e  91 0 1 1 0 1 e  86EsSaRoVa.746           
2298.841600 0.000900   9.000e-04   95 0 1 1 1 1 e  94 0 1 1 0 1 e  86EsSaRoVa.749           
2252.900300 0.001400   1.400e-03   1 0 1 1 1 1 f   2 0 1 1 0 1 f   86EsSaRoVa.758           
2252.149100 0.000600   6.000e-04   2 0 1 1 1 1 f   3 0 1 1 0 1 f   86EsSaRoVa.759           
2251.393700 0.000300   3.000e-04   3 0 1 1 1 1 f   4 0 1 1 0 1 f   86EsSaRoVa.760           
2244.349900 0.001200   1.200e-03   12 0 1 1 1 1 f  13 0 1 1 0 1 f  86EsSaRoVa.769           
2243.540300 0.000700   7.000e-04   13 0 1 1 1 1 f  14 0 1 1 0 1 f  86EsSaRoVa.770           
2242.725900 0.000900   9.000e-04   14 0 1 1 1 1 f  15 0 1 1 0 1 f  86EsSaRoVa.771           
2241.905200 0.002100   2.100e-03   15 0 1 1 1 1 f  16 0 1 1 0 1 f  86EsSaRoVa.772           
2241.077800 0.001000   1.000e-03   16 0 1 1 1 1 f  17 0 1 1 0 1 f  86EsSaRoVa.773           
2238.563000 0.000500   5.000e-04   19 0 1 1 1 1 f  20 0 1 1 0 1 f  86EsSaRoVa.776           
2236.000600 0.000600   6.000e-04   22 0 1 1 1 1 f  23 0 1 1 0 1 f  86EsSaRoVa.779           
2234.267200 0.001400   2.456e-03   24 0 1 1 1 1 f  25 0 1 1 0 1 f  86EsSaRoVa.781           
2233.388900 0.000400   4.000e-04   25 0 1 1 1 1 f  26 0 1 1 0 1 f  86EsSaRoVa.782           
2232.508100 0.000500   5.000e-04   26 0 1 1 1 1 f  27 0 1 1 0 1 f  86EsSaRoVa.783           
2231.620200 0.000200   2.000e-04   27 0 1 1 1 1 f  28 0 1 1 0 1 f  86EsSaRoVa.784           
2230.729400 0.001900   2.615e-03   28 0 1 1 1 1 f  29 0 1 1 0 1 f  86EsSaRoVa.785           
2229.830500 0.000500   5.000e-04   29 0 1 1 1 1 f  30 0 1 1 0 1 f  86EsSaRoVa.786           
2228.926500 0.000500   5.000e-04   30 0 1 1 1 1 f  31 0 1 1 0 1 f  86EsSaRoVa.787           
2228.017100 0.000300   3.000e-04   31 0 1 1 1 1 f  32 0 1 1 0 1 f  86EsSaRoVa.788           
2227.101300 0.001100   1.100e-03   32 0 1 1 1 1 f  33 0 1 1 0 1 f  86EsSaRoVa.789           
2226.185300 0.002700   2.700e-03   33 0 1 1 1 1 f  34 0 1 1 0 1 f  86EsSaRoVa.790           
2225.258700 0.001000   1.573e-03   34 0 1 1 1 1 f  35 0 1 1 0 1 f  86EsSaRoVa.791           
2224.326400 0.000400   4.000e-04   35 0 1 1 1 1 f  36 0 1 1 0 1 f  86EsSaRoVa.792           
2223.388900 0.001900   1.900e-03   36 0 1 1 1 1 f  37 0 1 1 0 1 f  86EsSaRoVa.793           
2222.448500 0.000300   3.000e-04   37 0 1 1 1 1 f  38 0 1 1 0 1 f  86EsSaRoVa.794           
2221.501600 0.000400   4.000e-04   38 0 1 1 1 1 f  39 0 1 1 0 1 f  86EsSaRoVa.795           
2220.549400 0.000500   1.805e-03   39 0 1 1 1 1 f  40 0 1 1 0 1 f  86EsSaRoVa.796           
2219.591200 0.000400   4.000e-04   40 0 1 1 1 1 f  41 0 1 1 0 1 f  86EsSaRoVa.797           
2218.627400 0.000300   3.000e-04   41 0 1 1 1 1 f  42 0 1 1 0 1 f  86EsSaRoVa.798           
2217.657700 0.000600   6.000e-04   42 0 1 1 1 1 f  43 0 1 1 0 1 f  86EsSaRoVa.799           
2216.684400 0.000400   4.000e-04   43 0 1 1 1 1 f  44 0 1 1 0 1 f  86EsSaRoVa.800           
2215.704200 0.000400   4.000e-04   44 0 1 1 1 1 f  45 0 1 1 0 1 f  86EsSaRoVa.801           
2213.729800 0.001800   2.581e-03   46 0 1 1 1 1 f  47 0 1 1 0 1 f  86EsSaRoVa.803           
2212.732000 0.000900   9.000e-04   47 0 1 1 1 1 f  48 0 1 1 0 1 f  86EsSaRoVa.804           
2210.722900 0.001000   1.000e-03   49 0 1 1 1 1 f  50 0 1 1 0 1 f  86EsSaRoVa.806           
2209.712300 0.000200   2.000e-04   50 0 1 1 1 1 f  51 0 1 1 0 1 f  86EsSaRoVa.807           
2208.694800 0.000400   4.000e-04   51 0 1 1 1 1 f  52 0 1 1 0 1 f  86EsSaRoVa.808           
2204.570000 0.000500   5.000e-04   55 0 1 1 1 1 f  56 0 1 1 0 1 f  86EsSaRoVa.812           
2203.524000 0.001100   1.100e-03   56 0 1 1 1 1 f  57 0 1 1 0 1 f  86EsSaRoVa.813           
2201.420800 0.000400   4.000e-04   58 0 1 1 1 1 f  59 0 1 1 0 1 f  86EsSaRoVa.815           
2199.293600 0.000400   4.000e-04   60 0 1 1 1 1 f  61 0 1 1 0 1 f  86EsSaRoVa.817           
2198.220900 0.001200   1.200e-03   61 0 1 1 1 1 f  62 0 1 1 0 1 f  86EsSaRoVa.818           
2197.148300 0.002400   2.400e-03   62 0 1 1 1 1 f  63 0 1 1 0 1 f  86EsSaRoVa.819           
2196.063900 0.000700   7.000e-04   63 0 1 1 1 1 f  64 0 1 1 0 1 f  86EsSaRoVa.820           
2194.975400 0.000400   4.000e-04   64 0 1 1 1 1 f  65 0 1 1 0 1 f  86EsSaRoVa.821           
2193.884100 0.001000   1.000e-03   65 0 1 1 1 1 f  66 0 1 1 0 1 f  86EsSaRoVa.822           
2192.784900 0.000300   3.000e-04   66 0 1 1 1 1 f  67 0 1 1 0 1 f  86EsSaRoVa.823           
2191.679700 0.001200   1.200e-03   67 0 1 1 1 1 f  68 0 1 1 0 1 f  86EsSaRoVa.824           
2190.573000 0.000500   5.000e-04   68 0 1 1 1 1 f  69 0 1 1 0 1 f  86EsSaRoVa.825           
2189.455700 0.001800   1.800e-03   69 0 1 1 1 1 f  70 0 1 1 0 1 f  86EsSaRoVa.826           
2188.337900 0.000500   5.000e-04   70 0 1 1 1 1 f  71 0 1 1 0 1 f  86EsSaRoVa.827           
2187.213700 0.000300   3.000e-04   71 0 1 1 1 1 f  72 0 1 1 0 1 f  86EsSaRoVa.828           
2186.083800 0.001200   1.200e-03   72 0 1 1 1 1 f  73 0 1 1 0 1 f  86EsSaRoVa.829           
2184.946900 0.000600   6.000e-04   73 0 1 1 1 1 f  74 0 1 1 0 1 f  86EsSaRoVa.830           
2183.807500 0.000600   6.000e-04   74 0 1 1 1 1 f  75 0 1 1 0 1 f  86EsSaRoVa.831           
2182.659600 0.000400   4.000e-04   75 0 1 1 1 1 f  76 0 1 1 0 1 f  86EsSaRoVa.832           
2180.352000 0.000300   3.000e-04   77 0 1 1 1 1 f  78 0 1 1 0 1 f  86EsSaRoVa.834           
2179.189400 0.000300   3.000e-04   78 0 1 1 1 1 f  79 0 1 1 0 1 f  86EsSaRoVa.835           
2178.020800 0.000900   9.000e-04   79 0 1 1 1 1 f  80 0 1 1 0 1 f  86EsSaRoVa.836           
2176.847500 0.001600   1.600e-03   80 0 1 1 1 1 f  81 0 1 1 0 1 f  86EsSaRoVa.837           
2174.488200 0.000600   6.000e-04   82 0 1 1 1 1 f  83 0 1 1 0 1 f  86EsSaRoVa.839           
2173.298500 0.000400   4.000e-04   83 0 1 1 1 1 f  84 0 1 1 0 1 f  86EsSaRoVa.840           
2172.105700 0.000700   7.000e-04   84 0 1 1 1 1 f  85 0 1 1 0 1 f  86EsSaRoVa.841           
2170.906200 0.001100   1.100e-03   85 0 1 1 1 1 f  86 0 1 1 0 1 f  86EsSaRoVa.842           
2169.699500 0.001100   1.100e-03   86 0 1 1 1 1 f  87 0 1 1 0 1 f  86EsSaRoVa.843           
2168.492400 0.000800   8.000e-04   87 0 1 1 1 1 f  88 0 1 1 0 1 f  86EsSaRoVa.844           
2167.276200 0.000200   2.000e-04   88 0 1 1 1 1 f  89 0 1 1 0 1 f  86EsSaRoVa.845           
2166.055500 0.000400   4.000e-04   89 0 1 1 1 1 f  90 0 1 1 0 1 f  86EsSaRoVa.846           
2163.599800 0.000700   7.000e-04   91 0 1 1 1 1 f  92 0 1 1 0 1 f  86EsSaRoVa.848           
2162.363400 0.001900   1.900e-03   92 0 1 1 1 1 f  93 0 1 1 0 1 f  86EsSaRoVa.849           
2159.875400 0.000800   8.000e-04   94 0 1 1 1 1 f  95 0 1 1 0 1 f  86EsSaRoVa.851           
2158.625000 0.002800   2.800e-03   95 0 1 1 1 1 f  96 0 1 1 0 1 f  86EsSaRoVa.852           
2156.104300 0.001300   1.300e-03   97 0 1 1 1 1 f  98 0 1 1 0 1 f  86EsSaRoVa.854           
2154.833700 0.001900   1.900e-03   98 0 1 1 1 1 f  99 0 1 1 0 1 f  86EsSaRoVa.855           
2257.276700 0.001800   1.800e-03   4 0 1 1 1 1 f   3 0 1 1 0 1 f   86EsSaRoVa.860           
2257.987300 0.000300   3.000e-04   5 0 1 1 1 1 f   4 0 1 1 0 1 f   86EsSaRoVa.861           
2258.691600 0.000600   6.000e-04   6 0 1 1 1 1 f   5 0 1 1 0 1 f   86EsSaRoVa.862           
2260.083400 0.001200   2.381e-03   8 0 1 1 1 1 f   7 0 1 1 0 1 f   86EsSaRoVa.864           
2262.802300 0.002000   2.925e-03   12 0 1 1 1 1 f  11 0 1 1 0 1 f  86EsSaRoVa.868           
2267.346500 0.000800   1.040e-03   19 0 1 1 1 1 f  18 0 1 1 0 1 f  86EsSaRoVa.875           
2267.973400 0.001000   1.027e-03   20 0 1 1 1 1 f  19 0 1 1 0 1 f  86EsSaRoVa.876           
2268.593600 0.001800   1.960e-03   21 0 1 1 1 1 f  20 0 1 1 0 1 f  86EsSaRoVa.877           
2269.821500 0.001100   1.100e-03   23 0 1 1 1 1 f  22 0 1 1 0 1 f  86EsSaRoVa.879           
2270.424100 0.000400   1.034e-03   24 0 1 1 1 1 f  23 0 1 1 0 1 f  86EsSaRoVa.880           
2271.024700 0.001700   1.700e-03   25 0 1 1 1 1 f  24 0 1 1 0 1 f  86EsSaRoVa.881           
2271.614100 0.001600   2.667e-03   26 0 1 1 1 1 f  25 0 1 1 0 1 f  86EsSaRoVa.882           
2272.203600 0.000600   6.000e-04   27 0 1 1 1 1 f  26 0 1 1 0 1 f  86EsSaRoVa.883           
2272.784200 0.000300   3.000e-04   28 0 1 1 1 1 f  27 0 1 1 0 1 f  86EsSaRoVa.884           
2273.360800 0.000300   3.000e-04   29 0 1 1 1 1 f  28 0 1 1 0 1 f  86EsSaRoVa.885           
2273.931200 0.000400   4.000e-04   30 0 1 1 1 1 f  29 0 1 1 0 1 f  86EsSaRoVa.886           
2275.056000 0.001300   1.300e-03   32 0 1 1 1 1 f  31 0 1 1 0 1 f  86EsSaRoVa.888           
2276.156300 0.000700   7.000e-04   34 0 1 1 1 1 f  33 0 1 1 0 1 f  86EsSaRoVa.890           
2276.698400 0.000600   6.000e-04   35 0 1 1 1 1 f  34 0 1 1 0 1 f  86EsSaRoVa.891           
2277.234500 0.000400   4.000e-04   36 0 1 1 1 1 f  35 0 1 1 0 1 f  86EsSaRoVa.892           
2277.766800 0.001500   1.500e-03   37 0 1 1 1 1 f  36 0 1 1 0 1 f  86EsSaRoVa.893           
2278.808500 0.000900   1.183e-03   39 0 1 1 1 1 f  38 0 1 1 0 1 f  86EsSaRoVa.895           
2279.832600 0.001100   1.100e-03   41 0 1 1 1 1 f  40 0 1 1 0 1 f  86EsSaRoVa.897           
2281.322800 0.000400   4.000e-04   44 0 1 1 1 1 f  43 0 1 1 0 1 f  86EsSaRoVa.900           
2281.806600 0.000700   7.000e-04   45 0 1 1 1 1 f  44 0 1 1 0 1 f  86EsSaRoVa.901           
2282.286500 0.001100   1.100e-03   46 0 1 1 1 1 f  45 0 1 1 0 1 f  86EsSaRoVa.902           
2282.762800 0.001900   1.900e-03   47 0 1 1 1 1 f  46 0 1 1 0 1 f  86EsSaRoVa.903           
2283.229100 0.001300   1.300e-03   48 0 1 1 1 1 f  47 0 1 1 0 1 f  86EsSaRoVa.904           
2288.003800 0.002200   2.200e-03   59 0 1 1 1 1 f  58 0 1 1 0 1 f  86EsSaRoVa.915           
2288.404000 0.001400   1.400e-03   60 0 1 1 1 1 f  59 0 1 1 0 1 f  86EsSaRoVa.916           
2289.188200 0.000600   6.000e-04   62 0 1 1 1 1 f  61 0 1 1 0 1 f  86EsSaRoVa.918           
2289.571400 0.000800   8.000e-04   63 0 1 1 1 1 f  62 0 1 1 0 1 f  86EsSaRoVa.919           
2289.948100 0.001000   1.000e-03   64 0 1 1 1 1 f  63 0 1 1 0 1 f  86EsSaRoVa.920           
2290.685700 0.001800   1.800e-03   66 0 1 1 1 1 f  65 0 1 1 0 1 f  86EsSaRoVa.922           
2291.048700 0.001700   1.700e-03   67 0 1 1 1 1 f  66 0 1 1 0 1 f  86EsSaRoVa.923           
2291.402000 0.001900   1.900e-03   68 0 1 1 1 1 f  67 0 1 1 0 1 f  86EsSaRoVa.924           
2291.750800 0.001400   1.400e-03   69 0 1 1 1 1 f  68 0 1 1 0 1 f  86EsSaRoVa.925           
2293.406700 0.001700   1.700e-03   74 0 1 1 1 1 f  73 0 1 1 0 1 f  86EsSaRoVa.930           
2294.027800 0.000800   8.000e-04   76 0 1 1 1 1 f  75 0 1 1 0 1 f  86EsSaRoVa.932           
2294.330000 0.000700   7.000e-04   77 0 1 1 1 1 f  76 0 1 1 0 1 f  86EsSaRoVa.933           
2294.625000 0.000700   7.000e-04   78 0 1 1 1 1 f  77 0 1 1 0 1 f  86EsSaRoVa.934           
2294.916600 0.000300   3.000e-04   79 0 1 1 1 1 f  78 0 1 1 0 1 f  86EsSaRoVa.935           
2295.201700 0.000300   3.000e-04   80 0 1 1 1 1 f  79 0 1 1 0 1 f  86EsSaRoVa.936           
2296.023000 0.000600   6.000e-04   83 0 1 1 1 1 f  82 0 1 1 0 1 f  86EsSaRoVa.939           
2296.792300 0.000300   3.000e-04   86 0 1 1 1 1 f  85 0 1 1 0 1 f  86EsSaRoVa.942           
2298.786900 0.000900   9.000e-04   95 0 1 1 1 1 f  94 0 1 1 0 1 f  86EsSaRoVa.951           
2299.345900 0.001200   1.200e-03   98 0 1 1 1 1 f  97 0 1 1 0 1 f  86EsSaRoVa.954           
2300.014100 0.002100   2.100e-03   102 0 1 1 1 1 f 101 0 1 1 0 1 f 86EsSaRoVa.958           
2239.818600 0.000400   4.000e-04   3 0 2 2 1 1 e   4 0 2 2 0 1 e   86EsSaRoVa.961           
2238.292900 0.001300   1.300e-03   5 0 2 2 1 1 e   6 0 2 2 0 1 e   86EsSaRoVa.963           
2237.519500 0.000500   5.000e-04   6 0 2 2 1 1 e   7 0 2 2 0 1 e   86EsSaRoVa.964           
2236.742900 0.000900   9.000e-04   7 0 2 2 1 1 e   8 0 2 2 0 1 e   86EsSaRoVa.965           
2235.172600 0.001400   1.400e-03   9 0 2 2 1 1 e   10 0 2 2 0 1 e  86EsSaRoVa.967           
2233.578700 0.001000   1.000e-03   11 0 2 2 1 1 e  12 0 2 2 0 1 e  86EsSaRoVa.969           
2232.773000 0.000500   5.000e-04   12 0 2 2 1 1 e  13 0 2 2 0 1 e  86EsSaRoVa.970           
2231.962700 0.000800   8.000e-04   13 0 2 2 1 1 e  14 0 2 2 0 1 e  86EsSaRoVa.971           
2231.147000 0.000600   6.000e-04   14 0 2 2 1 1 e  15 0 2 2 0 1 e  86EsSaRoVa.972           
2230.324600 0.001600   1.853e-03   15 0 2 2 1 1 e  16 0 2 2 0 1 e  86EsSaRoVa.973           
2227.830500 0.000400   4.000e-04   18 0 2 2 1 1 e  19 0 2 2 0 1 e  86EsSaRoVa.976           
2226.987800 0.000400   4.000e-04   19 0 2 2 1 1 e  20 0 2 2 0 1 e  86EsSaRoVa.977           
2226.139300 0.000400   4.000e-04   20 0 2 2 1 1 e  21 0 2 2 0 1 e  86EsSaRoVa.978           
2225.285300 0.000600   6.000e-04   21 0 2 2 1 1 e  22 0 2 2 0 1 e  86EsSaRoVa.979           
2224.426400 0.000400   4.000e-04   22 0 2 2 1 1 e  23 0 2 2 0 1 e  86EsSaRoVa.980           
2223.561400 0.000400   4.000e-04   23 0 2 2 1 1 e  24 0 2 2 0 1 e  86EsSaRoVa.981           
2222.692100 0.000400   4.000e-04   24 0 2 2 1 1 e  25 0 2 2 0 1 e  86EsSaRoVa.982           
2221.817000 0.002000   2.000e-03   25 0 2 2 1 1 e  26 0 2 2 0 1 e  86EsSaRoVa.983           
2220.933400 0.002700   2.700e-03   26 0 2 2 1 1 e  27 0 2 2 0 1 e  86EsSaRoVa.984           
2220.049300 0.000400   4.000e-04   27 0 2 2 1 1 e  28 0 2 2 0 1 e  86EsSaRoVa.985           
2219.157700 0.000900   9.000e-04   28 0 2 2 1 1 e  29 0 2 2 0 1 e  86EsSaRoVa.986           
2218.261000 0.000400   4.000e-04   29 0 2 2 1 1 e  30 0 2 2 0 1 e  86EsSaRoVa.987           
2217.359100 0.000600   6.000e-04   30 0 2 2 1 1 e  31 0 2 2 0 1 e  86EsSaRoVa.988           
2216.451700 0.000800   8.000e-04   31 0 2 2 1 1 e  32 0 2 2 0 1 e  86EsSaRoVa.989           
2215.537400 0.000400   4.000e-04   32 0 2 2 1 1 e  33 0 2 2 0 1 e  86EsSaRoVa.990           
2214.618500 0.000800   8.000e-04   33 0 2 2 1 1 e  34 0 2 2 0 1 e  86EsSaRoVa.991           
2211.831100 0.001300   1.300e-03   36 0 2 2 1 1 e  37 0 2 2 0 1 e  86EsSaRoVa.994           
2208.036900 0.001400   1.400e-03   40 0 2 2 1 1 e  41 0 2 2 0 1 e  86EsSaRoVa.998           
2207.075200 0.001600   1.600e-03   41 0 2 2 1 1 e  42 0 2 2 0 1 e  86EsSaRoVa.999           
2206.110000 0.001500   1.500e-03   42 0 2 2 1 1 e  43 0 2 2 0 1 e  86EsSaRoVa.1000          
2205.137100 0.000400   4.000e-04   43 0 2 2 1 1 e  44 0 2 2 0 1 e  86EsSaRoVa.1001          
2204.160300 0.000800   8.000e-04   44 0 2 2 1 1 e  45 0 2 2 0 1 e  86EsSaRoVa.1002          
2203.176300 0.000600   6.000e-04   45 0 2 2 1 1 e  46 0 2 2 0 1 e  86EsSaRoVa.1003          
2202.188300 0.000500   5.000e-04   46 0 2 2 1 1 e  47 0 2 2 0 1 e  86EsSaRoVa.1004          
2201.194700 0.000500   5.000e-04   47 0 2 2 1 1 e  48 0 2 2 0 1 e  86EsSaRoVa.1005          
2200.195900 0.000600   6.000e-04   48 0 2 2 1 1 e  49 0 2 2 0 1 e  86EsSaRoVa.1006          
2199.190900 0.000900   9.000e-04   49 0 2 2 1 1 e  50 0 2 2 0 1 e  86EsSaRoVa.1007          
2196.143800 0.001600   1.600e-03   52 0 2 2 1 1 e  53 0 2 2 0 1 e  86EsSaRoVa.1010          
2194.089900 0.000700   7.000e-04   54 0 2 2 1 1 e  55 0 2 2 0 1 e  86EsSaRoVa.1012          
2193.054400 0.001600   1.600e-03   55 0 2 2 1 1 e  56 0 2 2 0 1 e  86EsSaRoVa.1013          
2192.013900 0.001500   1.500e-03   56 0 2 2 1 1 e  57 0 2 2 0 1 e  86EsSaRoVa.1014          
2190.965400 0.000700   7.000e-04   57 0 2 2 1 1 e  58 0 2 2 0 1 e  86EsSaRoVa.1015          
2189.915400 0.001600   1.600e-03   58 0 2 2 1 1 e  59 0 2 2 0 1 e  86EsSaRoVa.1016          
2188.851000 0.002300   2.300e-03   59 0 2 2 1 1 e  60 0 2 2 0 1 e  86EsSaRoVa.1017          
2187.789200 0.001200   1.200e-03   60 0 2 2 1 1 e  61 0 2 2 0 1 e  86EsSaRoVa.1018          
2186.725500 0.001300   1.300e-03   61 0 2 2 1 1 e  62 0 2 2 0 1 e  86EsSaRoVa.1019          
2182.394700 0.001300   1.300e-03   65 0 2 2 1 1 e  66 0 2 2 0 1 e  86EsSaRoVa.1023          
2181.299100 0.002400   2.400e-03   66 0 2 2 1 1 e  67 0 2 2 0 1 e  86EsSaRoVa.1024          
2180.202200 0.001300   1.300e-03   67 0 2 2 1 1 e  68 0 2 2 0 1 e  86EsSaRoVa.1025          
2177.984500 0.001000   1.000e-03   69 0 2 2 1 1 e  70 0 2 2 0 1 e  86EsSaRoVa.1027          
2176.871500 0.001600   1.600e-03   70 0 2 2 1 1 e  71 0 2 2 0 1 e  86EsSaRoVa.1028          
2175.747600 0.001000   1.000e-03   71 0 2 2 1 1 e  72 0 2 2 0 1 e  86EsSaRoVa.1029          
2174.623100 0.001500   1.500e-03   72 0 2 2 1 1 e  73 0 2 2 0 1 e  86EsSaRoVa.1030          
2173.492900 0.000600   6.000e-04   73 0 2 2 1 1 e  74 0 2 2 0 1 e  86EsSaRoVa.1031          
2171.212700 0.000600   6.000e-04   75 0 2 2 1 1 e  76 0 2 2 0 1 e  86EsSaRoVa.1033          
2170.064300 0.000900   9.000e-04   76 0 2 2 1 1 e  77 0 2 2 0 1 e  86EsSaRoVa.1034          
2167.759200 0.002600   2.600e-03   78 0 2 2 1 1 e  79 0 2 2 0 1 e  86EsSaRoVa.1036          
2166.589500 0.002400   2.400e-03   79 0 2 2 1 1 e  80 0 2 2 0 1 e  86EsSaRoVa.1037          
2165.426000 0.001300   1.300e-03   80 0 2 2 1 1 e  81 0 2 2 0 1 e  86EsSaRoVa.1038          
2164.248400 0.001700   1.700e-03   81 0 2 2 1 1 e  82 0 2 2 0 1 e  86EsSaRoVa.1039          
2163.072400 0.003000   3.000e-03   82 0 2 2 1 1 e  83 0 2 2 0 1 e  86EsSaRoVa.1040          
2161.886800 0.001500   1.500e-03   83 0 2 2 1 1 e  84 0 2 2 0 1 e  86EsSaRoVa.1041          
2159.504300 0.001100   1.100e-03   85 0 2 2 1 1 e  86 0 2 2 0 1 e  86EsSaRoVa.1043          
2246.419900 0.000600   6.000e-04   5 0 2 2 1 1 e   4 0 2 2 0 1 e   86EsSaRoVa.1046          
2247.125800 0.000500   5.000e-04   6 0 2 2 1 1 e   5 0 2 2 0 1 e   86EsSaRoVa.1047          
2247.826600 0.001000   1.000e-03   7 0 2 2 1 1 e   6 0 2 2 0 1 e   86EsSaRoVa.1048          
2248.521700 0.001300   1.300e-03   8 0 2 2 1 1 e   7 0 2 2 0 1 e   86EsSaRoVa.1049          
2249.210200 0.001100   1.100e-03   9 0 2 2 1 1 e   8 0 2 2 0 1 e   86EsSaRoVa.1050          
2251.245800 0.000500   5.000e-04   12 0 2 2 1 1 e  11 0 2 2 0 1 e  86EsSaRoVa.1053          
2251.913400 0.000600   6.000e-04   13 0 2 2 1 1 e  12 0 2 2 0 1 e  86EsSaRoVa.1054          
2252.572600 0.002200   2.200e-03   14 0 2 2 1 1 e  13 0 2 2 0 1 e  86EsSaRoVa.1055          
2253.231200 0.000400   4.000e-04   15 0 2 2 1 1 e  14 0 2 2 0 1 e  86EsSaRoVa.1056          
2255.801800 0.000900   9.000e-04   19 0 2 2 1 1 e  18 0 2 2 0 1 e  86EsSaRoVa.1060          
2258.886700 0.001100   1.100e-03   24 0 2 2 1 1 e  23 0 2 2 0 1 e  86EsSaRoVa.1065          
2259.488600 0.000700   7.000e-04   25 0 2 2 1 1 e  24 0 2 2 0 1 e  86EsSaRoVa.1066          
2260.083300 0.000400   4.000e-04   26 0 2 2 1 1 e  25 0 2 2 0 1 e  86EsSaRoVa.1067          
2260.674000 0.000900   9.000e-04   27 0 2 2 1 1 e  26 0 2 2 0 1 e  86EsSaRoVa.1068          
2262.411000 0.002800   2.800e-03   30 0 2 2 1 1 e  29 0 2 2 0 1 e  86EsSaRoVa.1071          
2263.537300 0.000400   4.000e-04   32 0 2 2 1 1 e  31 0 2 2 0 1 e  86EsSaRoVa.1073          
2264.094700 0.000900   9.000e-04   33 0 2 2 1 1 e  32 0 2 2 0 1 e  86EsSaRoVa.1074          
2265.190700 0.001100   1.100e-03   35 0 2 2 1 1 e  34 0 2 2 0 1 e  86EsSaRoVa.1076          
2265.731000 0.002700   2.700e-03   36 0 2 2 1 1 e  35 0 2 2 0 1 e  86EsSaRoVa.1077          
2266.261300 0.001100   1.100e-03   37 0 2 2 1 1 e  36 0 2 2 0 1 e  86EsSaRoVa.1078          
2267.829300 0.001100   1.100e-03   40 0 2 2 1 1 e  39 0 2 2 0 1 e  86EsSaRoVa.1081          
2268.342100 0.000500   5.000e-04   41 0 2 2 1 1 e  40 0 2 2 0 1 e  86EsSaRoVa.1082          
2269.347300 0.000500   5.000e-04   43 0 2 2 1 1 e  42 0 2 2 0 1 e  86EsSaRoVa.1084          
2269.842000 0.000700   7.000e-04   44 0 2 2 1 1 e  43 0 2 2 0 1 e  86EsSaRoVa.1085          
2272.691900 0.000600   6.000e-04   50 0 2 2 1 1 e  49 0 2 2 0 1 e  86EsSaRoVa.1091          
2273.147600 0.000600   6.000e-04   51 0 2 2 1 1 e  50 0 2 2 0 1 e  86EsSaRoVa.1092          
2273.597300 0.000400   4.000e-04   52 0 2 2 1 1 e  51 0 2 2 0 1 e  86EsSaRoVa.1093          
2274.042200 0.000900   9.000e-04   53 0 2 2 1 1 e  52 0 2 2 0 1 e  86EsSaRoVa.1094          
2275.761300 0.000700   7.000e-04   57 0 2 2 1 1 e  56 0 2 2 0 1 e  86EsSaRoVa.1098          
2276.176500 0.002000   2.000e-03   58 0 2 2 1 1 e  57 0 2 2 0 1 e  86EsSaRoVa.1099          
2276.993000 0.001300   1.300e-03   60 0 2 2 1 1 e  59 0 2 2 0 1 e  86EsSaRoVa.1101          
2277.388400 0.000800   8.000e-04   61 0 2 2 1 1 e  60 0 2 2 0 1 e  86EsSaRoVa.1102          
2281.063800 0.000700   7.000e-04   71 0 2 2 1 1 e  70 0 2 2 0 1 e  86EsSaRoVa.1112          
2281.729200 0.001800   1.800e-03   73 0 2 2 1 1 e  72 0 2 2 0 1 e  86EsSaRoVa.1114          
2282.374400 0.001100   1.100e-03   75 0 2 2 1 1 e  74 0 2 2 0 1 e  86EsSaRoVa.1116          
2282.689700 0.000800   8.000e-04   76 0 2 2 1 1 e  75 0 2 2 0 1 e  86EsSaRoVa.1117          
2239.818600 0.000400   4.000e-04   3 0 2 2 1 1 f   4 0 2 2 0 1 f   86EsSaRoVa.1131          
2238.292900 0.001300   1.300e-03   5 0 2 2 1 1 f   6 0 2 2 0 1 f   86EsSaRoVa.1133          
2237.519500 0.000500   5.000e-04   6 0 2 2 1 1 f   7 0 2 2 0 1 f   86EsSaRoVa.1134          
2236.742900 0.000900   9.000e-04   7 0 2 2 1 1 f   8 0 2 2 0 1 f   86EsSaRoVa.1135          
2235.172600 0.001400   1.400e-03   9 0 2 2 1 1 f   10 0 2 2 0 1 f  86EsSaRoVa.1137          
2233.578700 0.001000   1.000e-03   11 0 2 2 1 1 f  12 0 2 2 0 1 f  86EsSaRoVa.1139          
2232.773000 0.000500   5.000e-04   12 0 2 2 1 1 f  13 0 2 2 0 1 f  86EsSaRoVa.1140          
2231.962700 0.000800   8.000e-04   13 0 2 2 1 1 f  14 0 2 2 0 1 f  86EsSaRoVa.1141          
2231.147000 0.000600   6.000e-04   14 0 2 2 1 1 f  15 0 2 2 0 1 f  86EsSaRoVa.1142          
2230.324600 0.001600   1.912e-03   15 0 2 2 1 1 f  16 0 2 2 0 1 f  86EsSaRoVa.1143          
2227.830500 0.000400   4.000e-04   18 0 2 2 1 1 f  19 0 2 2 0 1 f  86EsSaRoVa.1146          
2226.987800 0.000400   4.000e-04   19 0 2 2 1 1 f  20 0 2 2 0 1 f  86EsSaRoVa.1147          
2226.139300 0.000400   4.000e-04   20 0 2 2 1 1 f  21 0 2 2 0 1 f  86EsSaRoVa.1148          
2225.285300 0.000600   6.000e-04   21 0 2 2 1 1 f  22 0 2 2 0 1 f  86EsSaRoVa.1149          
2224.426400 0.000400   4.000e-04   22 0 2 2 1 1 f  23 0 2 2 0 1 f  86EsSaRoVa.1150          
2223.561400 0.000400   4.000e-04   23 0 2 2 1 1 f  24 0 2 2 0 1 f  86EsSaRoVa.1151          
2222.692100 0.000400   4.000e-04   24 0 2 2 1 1 f  25 0 2 2 0 1 f  86EsSaRoVa.1152          
2221.817000 0.002000   2.000e-03   25 0 2 2 1 1 f  26 0 2 2 0 1 f  86EsSaRoVa.1153          
2220.933400 0.002700   2.700e-03   26 0 2 2 1 1 f  27 0 2 2 0 1 f  86EsSaRoVa.1154          
2220.049300 0.000400   4.000e-04   27 0 2 2 1 1 f  28 0 2 2 0 1 f  86EsSaRoVa.1155          
2219.157700 0.000900   9.000e-04   28 0 2 2 1 1 f  29 0 2 2 0 1 f  86EsSaRoVa.1156          
2218.261000 0.000400   4.000e-04   29 0 2 2 1 1 f  30 0 2 2 0 1 f  86EsSaRoVa.1157          
2217.359100 0.000600   6.000e-04   30 0 2 2 1 1 f  31 0 2 2 0 1 f  86EsSaRoVa.1158          
2216.451700 0.000800   8.000e-04   31 0 2 2 1 1 f  32 0 2 2 0 1 f  86EsSaRoVa.1159          
2215.537400 0.000400   4.000e-04   32 0 2 2 1 1 f  33 0 2 2 0 1 f  86EsSaRoVa.1160          
2214.618500 0.000800   8.000e-04   33 0 2 2 1 1 f  34 0 2 2 0 1 f  86EsSaRoVa.1161          
2211.831100 0.001300   1.300e-03   36 0 2 2 1 1 f  37 0 2 2 0 1 f  86EsSaRoVa.1164          
2208.036900 0.001400   1.400e-03   40 0 2 2 1 1 f  41 0 2 2 0 1 f  86EsSaRoVa.1168          
2207.075200 0.001600   1.600e-03   41 0 2 2 1 1 f  42 0 2 2 0 1 f  86EsSaRoVa.1169          
2206.110000 0.001500   1.500e-03   42 0 2 2 1 1 f  43 0 2 2 0 1 f  86EsSaRoVa.1170          
2205.137100 0.000400   4.000e-04   43 0 2 2 1 1 f  44 0 2 2 0 1 f  86EsSaRoVa.1171          
2204.160300 0.000800   8.000e-04   44 0 2 2 1 1 f  45 0 2 2 0 1 f  86EsSaRoVa.1172          
2203.176300 0.000600   6.000e-04   45 0 2 2 1 1 f  46 0 2 2 0 1 f  86EsSaRoVa.1173          
2202.188300 0.000500   5.000e-04   46 0 2 2 1 1 f  47 0 2 2 0 1 f  86EsSaRoVa.1174          
2201.194700 0.000500   5.000e-04   47 0 2 2 1 1 f  48 0 2 2 0 1 f  86EsSaRoVa.1175          
2200.195900 0.000600   6.000e-04   48 0 2 2 1 1 f  49 0 2 2 0 1 f  86EsSaRoVa.1176          
2199.190900 0.000900   9.000e-04   49 0 2 2 1 1 f  50 0 2 2 0 1 f  86EsSaRoVa.1177          
2198.184100 0.002100   2.100e-03   50 0 2 2 1 1 f  51 0 2 2 0 1 f  86EsSaRoVa.1178          
2195.123500 0.001600   1.600e-03   53 0 2 2 1 1 f  54 0 2 2 0 1 f  86EsSaRoVa.1181          
2194.089900 0.000700   7.000e-04   54 0 2 2 1 1 f  55 0 2 2 0 1 f  86EsSaRoVa.1182          
2193.054400 0.001600   1.600e-03   55 0 2 2 1 1 f  56 0 2 2 0 1 f  86EsSaRoVa.1183          
2192.013900 0.001500   1.500e-03   56 0 2 2 1 1 f  57 0 2 2 0 1 f  86EsSaRoVa.1184          
2190.965400 0.000700   7.000e-04   57 0 2 2 1 1 f  58 0 2 2 0 1 f  86EsSaRoVa.1185          
2189.915400 0.001600   1.600e-03   58 0 2 2 1 1 f  59 0 2 2 0 1 f  86EsSaRoVa.1186          
2186.725500 0.001300   1.300e-03   61 0 2 2 1 1 f  62 0 2 2 0 1 f  86EsSaRoVa.1189          
2185.654600 0.000700   7.000e-04   62 0 2 2 1 1 f  63 0 2 2 0 1 f  86EsSaRoVa.1190          
2184.576000 0.001000   1.000e-03   63 0 2 2 1 1 f  64 0 2 2 0 1 f  86EsSaRoVa.1191          
2181.311200 0.001600   1.600e-03   66 0 2 2 1 1 f  67 0 2 2 0 1 f  86EsSaRoVa.1194          
2171.236200 0.002200   2.200e-03   75 0 2 2 1 1 f  76 0 2 2 0 1 f  86EsSaRoVa.1203          
2170.087800 0.001400   1.400e-03   76 0 2 2 1 1 f  77 0 2 2 0 1 f  86EsSaRoVa.1204          
2246.419900 0.000600   6.000e-04   5 0 2 2 1 1 f   4 0 2 2 0 1 f   86EsSaRoVa.1216          
2247.125800 0.000500   5.000e-04   6 0 2 2 1 1 f   5 0 2 2 0 1 f   86EsSaRoVa.1217          
2247.826600 0.001000   1.000e-03   7 0 2 2 1 1 f   6 0 2 2 0 1 f   86EsSaRoVa.1218          
2248.521700 0.001300   1.300e-03   8 0 2 2 1 1 f   7 0 2 2 0 1 f   86EsSaRoVa.1219          
2249.210200 0.001100   1.100e-03   9 0 2 2 1 1 f   8 0 2 2 0 1 f   86EsSaRoVa.1220          
2251.245800 0.000500   5.000e-04   12 0 2 2 1 1 f  11 0 2 2 0 1 f  86EsSaRoVa.1223          
2251.913400 0.000600   6.000e-04   13 0 2 2 1 1 f  12 0 2 2 0 1 f  86EsSaRoVa.1224          
2252.572600 0.002200   2.200e-03   14 0 2 2 1 1 f  13 0 2 2 0 1 f  86EsSaRoVa.1225          
2253.231200 0.000400   4.000e-04   15 0 2 2 1 1 f  14 0 2 2 0 1 f  86EsSaRoVa.1226          
2255.801800 0.000900   9.000e-04   19 0 2 2 1 1 f  18 0 2 2 0 1 f  86EsSaRoVa.1230          
2258.886700 0.001100   1.100e-03   24 0 2 2 1 1 f  23 0 2 2 0 1 f  86EsSaRoVa.1235          
2259.488600 0.000700   7.000e-04   25 0 2 2 1 1 f  24 0 2 2 0 1 f  86EsSaRoVa.1236          
2260.083300 0.000400   4.000e-04   26 0 2 2 1 1 f  25 0 2 2 0 1 f  86EsSaRoVa.1237          
2260.674000 0.000900   9.000e-04   27 0 2 2 1 1 f  26 0 2 2 0 1 f  86EsSaRoVa.1238          
2262.411000 0.002800   2.800e-03   30 0 2 2 1 1 f  29 0 2 2 0 1 f  86EsSaRoVa.1241          
2263.537300 0.000400   4.000e-04   32 0 2 2 1 1 f  31 0 2 2 0 1 f  86EsSaRoVa.1243          
2264.094700 0.000900   9.000e-04   33 0 2 2 1 1 f  32 0 2 2 0 1 f  86EsSaRoVa.1244          
2265.190700 0.001100   1.100e-03   35 0 2 2 1 1 f  34 0 2 2 0 1 f  86EsSaRoVa.1246          
2265.731000 0.002700   2.700e-03   36 0 2 2 1 1 f  35 0 2 2 0 1 f  86EsSaRoVa.1247          
2266.261300 0.001100   1.100e-03   37 0 2 2 1 1 f  36 0 2 2 0 1 f  86EsSaRoVa.1248          
2267.829300 0.001100   1.100e-03   40 0 2 2 1 1 f  39 0 2 2 0 1 f  86EsSaRoVa.1251          
2268.342100 0.000500   5.000e-04   41 0 2 2 1 1 f  40 0 2 2 0 1 f  86EsSaRoVa.1252          
2269.347300 0.000500   5.000e-04   43 0 2 2 1 1 f  42 0 2 2 0 1 f  86EsSaRoVa.1254          
2269.842000 0.000700   7.000e-04   44 0 2 2 1 1 f  43 0 2 2 0 1 f  86EsSaRoVa.1255          
2272.691900 0.000600   6.000e-04   50 0 2 2 1 1 f  49 0 2 2 0 1 f  86EsSaRoVa.1261          
2273.147600 0.000600   6.000e-04   51 0 2 2 1 1 f  50 0 2 2 0 1 f  86EsSaRoVa.1262          
2273.597300 0.000400   4.000e-04   52 0 2 2 1 1 f  51 0 2 2 0 1 f  86EsSaRoVa.1263          
2274.042200 0.000900   9.000e-04   53 0 2 2 1 1 f  52 0 2 2 0 1 f  86EsSaRoVa.1264          
2275.761300 0.000700   7.000e-04   57 0 2 2 1 1 f  56 0 2 2 0 1 f  86EsSaRoVa.1268          
2276.176500 0.002000   2.000e-03   58 0 2 2 1 1 f  57 0 2 2 0 1 f  86EsSaRoVa.1269          
2276.993000 0.001300   1.300e-03   60 0 2 2 1 1 f  59 0 2 2 0 1 f  86EsSaRoVa.1271          
2279.304500 0.001200   1.200e-03   66 0 2 2 1 1 f  65 0 2 2 0 1 f  86EsSaRoVa.1277          
2279.675200 0.002300   2.300e-03   67 0 2 2 1 1 f  66 0 2 2 0 1 f  86EsSaRoVa.1278          
2281.081300 0.000500   5.000e-04   71 0 2 2 1 1 f  70 0 2 2 0 1 f  86EsSaRoVa.1282          
2281.750500 0.001200   1.200e-03   73 0 2 2 1 1 f  72 0 2 2 0 1 f  86EsSaRoVa.1284          
2282.395000 0.001900   1.900e-03   75 0 2 2 1 1 f  74 0 2 2 0 1 f  86EsSaRoVa.1286          
1211.712665 0.000200   2.000e-04   45 1 0 0 0 2 e  46 0 0 0 0 1 e  98DeBeSmRi.1             
1212.421955 0.000200   7.380e-04   44 1 0 0 0 2 e  45 0 0 0 0 1 e  98DeBeSmRi.2             
1213.131654 0.000200   4.338e-03   43 1 0 0 0 2 e  44 0 0 0 0 1 e  98DeBeSmRi.3             
1213.841774 0.000200   2.159e-04   42 1 0 0 0 2 e  43 0 0 0 0 1 e  98DeBeSmRi.4             
1214.552083 0.000200   3.448e-04   41 1 0 0 0 2 e  42 0 0 0 0 1 e  98DeBeSmRi.5             
1215.262843 0.000200   2.000e-04   40 1 0 0 0 2 e  41 0 0 0 0 1 e  98DeBeSmRi.6             
1215.973993 0.000200   2.585e-04   39 1 0 0 0 2 e  40 0 0 0 0 1 e  98DeBeSmRi.7             
1216.685623 0.000200   2.000e-04   38 1 0 0 0 2 e  39 0 0 0 0 1 e  98DeBeSmRi.8             
1217.397742 0.000200   2.000e-04   37 1 0 0 0 2 e  38 0 0 0 0 1 e  98DeBeSmRi.9             
1218.110302 0.000200   1.426e-03   36 1 0 0 0 2 e  37 0 0 0 0 1 e  98DeBeSmRi.10            
1218.823222 0.000200   2.000e-04   35 1 0 0 0 2 e  36 0 0 0 0 1 e  98DeBeSmRi.11            
1219.536782 0.000200   9.313e-04   34 1 0 0 0 2 e  35 0 0 0 0 1 e  98DeBeSmRi.12            
1220.250832 0.000200   2.000e-04   33 1 0 0 0 2 e  34 0 0 0 0 1 e  98DeBeSmRi.13            
1220.965342 0.000200   2.000e-04   32 1 0 0 0 2 e  33 0 0 0 0 1 e  98DeBeSmRi.14            
1221.680452 0.000200   2.055e-04   31 1 0 0 0 2 e  32 0 0 0 0 1 e  98DeBeSmRi.15            
1222.396021 0.000200   2.000e-04   30 1 0 0 0 2 e  31 0 0 0 0 1 e  98DeBeSmRi.16            
1223.112181 0.000200   2.000e-04   29 1 0 0 0 2 e  30 0 0 0 0 1 e  98DeBeSmRi.17            
1223.828961 0.000200   2.000e-04   28 1 0 0 0 2 e  29 0 0 0 0 1 e  98DeBeSmRi.18            
1224.546251 0.000200   2.000e-04   27 1 0 0 0 2 e  28 0 0 0 0 1 e  98DeBeSmRi.19            
1225.264201 0.000200   2.000e-04   26 1 0 0 0 2 e  27 0 0 0 0 1 e  98DeBeSmRi.20            
1225.982731 0.000200   2.000e-04   25 1 0 0 0 2 e  26 0 0 0 0 1 e  98DeBeSmRi.21            
1226.701941 0.000200   2.000e-04   24 1 0 0 0 2 e  25 0 0 0 0 1 e  98DeBeSmRi.22            
1227.421611 0.000200   2.000e-04   23 1 0 0 0 2 e  24 0 0 0 0 1 e  98DeBeSmRi.23            
1228.142021 0.000200   2.000e-04   22 1 0 0 0 2 e  23 0 0 0 0 1 e  98DeBeSmRi.24            
1228.863121 0.000200   2.000e-04   21 1 0 0 0 2 e  22 0 0 0 0 1 e  98DeBeSmRi.25            
1229.584791 0.000200   2.000e-04   20 1 0 0 0 2 e  21 0 0 0 0 1 e  98DeBeSmRi.26            
1230.307151 0.000200   2.000e-04   19 1 0 0 0 2 e  20 0 0 0 0 1 e  98DeBeSmRi.27            
1231.030151 0.000200   2.000e-04   18 1 0 0 0 2 e  19 0 0 0 0 1 e  98DeBeSmRi.28            
1231.753821 0.000200   2.000e-04   17 1 0 0 0 2 e  18 0 0 0 0 1 e  98DeBeSmRi.29            
1232.478211 0.000200   2.000e-04   16 1 0 0 0 2 e  17 0 0 0 0 1 e  98DeBeSmRi.30            
1233.203221 0.000200   2.000e-04   15 1 0 0 0 2 e  16 0 0 0 0 1 e  98DeBeSmRi.31            
1233.928971 0.000200   2.000e-04   14 1 0 0 0 2 e  15 0 0 0 0 1 e  98DeBeSmRi.32            
1234.655441 0.000200   2.000e-04   13 1 0 0 0 2 e  14 0 0 0 0 1 e  98DeBeSmRi.33            
1235.382551 0.000200   2.000e-04   12 1 0 0 0 2 e  13 0 0 0 0 1 e  98DeBeSmRi.34            
1236.110381 0.000200   2.000e-04   11 1 0 0 0 2 e  12 0 0 0 0 1 e  98DeBeSmRi.35            
1236.838911 0.000200   2.000e-04   10 1 0 0 0 2 e  11 0 0 0 0 1 e  98DeBeSmRi.36            
1237.568151 0.000200   2.000e-04   9 1 0 0 0 2 e   10 0 0 0 0 1 e  98DeBeSmRi.37            
1238.298131 0.000200   2.000e-04   8 1 0 0 0 2 e   9 0 0 0 0 1 e   98DeBeSmRi.38            
1239.028771 0.000200   2.000e-04   7 1 0 0 0 2 e   8 0 0 0 0 1 e   98DeBeSmRi.39            
1239.760181 0.000200   2.000e-04   6 1 0 0 0 2 e   7 0 0 0 0 1 e   98DeBeSmRi.40            
1240.492261 0.000200   2.000e-04   5 1 0 0 0 2 e   6 0 0 0 0 1 e   98DeBeSmRi.41            
1241.225082 0.000200   2.000e-04   4 1 0 0 0 2 e   5 0 0 0 0 1 e   98DeBeSmRi.42            
1241.958572 0.000200   2.000e-04   3 1 0 0 0 2 e   4 0 0 0 0 1 e   98DeBeSmRi.43            
1242.692822 0.000200   2.000e-04   2 1 0 0 0 2 e   3 0 0 0 0 1 e   98DeBeSmRi.44            
1243.427733 0.000200   2.000e-04   1 1 0 0 0 2 e   2 0 0 0 0 1 e   98DeBeSmRi.45            
1244.163556 0.000200   2.000e-04   0 1 0 0 0 2 e   1 0 0 0 0 1 e   98DeBeSmRi.46            
1245.636995 0.000200   2.000e-04   1 1 0 0 0 2 e   0 0 0 0 0 1 e   98DeBeSmRi.47            
1246.374603 0.000200   2.000e-04   2 1 0 0 0 2 e   1 0 0 0 0 1 e   98DeBeSmRi.48            
1247.113062 0.000200   2.000e-04   3 1 0 0 0 2 e   2 0 0 0 0 1 e   98DeBeSmRi.49            
1247.852252 0.000200   2.000e-04   4 1 0 0 0 2 e   3 0 0 0 0 1 e   98DeBeSmRi.50            
1248.592101 0.000200   2.000e-04   5 1 0 0 0 2 e   4 0 0 0 0 1 e   98DeBeSmRi.51            
1249.332611 0.000200   2.000e-04   6 1 0 0 0 2 e   5 0 0 0 0 1 e   98DeBeSmRi.52            
1250.073821 0.000200   2.000e-04   7 1 0 0 0 2 e   6 0 0 0 0 1 e   98DeBeSmRi.53            
1250.815681 0.000200   2.000e-04   8 1 0 0 0 2 e   7 0 0 0 0 1 e   98DeBeSmRi.54            
1251.558161 0.000200   2.000e-04   9 1 0 0 0 2 e   8 0 0 0 0 1 e   98DeBeSmRi.55            
1252.301441 0.000200   2.000e-04   10 1 0 0 0 2 e  9 0 0 0 0 1 e   98DeBeSmRi.56            
1253.045301 0.000200   2.000e-04   11 1 0 0 0 2 e  10 0 0 0 0 1 e  98DeBeSmRi.57            
1253.789761 0.000200   2.000e-04   12 1 0 0 0 2 e  11 0 0 0 0 1 e  98DeBeSmRi.58            
1254.534891 0.000200   2.000e-04   13 1 0 0 0 2 e  12 0 0 0 0 1 e  98DeBeSmRi.59            
1255.280611 0.000200   2.000e-04   14 1 0 0 0 2 e  13 0 0 0 0 1 e  98DeBeSmRi.60            
1256.026961 0.000200   2.000e-04   15 1 0 0 0 2 e  14 0 0 0 0 1 e  98DeBeSmRi.61            
1256.773931 0.000200   2.000e-04   16 1 0 0 0 2 e  15 0 0 0 0 1 e  98DeBeSmRi.62            
1257.521451 0.000200   2.000e-04   17 1 0 0 0 2 e  16 0 0 0 0 1 e  98DeBeSmRi.63            
1258.269601 0.000200   2.000e-04   18 1 0 0 0 2 e  17 0 0 0 0 1 e  98DeBeSmRi.64            
1259.018261 0.000200   2.000e-04   19 1 0 0 0 2 e  18 0 0 0 0 1 e  98DeBeSmRi.65            
1259.767471 0.000200   2.000e-04   20 1 0 0 0 2 e  19 0 0 0 0 1 e  98DeBeSmRi.66            
1260.517281 0.000200   2.000e-04   21 1 0 0 0 2 e  20 0 0 0 0 1 e  98DeBeSmRi.67            
1261.267561 0.000200   2.000e-04   22 1 0 0 0 2 e  21 0 0 0 0 1 e  98DeBeSmRi.68            
1262.018441 0.000200   2.000e-04   23 1 0 0 0 2 e  22 0 0 0 0 1 e  98DeBeSmRi.69            
1262.769721 0.000200   2.000e-04   24 1 0 0 0 2 e  23 0 0 0 0 1 e  98DeBeSmRi.70            
1263.521541 0.000200   2.000e-04   25 1 0 0 0 2 e  24 0 0 0 0 1 e  98DeBeSmRi.71            
1264.273821 0.000200   2.000e-04   26 1 0 0 0 2 e  25 0 0 0 0 1 e  98DeBeSmRi.72            
1265.026521 0.000200   2.000e-04   27 1 0 0 0 2 e  26 0 0 0 0 1 e  98DeBeSmRi.73            
1265.779701 0.000200   2.000e-04   28 1 0 0 0 2 e  27 0 0 0 0 1 e  98DeBeSmRi.74            
1266.533301 0.000200   2.617e-04   29 1 0 0 0 2 e  28 0 0 0 0 1 e  98DeBeSmRi.75            
1267.287261 0.000200   2.000e-04   30 1 0 0 0 2 e  29 0 0 0 0 1 e  98DeBeSmRi.76            
1268.041661 0.000200   2.000e-04   31 1 0 0 0 2 e  30 0 0 0 0 1 e  98DeBeSmRi.77            
1268.796321 0.000200   2.000e-04   32 1 0 0 0 2 e  31 0 0 0 0 1 e  98DeBeSmRi.78            
1269.551481 0.000200   2.000e-04   33 1 0 0 0 2 e  32 0 0 0 0 1 e  98DeBeSmRi.79            
1270.306862 0.000200   2.058e-04   34 1 0 0 0 2 e  33 0 0 0 0 1 e  98DeBeSmRi.80            
1271.062612 0.000200   2.660e-04   35 1 0 0 0 2 e  34 0 0 0 0 1 e  98DeBeSmRi.81            
1271.818632 0.000200   1.264e-03   36 1 0 0 0 2 e  35 0 0 0 0 1 e  98DeBeSmRi.82            
1272.574912 0.000200   2.000e-04   37 1 0 0 0 2 e  36 0 0 0 0 1 e  98DeBeSmRi.83            
1273.331412 0.000200   2.000e-04   38 1 0 0 0 2 e  37 0 0 0 0 1 e  98DeBeSmRi.84            
1274.088272 0.000200   3.883e-04   39 1 0 0 0 2 e  38 0 0 0 0 1 e  98DeBeSmRi.85            
1274.845182 0.000200   2.000e-04   40 1 0 0 0 2 e  39 0 0 0 0 1 e  98DeBeSmRi.86            
1275.602343 0.000200   2.000e-04   41 1 0 0 0 2 e  40 0 0 0 0 1 e  98DeBeSmRi.87            
1276.359703 0.000200   2.000e-04   42 1 0 0 0 2 e  41 0 0 0 0 1 e  98DeBeSmRi.88            
1277.117123 0.000200   2.000e-04   43 1 0 0 0 2 e  42 0 0 0 0 1 e  98DeBeSmRi.89            
1277.874734 0.000200   2.000e-04   44 1 0 0 0 2 e  43 0 0 0 0 1 e  98DeBeSmRi.90            
1278.632304 0.000200   2.000e-04   45 1 0 0 0 2 e  44 0 0 0 0 1 e  98DeBeSmRi.91            
1279.390124 0.000200   2.338e-03   46 1 0 0 0 2 e  45 0 0 0 0 1 e  98DeBeSmRi.92            
1280.147865 0.000200   4.928e-03   47 1 0 0 0 2 e  46 0 0 0 0 1 e  98DeBeSmRi.93            
1305.226575 0.000200   2.000e-04   49 1 0 0 0 1 e  50 0 0 0 0 1 e  98DeBeSmRi.94            
1305.967615 0.000200   2.000e-04   48 1 0 0 0 1 e  49 0 0 0 0 1 e  98DeBeSmRi.95            
1306.708604 0.000200   2.000e-04   47 1 0 0 0 1 e  48 0 0 0 0 1 e  98DeBeSmRi.96            
1307.450094 0.000200   2.000e-04   46 1 0 0 0 1 e  47 0 0 0 0 1 e  98DeBeSmRi.97            
1308.933413 0.000200   3.817e-04   44 1 0 0 0 1 e  45 0 0 0 0 1 e  98DeBeSmRi.98            
1309.675473 0.000200   2.182e-03   43 1 0 0 0 1 e  44 0 0 0 0 1 e  98DeBeSmRi.99            
1310.417613 0.000200   2.000e-04   42 1 0 0 0 1 e  43 0 0 0 0 1 e  98DeBeSmRi.100           
1311.160022 0.000200   2.000e-04   41 1 0 0 0 1 e  42 0 0 0 0 1 e  98DeBeSmRi.101           
1311.902492 0.000200   2.000e-04   40 1 0 0 0 1 e  41 0 0 0 0 1 e  98DeBeSmRi.102           
1312.645092 0.000200   2.000e-04   39 1 0 0 0 1 e  40 0 0 0 0 1 e  98DeBeSmRi.103           
1313.387802 0.000200   2.000e-04   38 1 0 0 0 1 e  39 0 0 0 0 1 e  98DeBeSmRi.104           
1314.130572 0.000200   2.000e-04   37 1 0 0 0 1 e  38 0 0 0 0 1 e  98DeBeSmRi.105           
1314.873462 0.000200   2.000e-04   36 1 0 0 0 1 e  37 0 0 0 0 1 e  98DeBeSmRi.106           
1315.616291 0.000200   2.051e-04   35 1 0 0 0 1 e  36 0 0 0 0 1 e  98DeBeSmRi.107           
1316.359251 0.000200   8.448e-04   34 1 0 0 0 1 e  35 0 0 0 0 1 e  98DeBeSmRi.108           
1317.102181 0.000200   2.000e-04   33 1 0 0 0 1 e  34 0 0 0 0 1 e  98DeBeSmRi.109           
1317.845141 0.000200   2.000e-04   32 1 0 0 0 1 e  33 0 0 0 0 1 e  98DeBeSmRi.110           
1318.587961 0.000200   2.000e-04   31 1 0 0 0 1 e  32 0 0 0 0 1 e  98DeBeSmRi.111           
1319.330861 0.000200   2.000e-04   30 1 0 0 0 1 e  31 0 0 0 0 1 e  98DeBeSmRi.112           
1320.073701 0.000200   2.000e-04   29 1 0 0 0 1 e  30 0 0 0 0 1 e  98DeBeSmRi.113           
1320.816431 0.000200   2.000e-04   28 1 0 0 0 1 e  29 0 0 0 0 1 e  98DeBeSmRi.114           
1321.559131 0.000200   2.000e-04   27 1 0 0 0 1 e  28 0 0 0 0 1 e  98DeBeSmRi.115           
1322.301701 0.000200   2.000e-04   26 1 0 0 0 1 e  27 0 0 0 0 1 e  98DeBeSmRi.116           
1323.044171 0.000200   2.000e-04   25 1 0 0 0 1 e  26 0 0 0 0 1 e  98DeBeSmRi.117           
1323.786471 0.000200   2.000e-04   24 1 0 0 0 1 e  25 0 0 0 0 1 e  98DeBeSmRi.118           
1324.528681 0.000200   2.000e-04   23 1 0 0 0 1 e  24 0 0 0 0 1 e  98DeBeSmRi.119           
1325.270791 0.000200   2.000e-04   22 1 0 0 0 1 e  23 0 0 0 0 1 e  98DeBeSmRi.120           
1326.012691 0.000200   2.000e-04   21 1 0 0 0 1 e  22 0 0 0 0 1 e  98DeBeSmRi.121           
1326.754471 0.000200   2.000e-04   20 1 0 0 0 1 e  21 0 0 0 0 1 e  98DeBeSmRi.122           
1327.496001 0.000200   2.000e-04   19 1 0 0 0 1 e  20 0 0 0 0 1 e  98DeBeSmRi.123           
1328.237431 0.000200   2.000e-04   18 1 0 0 0 1 e  19 0 0 0 0 1 e  98DeBeSmRi.124           
1328.978631 0.000200   2.000e-04   17 1 0 0 0 1 e  18 0 0 0 0 1 e  98DeBeSmRi.125           
1329.719581 0.000200   2.000e-04   16 1 0 0 0 1 e  17 0 0 0 0 1 e  98DeBeSmRi.126           
1330.460361 0.000200   2.000e-04   15 1 0 0 0 1 e  16 0 0 0 0 1 e  98DeBeSmRi.127           
1331.200891 0.000200   2.000e-04   14 1 0 0 0 1 e  15 0 0 0 0 1 e  98DeBeSmRi.128           
1331.941191 0.000200   2.000e-04   13 1 0 0 0 1 e  14 0 0 0 0 1 e  98DeBeSmRi.129           
1332.681271 0.000200   2.000e-04   12 1 0 0 0 1 e  13 0 0 0 0 1 e  98DeBeSmRi.130           
1333.421041 0.000200   2.000e-04   11 1 0 0 0 1 e  12 0 0 0 0 1 e  98DeBeSmRi.131           
1334.160661 0.000200   2.000e-04   10 1 0 0 0 1 e  11 0 0 0 0 1 e  98DeBeSmRi.132           
1334.899951 0.000200   2.000e-04   9 1 0 0 0 1 e   10 0 0 0 0 1 e  98DeBeSmRi.133           
1335.638941 0.000200   2.000e-04   8 1 0 0 0 1 e   9 0 0 0 0 1 e   98DeBeSmRi.134           
1336.377771 0.000200   2.000e-04   7 1 0 0 0 1 e   8 0 0 0 0 1 e   98DeBeSmRi.135           
1337.116171 0.000200   2.000e-04   6 1 0 0 0 1 e   7 0 0 0 0 1 e   98DeBeSmRi.136           
1337.854352 0.000200   2.000e-04   5 1 0 0 0 1 e   6 0 0 0 0 1 e   98DeBeSmRi.137           
1338.592212 0.000200   2.000e-04   4 1 0 0 0 1 e   5 0 0 0 0 1 e   98DeBeSmRi.138           
1339.329802 0.000200   2.000e-04   3 1 0 0 0 1 e   4 0 0 0 0 1 e   98DeBeSmRi.139           
1340.067072 0.000200   2.000e-04   2 1 0 0 0 1 e   3 0 0 0 0 1 e   98DeBeSmRi.140           
1340.804063 0.000200   2.000e-04   1 1 0 0 0 1 e   2 0 0 0 0 1 e   98DeBeSmRi.141           
1343.013225 0.000200   2.000e-04   1 1 0 0 0 1 e   0 0 0 0 0 1 e   98DeBeSmRi.142           
1343.748873 0.000200   2.000e-04   2 1 0 0 0 1 e   1 0 0 0 0 1 e   98DeBeSmRi.143           
1344.484332 0.000200   2.000e-04   3 1 0 0 0 1 e   2 0 0 0 0 1 e   98DeBeSmRi.144           
1345.219432 0.000200   2.000e-04   4 1 0 0 0 1 e   3 0 0 0 0 1 e   98DeBeSmRi.145           
1345.954212 0.000200   2.000e-04   5 1 0 0 0 1 e   4 0 0 0 0 1 e   98DeBeSmRi.146           
1346.688642 0.000200   2.000e-04   6 1 0 0 0 1 e   5 0 0 0 0 1 e   98DeBeSmRi.147           
1347.422722 0.000200   2.000e-04   7 1 0 0 0 1 e   6 0 0 0 0 1 e   98DeBeSmRi.148           
1348.156542 0.000200   2.000e-04   8 1 0 0 0 1 e   7 0 0 0 0 1 e   98DeBeSmRi.149           
1348.890072 0.000200   2.000e-04   9 1 0 0 0 1 e   8 0 0 0 0 1 e   98DeBeSmRi.150           
1349.623222 0.000200   2.000e-04   10 1 0 0 0 1 e  9 0 0 0 0 1 e   98DeBeSmRi.151           
1350.356022 0.000200   2.000e-04   11 1 0 0 0 1 e  10 0 0 0 0 1 e  98DeBeSmRi.152           
1351.088482 0.000200   2.000e-04   12 1 0 0 0 1 e  11 0 0 0 0 1 e  98DeBeSmRi.153           
1351.820682 0.000200   2.000e-04   13 1 0 0 0 1 e  12 0 0 0 0 1 e  98DeBeSmRi.154           
1352.552552 0.000200   2.000e-04   14 1 0 0 0 1 e  13 0 0 0 0 1 e  98DeBeSmRi.155           
1353.284062 0.000200   2.000e-04   15 1 0 0 0 1 e  14 0 0 0 0 1 e  98DeBeSmRi.156           
1354.015302 0.000200   2.000e-04   16 1 0 0 0 1 e  15 0 0 0 0 1 e  98DeBeSmRi.157           
1354.746052 0.000200   2.000e-04   17 1 0 0 0 1 e  16 0 0 0 0 1 e  98DeBeSmRi.158           
1355.476802 0.000200   2.000e-04   18 1 0 0 0 1 e  17 0 0 0 0 1 e  98DeBeSmRi.159           
1356.207342 0.000200   2.000e-04   19 1 0 0 0 1 e  18 0 0 0 0 1 e  98DeBeSmRi.160           
1356.937122 0.000200   2.000e-04   20 1 0 0 0 1 e  19 0 0 0 0 1 e  98DeBeSmRi.161           
1357.666872 0.000200   2.000e-04   21 1 0 0 0 1 e  20 0 0 0 0 1 e  98DeBeSmRi.162           
1358.396262 0.000200   2.000e-04   22 1 0 0 0 1 e  21 0 0 0 0 1 e  98DeBeSmRi.163           
1359.125452 0.000200   2.000e-04   23 1 0 0 0 1 e  22 0 0 0 0 1 e  98DeBeSmRi.164           
1359.854332 0.000200   2.000e-04   24 1 0 0 0 1 e  23 0 0 0 0 1 e  98DeBeSmRi.165           
1360.582912 0.000200   2.000e-04   25 1 0 0 0 1 e  24 0 0 0 0 1 e  98DeBeSmRi.166           
1361.311272 0.000200   2.000e-04   26 1 0 0 0 1 e  25 0 0 0 0 1 e  98DeBeSmRi.167           
1362.039312 0.000200   2.000e-04   27 1 0 0 0 1 e  26 0 0 0 0 1 e  98DeBeSmRi.168           
1362.767162 0.000200   2.000e-04   28 1 0 0 0 1 e  27 0 0 0 0 1 e  98DeBeSmRi.169           
1363.494742 0.000200   2.000e-04   29 1 0 0 0 1 e  28 0 0 0 0 1 e  98DeBeSmRi.170           
1364.222132 0.000200   2.000e-04   30 1 0 0 0 1 e  29 0 0 0 0 1 e  98DeBeSmRi.171           
1364.949262 0.000200   2.000e-04   31 1 0 0 0 1 e  30 0 0 0 0 1 e  98DeBeSmRi.172           
1365.676162 0.000200   2.000e-04   32 1 0 0 0 1 e  31 0 0 0 0 1 e  98DeBeSmRi.173           
1366.402823 0.000200   2.000e-04   33 1 0 0 0 1 e  32 0 0 0 0 1 e  98DeBeSmRi.174           
1367.129213 0.000200   2.000e-04   34 1 0 0 0 1 e  33 0 0 0 0 1 e  98DeBeSmRi.175           
1367.855663 0.000200   2.000e-04   35 1 0 0 0 1 e  34 0 0 0 0 1 e  98DeBeSmRi.176           
1368.581823 0.000200   2.000e-04   36 1 0 0 0 1 e  35 0 0 0 0 1 e  98DeBeSmRi.177           
1369.307773 0.000200   2.000e-04   37 1 0 0 0 1 e  36 0 0 0 0 1 e  98DeBeSmRi.178           
1370.033644 0.000200   2.000e-04   38 1 0 0 0 1 e  37 0 0 0 0 1 e  98DeBeSmRi.179           
1370.759374 0.000200   4.916e-04   39 1 0 0 0 1 e  38 0 0 0 0 1 e  98DeBeSmRi.180           
1371.484834 0.000200   2.000e-04   40 1 0 0 0 1 e  39 0 0 0 0 1 e  98DeBeSmRi.181           
1372.210435 0.000200   5.270e-04   41 1 0 0 0 1 e  40 0 0 0 0 1 e  98DeBeSmRi.182           
1372.935775 0.000200   2.000e-04   42 1 0 0 0 1 e  41 0 0 0 0 1 e  98DeBeSmRi.183           
1373.660956 0.000200   2.253e-03   43 1 0 0 0 1 e  42 0 0 0 0 1 e  98DeBeSmRi.184           
1374.386067 0.000200   2.511e-04   44 1 0 0 0 1 e  43 0 0 0 0 1 e  98DeBeSmRi.185           
1375.836329 0.000200   4.859e-04   46 1 0 0 0 1 e  45 0 0 0 0 1 e  98DeBeSmRi.186           
4469.442430 0.000020   2.000e-05   40 0 0 0 2 1 e  41 0 0 0 0 1 e  02Miller.1               
4470.623130 0.000020   2.000e-05   39 0 0 0 2 1 e  40 0 0 0 0 1 e  02Miller.2               
4471.791830 0.000020   6.366e-05   38 0 0 0 2 1 e  39 0 0 0 0 1 e  02Miller.3               
4472.949460 0.000020   1.722e-04   37 0 0 0 2 1 e  38 0 0 0 0 1 e  02Miller.4               
4474.096680 0.000020   1.930e-04   36 0 0 0 2 1 e  37 0 0 0 0 1 e  02Miller.5               
4475.232670 0.000020   2.000e-05   35 0 0 0 2 1 e  36 0 0 0 0 1 e  02Miller.6               
4476.357480 0.000020   2.000e-05   34 0 0 0 2 1 e  35 0 0 0 0 1 e  02Miller.7               
4477.471710 0.000020   2.000e-05   33 0 0 0 2 1 e  34 0 0 0 0 1 e  02Miller.8               
4478.574050 0.000020   1.232e-04   32 0 0 0 2 1 e  33 0 0 0 0 1 e  02Miller.9               
4479.666040 0.000020   2.000e-05   31 0 0 0 2 1 e  32 0 0 0 0 1 e  02Miller.10              
4480.746630 0.000020   2.350e-04   30 0 0 0 2 1 e  31 0 0 0 0 1 e  02Miller.11              
4481.816750 0.000020   3.678e-05   29 0 0 0 2 1 e  30 0 0 0 0 1 e  02Miller.12              
4482.874980 0.000020   6.495e-05   28 0 0 0 2 1 e  29 0 0 0 0 1 e  02Miller.13              
4483.922570 0.000020   2.005e-04   27 0 0 0 2 1 e  28 0 0 0 0 1 e  02Miller.14              
4484.959060 0.000020   2.000e-05   26 0 0 0 2 1 e  27 0 0 0 0 1 e  02Miller.15              
4485.984430 0.000020   2.000e-05   25 0 0 0 2 1 e  26 0 0 0 0 1 e  02Miller.16              
4486.998810 0.000020   2.000e-05   24 0 0 0 2 1 e  25 0 0 0 0 1 e  02Miller.17              
4488.002090 0.000020   2.000e-05   23 0 0 0 2 1 e  24 0 0 0 0 1 e  02Miller.18              
4488.994170 0.000020   2.488e-05   22 0 0 0 2 1 e  23 0 0 0 0 1 e  02Miller.19              
4489.975230 0.000020   2.000e-05   21 0 0 0 2 1 e  22 0 0 0 0 1 e  02Miller.20              
4490.945220 0.000020   2.000e-05   20 0 0 0 2 1 e  21 0 0 0 0 1 e  02Miller.21              
4491.904160 0.000020   2.000e-05   19 0 0 0 2 1 e  20 0 0 0 0 1 e  02Miller.22              
4492.851840 0.000020   7.158e-05   18 0 0 0 2 1 e  19 0 0 0 0 1 e  02Miller.23              
4493.788580 0.000020   2.000e-05   17 0 0 0 2 1 e  18 0 0 0 0 1 e  02Miller.24              
4494.714160 0.000020   2.000e-05   16 0 0 0 2 1 e  17 0 0 0 0 1 e  02Miller.25              
4495.628630 0.000020   2.000e-05   15 0 0 0 2 1 e  16 0 0 0 0 1 e  02Miller.26              
4496.531880 0.000020   1.077e-04   14 0 0 0 2 1 e  15 0 0 0 0 1 e  02Miller.27              
4497.424210 0.000020   2.000e-05   13 0 0 0 2 1 e  14 0 0 0 0 1 e  02Miller.28              
4498.305390 0.000020   2.000e-05   12 0 0 0 2 1 e  13 0 0 0 0 1 e  02Miller.29              
4499.175440 0.000020   2.000e-05   11 0 0 0 2 1 e  12 0 0 0 0 1 e  02Miller.30              
4500.034240 0.000020   2.000e-05   10 0 0 0 2 1 e  11 0 0 0 0 1 e  02Miller.31              
4500.881500 0.000020   6.664e-04   9 0 0 0 2 1 e   10 0 0 0 0 1 e  02Miller.32              
4501.718920 0.000020   4.030e-04   8 0 0 0 2 1 e   9 0 0 0 0 1 e   02Miller.33              
4502.544640 0.000020   2.000e-05   7 0 0 0 2 1 e   8 0 0 0 0 1 e   02Miller.34              
4503.358760 0.000020   2.170e-05   6 0 0 0 2 1 e   7 0 0 0 0 1 e   02Miller.35              
4504.162000 0.000020   1.121e-04   5 0 0 0 2 1 e   6 0 0 0 0 1 e   02Miller.36              
4504.953820 0.000020   2.997e-04   4 0 0 0 2 1 e   5 0 0 0 0 1 e   02Miller.37              
4505.734900 0.000020   6.661e-05   3 0 0 0 2 1 e   4 0 0 0 0 1 e   02Miller.38              
4506.504410 0.000020   2.615e-05   2 0 0 0 2 1 e   3 0 0 0 0 1 e   02Miller.39              
4507.263190 0.000020   2.000e-05   1 0 0 0 2 1 e   2 0 0 0 0 1 e   02Miller.40              
4510.186290 0.000020   2.504e-05   2 0 0 0 2 1 e   1 0 0 0 0 1 e   02Miller.41              
4510.889560 0.000020   4.569e-05   3 0 0 0 2 1 e   2 0 0 0 0 1 e   02Miller.42              
4511.581660 0.000020   3.824e-04   4 0 0 0 2 1 e   3 0 0 0 0 1 e   02Miller.43              
4512.261580 0.000020   8.541e-05   5 0 0 0 2 1 e   4 0 0 0 0 1 e   02Miller.44              
4512.931170 0.000020   2.163e-05   6 0 0 0 2 1 e   5 0 0 0 0 1 e   02Miller.45              
4513.589340 0.000020   2.893e-04   7 0 0 0 2 1 e   6 0 0 0 0 1 e   02Miller.46              
4514.236320 0.000020   1.270e-04   8 0 0 0 2 1 e   7 0 0 0 0 1 e   02Miller.47              
4514.872220 0.000020   2.160e-04   9 0 0 0 2 1 e   8 0 0 0 0 1 e   02Miller.48              
4515.496870 0.000020   2.000e-05   10 0 0 0 2 1 e  9 0 0 0 0 1 e   02Miller.49              
4516.110330 0.000020   2.000e-05   11 0 0 0 2 1 e  10 0 0 0 0 1 e  02Miller.50              
4516.712590 0.000020   2.000e-05   12 0 0 0 2 1 e  11 0 0 0 0 1 e  02Miller.51              
4517.303730 0.000020   2.000e-05   13 0 0 0 2 1 e  12 0 0 0 0 1 e  02Miller.52              
4517.883680 0.000020   5.063e-05   14 0 0 0 2 1 e  13 0 0 0 0 1 e  02Miller.53              
4518.452060 0.000020   2.000e-05   15 0 0 0 2 1 e  14 0 0 0 0 1 e  02Miller.54              
4519.009920 0.000020   2.000e-05   16 0 0 0 2 1 e  15 0 0 0 0 1 e  02Miller.55              
4519.556170 0.000020   2.000e-05   17 0 0 0 2 1 e  16 0 0 0 0 1 e  02Miller.56              
4520.091350 0.000020   3.441e-05   18 0 0 0 2 1 e  17 0 0 0 0 1 e  02Miller.57              
4520.615290 0.000020   2.000e-05   19 0 0 0 2 1 e  18 0 0 0 0 1 e  02Miller.58              
4521.128030 0.000020   2.000e-05   20 0 0 0 2 1 e  19 0 0 0 0 1 e  02Miller.59              
4521.629490 0.000020   2.000e-05   21 0 0 0 2 1 e  20 0 0 0 0 1 e  02Miller.60              
4522.119800 0.000020   5.103e-05   22 0 0 0 2 1 e  21 0 0 0 0 1 e  02Miller.61              
4522.598850 0.000020   2.000e-05   23 0 0 0 2 1 e  22 0 0 0 0 1 e  02Miller.62              
4523.066610 0.000020   2.000e-05   24 0 0 0 2 1 e  23 0 0 0 0 1 e  02Miller.63              
4523.523300 0.000020   2.000e-05   25 0 0 0 2 1 e  24 0 0 0 0 1 e  02Miller.64              
4523.968530 0.000020   2.000e-05   26 0 0 0 2 1 e  25 0 0 0 0 1 e  02Miller.65              
4524.403130 0.000020   1.792e-04   27 0 0 0 2 1 e  26 0 0 0 0 1 e  02Miller.66              
4524.825850 0.000020   1.657e-04   28 0 0 0 2 1 e  27 0 0 0 0 1 e  02Miller.67              
4525.237540 0.000020   3.605e-05   29 0 0 0 2 1 e  28 0 0 0 0 1 e  02Miller.68              
4525.638030 0.000020   8.523e-05   30 0 0 0 2 1 e  29 0 0 0 0 1 e  02Miller.69              
4526.027420 0.000020   2.000e-05   31 0 0 0 2 1 e  30 0 0 0 0 1 e  02Miller.70              
4526.405270 0.000020   1.236e-04   32 0 0 0 2 1 e  31 0 0 0 0 1 e  02Miller.71              
4527.127630 0.000020   6.540e-04   34 0 0 0 2 1 e  33 0 0 0 0 1 e  02Miller.72              
4527.471820 0.000020   2.000e-05   35 0 0 0 2 1 e  34 0 0 0 0 1 e  02Miller.73              
4527.804820 0.000020   1.930e-04   36 0 0 0 2 1 e  35 0 0 0 0 1 e  02Miller.74              
4528.126450 0.000020   6.238e-05   37 0 0 0 2 1 e  36 0 0 0 0 1 e  02Miller.75              
4528.437320 0.000020   2.853e-05   38 0 0 0 2 1 e  37 0 0 0 0 1 e  02Miller.76              
4528.736850 0.000020   2.000e-05   39 0 0 0 2 1 e  38 0 0 0 0 1 e  02Miller.77              
4529.024710 0.000020   2.000e-05   40 0 0 0 2 1 e  39 0 0 0 0 1 e  02Miller.78              
4529.300940 0.000020   2.000e-05   41 0 0 0 2 1 e  40 0 0 0 0 1 e  02Miller.79              
4529.566490 0.000020   2.000e-05   42 0 0 0 2 1 e  41 0 0 0 0 1 e  02Miller.80              
4529.820850 0.000020   2.000e-05   43 0 0 0 2 1 e  42 0 0 0 0 1 e  02Miller.81              
4658.275340 0.000020   2.000e-05   41 2 0 0 1 3 e  42 0 0 0 0 1 e  02Miller.82              
4659.158470 0.000020   1.900e-04   40 2 0 0 1 3 e  41 0 0 0 0 1 e  02Miller.83              
4660.037060 0.000020   2.000e-05   39 2 0 0 1 3 e  40 0 0 0 0 1 e  02Miller.84              
4660.911710 0.000020   2.000e-05   38 2 0 0 1 3 e  39 0 0 0 0 1 e  02Miller.85              
4661.782040 0.000020   2.000e-05   37 2 0 0 1 3 e  38 0 0 0 0 1 e  02Miller.86              
4662.649520 0.000020   2.000e-05   36 2 0 0 1 3 e  37 0 0 0 0 1 e  02Miller.87              
4663.512530 0.000020   3.446e-05   35 2 0 0 1 3 e  36 0 0 0 0 1 e  02Miller.88              
4664.371170 0.000020   2.000e-05   34 2 0 0 1 3 e  35 0 0 0 0 1 e  02Miller.89              
4665.227050 0.000020   3.271e-04   33 2 0 0 1 3 e  34 0 0 0 0 1 e  02Miller.90              
4666.077850 0.000020   2.480e-04   32 2 0 0 1 3 e  33 0 0 0 0 1 e  02Miller.91              
4666.926310 0.000020   2.000e-05   31 2 0 0 1 3 e  32 0 0 0 0 1 e  02Miller.92              
4667.770090 0.000020   2.000e-05   30 2 0 0 1 3 e  31 0 0 0 0 1 e  02Miller.93              
4668.610140 0.000020   2.137e-04   29 2 0 0 1 3 e  30 0 0 0 0 1 e  02Miller.94              
4669.446940 0.000020   2.770e-04   28 2 0 0 1 3 e  29 0 0 0 0 1 e  02Miller.95              
4670.279270 0.000020   2.000e-05   27 2 0 0 1 3 e  28 0 0 0 0 1 e  02Miller.96              
4671.108550 0.000020   2.000e-05   26 2 0 0 1 3 e  27 0 0 0 0 1 e  02Miller.97              
4671.933950 0.000020   2.000e-05   25 2 0 0 1 3 e  26 0 0 0 0 1 e  02Miller.98              
4672.755960 0.000020   3.963e-05   24 2 0 0 1 3 e  25 0 0 0 0 1 e  02Miller.99              
4673.574210 0.000020   2.000e-05   23 2 0 0 1 3 e  24 0 0 0 0 1 e  02Miller.100             
4674.388960 0.000020   2.000e-05   22 2 0 0 1 3 e  23 0 0 0 0 1 e  02Miller.101             
4675.200100 0.000020   3.308e-05   21 2 0 0 1 3 e  22 0 0 0 0 1 e  02Miller.102             
4676.007830 0.000020   5.070e-04   20 2 0 0 1 3 e  21 0 0 0 0 1 e  02Miller.103             
4676.812050 0.000020   2.000e-05   19 2 0 0 1 3 e  20 0 0 0 0 1 e  02Miller.104             
4677.612520 0.000020   2.000e-05   18 2 0 0 1 3 e  19 0 0 0 0 1 e  02Miller.105             
4678.409840 0.000020   1.442e-04   17 2 0 0 1 3 e  18 0 0 0 0 1 e  02Miller.106             
4679.203610 0.000020   2.000e-05   16 2 0 0 1 3 e  17 0 0 0 0 1 e  02Miller.107             
4679.993870 0.000020   4.167e-04   15 2 0 0 1 3 e  16 0 0 0 0 1 e  02Miller.108             
4680.780620 0.000020   2.000e-05   14 2 0 0 1 3 e  15 0 0 0 0 1 e  02Miller.109             
4681.564220 0.000020   7.355e-05   13 2 0 0 1 3 e  14 0 0 0 0 1 e  02Miller.110             
4683.120890 0.000020   2.000e-05   11 2 0 0 1 3 e  12 0 0 0 0 1 e  02Miller.111             
4683.894030 0.000020   5.939e-05   10 2 0 0 1 3 e  11 0 0 0 0 1 e  02Miller.112             
4684.663970 0.000020   9.267e-04   9 2 0 0 1 3 e   10 0 0 0 0 1 e  02Miller.113             
4685.430590 0.000020   2.000e-05   8 2 0 0 1 3 e   9 0 0 0 0 1 e   02Miller.114             
4686.193600 0.000020   2.000e-05   7 2 0 0 1 3 e   8 0 0 0 0 1 e   02Miller.115             
4686.953440 0.000020   3.576e-05   6 2 0 0 1 3 e   7 0 0 0 0 1 e   02Miller.116             
4687.709650 0.000020   2.000e-05   5 2 0 0 1 3 e   6 0 0 0 0 1 e   02Miller.117             
4688.463200 0.000020   2.000e-05   4 2 0 0 1 3 e   5 0 0 0 0 1 e   02Miller.118             
4689.213170 0.000020   3.579e-04   3 2 0 0 1 3 e   4 0 0 0 0 1 e   02Miller.119             
4689.956620 0.000020   2.565e-03   2 2 0 0 1 3 e   3 0 0 0 0 1 e   02Miller.120             
4690.702420 0.000020   2.000e-05   1 2 0 0 1 3 e   2 0 0 0 0 1 e   02Miller.121             
4691.437620 0.000020   2.000e-05   0 2 0 0 1 3 e   1 0 0 0 0 1 e   02Miller.122             
4693.640990 0.000020   2.000e-05   2 2 0 0 1 3 e   1 0 0 0 0 1 e   02Miller.123             
4694.366990 0.000020   5.183e-04   3 2 0 0 1 3 e   2 0 0 0 0 1 e   02Miller.124             
4695.090420 0.000020   2.000e-05   4 2 0 0 1 3 e   3 0 0 0 0 1 e   02Miller.125             
4696.525750 0.000020   8.770e-05   6 2 0 0 1 3 e   5 0 0 0 0 1 e   02Miller.126             
4697.238580 0.000020   2.000e-05   7 2 0 0 1 3 e   6 0 0 0 0 1 e   02Miller.127             
4697.948390 0.000020   2.000e-05   8 2 0 0 1 3 e   7 0 0 0 0 1 e   02Miller.128             
4698.656190 0.000020   1.432e-03   9 2 0 0 1 3 e   8 0 0 0 0 1 e   02Miller.129             
4699.356500 0.000020   1.162e-04   10 2 0 0 1 3 e  9 0 0 0 0 1 e   02Miller.130             
4700.055760 0.000020   2.047e-05   11 2 0 0 1 3 e  10 0 0 0 0 1 e  02Miller.131             
4700.751450 0.000020   2.000e-05   12 2 0 0 1 3 e  11 0 0 0 0 1 e  02Miller.132             
4701.443850 0.000020   3.827e-05   13 2 0 0 1 3 e  12 0 0 0 0 1 e  02Miller.133             
4702.132300 0.000020   2.000e-05   14 2 0 0 1 3 e  13 0 0 0 0 1 e  02Miller.134             
4702.817740 0.000020   2.000e-05   15 2 0 0 1 3 e  14 0 0 0 0 1 e  02Miller.135             
4704.177600 0.000020   2.000e-05   17 2 0 0 1 3 e  16 0 0 0 0 1 e  02Miller.136             
4704.851960 0.000020   2.000e-05   18 2 0 0 1 3 e  17 0 0 0 0 1 e  02Miller.137             
4705.523110 0.000020   7.893e-05   19 2 0 0 1 3 e  18 0 0 0 0 1 e  02Miller.138             
4706.189350 0.000020   1.342e-03   20 2 0 0 1 3 e  19 0 0 0 0 1 e  02Miller.139             
4706.854280 0.000020   6.368e-05   21 2 0 0 1 3 e  20 0 0 0 0 1 e  02Miller.140             
4707.514540 0.000020   2.000e-05   22 2 0 0 1 3 e  21 0 0 0 0 1 e  02Miller.141             
4708.170700 0.000020   2.652e-04   23 2 0 0 1 3 e  22 0 0 0 0 1 e  02Miller.142             
4708.823850 0.000020   7.573e-05   24 2 0 0 1 3 e  23 0 0 0 0 1 e  02Miller.143             
4709.472780 0.000020   2.000e-05   25 2 0 0 1 3 e  24 0 0 0 0 1 e  02Miller.144             
4710.118090 0.000020   2.000e-05   26 2 0 0 1 3 e  25 0 0 0 0 1 e  02Miller.145             
4710.759440 0.000020   2.000e-05   27 2 0 0 1 3 e  26 0 0 0 0 1 e  02Miller.146             
4711.397020 0.000020   4.935e-04   28 2 0 0 1 3 e  27 0 0 0 0 1 e  02Miller.147             
4712.031280 0.000020   1.341e-04   29 2 0 0 1 3 e  28 0 0 0 0 1 e  02Miller.148             
4712.661240 0.000020   2.000e-05   30 2 0 0 1 3 e  29 0 0 0 0 1 e  02Miller.149             
4713.287080 0.000020   6.135e-04   31 2 0 0 1 3 e  30 0 0 0 0 1 e  02Miller.150             
4713.908300 0.000020   5.181e-04   32 2 0 0 1 3 e  31 0 0 0 0 1 e  02Miller.151             
4714.528500 0.000020   2.248e-04   33 2 0 0 1 3 e  32 0 0 0 0 1 e  02Miller.152             
4715.141990 0.000020   2.000e-05   34 2 0 0 1 3 e  33 0 0 0 0 1 e  02Miller.153             
4715.751600 0.000020   7.361e-05   35 2 0 0 1 3 e  34 0 0 0 0 1 e  02Miller.154             
4718.741330 0.000020   5.295e-04   40 2 0 0 1 3 e  39 0 0 0 0 1 e  02Miller.155             
4719.325140 0.000020   2.000e-05   41 2 0 0 1 3 e  40 0 0 0 0 1 e  02Miller.156             
4721.054410 0.000020   2.000e-05   44 2 0 0 1 3 e  43 0 0 0 0 1 e  02Miller.157             
4721.622090 0.000020   2.000e-05   45 2 0 0 1 3 e  44 0 0 0 0 1 e  02Miller.158             
4722.185140 0.000020   2.000e-05   46 2 0 0 1 3 e  45 0 0 0 0 1 e  02Miller.159             
4763.071810 0.000020   2.000e-05   55 2 0 0 1 2 e  56 0 0 0 0 1 e  02Miller.160             
4764.172320 0.000020   2.000e-05   54 2 0 0 1 2 e  55 0 0 0 0 1 e  02Miller.161             
4765.274040 0.000020   2.000e-05   53 2 0 0 1 2 e  54 0 0 0 0 1 e  02Miller.162             
4766.357870 0.000020   2.000e-05   52 2 0 0 1 2 e  53 0 0 0 0 1 e  02Miller.163             
4767.440050 0.000020   2.000e-05   51 2 0 0 1 2 e  52 0 0 0 0 1 e  02Miller.164             
4768.516910 0.000020   2.000e-05   50 2 0 0 1 2 e  51 0 0 0 0 1 e  02Miller.165             
4769.586250 0.000020   2.000e-05   49 2 0 0 1 2 e  50 0 0 0 0 1 e  02Miller.166             
4770.648090 0.000020   2.000e-05   48 2 0 0 1 2 e  49 0 0 0 0 1 e  02Miller.167             
4771.704470 0.000020   2.000e-05   47 2 0 0 1 2 e  48 0 0 0 0 1 e  02Miller.168             
4772.753720 0.000020   2.000e-05   46 2 0 0 1 2 e  47 0 0 0 0 1 e  02Miller.169             
4773.796240 0.000020   2.000e-05   45 2 0 0 1 2 e  46 0 0 0 0 1 e  02Miller.170             
4775.861500 0.000020   2.000e-05   43 2 0 0 1 2 e  44 0 0 0 0 1 e  02Miller.171             
4776.884290 0.000020   2.000e-05   42 2 0 0 1 2 e  43 0 0 0 0 1 e  02Miller.172             
4777.900270 0.000020   2.000e-05   41 2 0 0 1 2 e  42 0 0 0 0 1 e  02Miller.173             
4778.909570 0.000020   3.173e-04   40 2 0 0 1 2 e  41 0 0 0 0 1 e  02Miller.174             
4779.912490 0.000020   4.182e-04   39 2 0 0 1 2 e  40 0 0 0 0 1 e  02Miller.175             
4780.908460 0.000020   2.000e-05   38 2 0 0 1 2 e  39 0 0 0 0 1 e  02Miller.176             
4781.897850 0.000020   4.312e-05   37 2 0 0 1 2 e  38 0 0 0 0 1 e  02Miller.177             
4782.880430 0.000020   2.000e-05   36 2 0 0 1 2 e  37 0 0 0 0 1 e  02Miller.178             
4783.856630 0.000020   8.364e-05   35 2 0 0 1 2 e  36 0 0 0 0 1 e  02Miller.179             
4784.825590 0.000020   2.000e-05   34 2 0 0 1 2 e  35 0 0 0 0 1 e  02Miller.180             
4785.788720 0.000020   2.000e-05   33 2 0 0 1 2 e  34 0 0 0 0 1 e  02Miller.181             
4786.744840 0.000020   2.391e-05   32 2 0 0 1 2 e  33 0 0 0 0 1 e  02Miller.182             
4787.694230 0.000020   6.407e-05   31 2 0 0 1 2 e  32 0 0 0 0 1 e  02Miller.183             
4788.636970 0.000020   7.592e-05   30 2 0 0 1 2 e  31 0 0 0 0 1 e  02Miller.184             
4789.573500 0.000020   2.000e-05   29 2 0 0 1 2 e  30 0 0 0 0 1 e  02Miller.185             
4790.502570 0.000020   2.000e-05   28 2 0 0 1 2 e  29 0 0 0 0 1 e  02Miller.186             
4791.425350 0.000020   2.000e-05   27 2 0 0 1 2 e  28 0 0 0 0 1 e  02Miller.187             
4792.341480 0.000020   2.005e-04   26 2 0 0 1 2 e  27 0 0 0 0 1 e  02Miller.188             
4793.251280 0.000020   2.000e-05   25 2 0 0 1 2 e  26 0 0 0 0 1 e  02Miller.189             
4794.153810 0.000020   2.000e-05   24 2 0 0 1 2 e  25 0 0 0 0 1 e  02Miller.190             
4795.049970 0.000020   2.000e-05   23 2 0 0 1 2 e  24 0 0 0 0 1 e  02Miller.191             
4795.939520 0.000020   2.099e-04   22 2 0 0 1 2 e  23 0 0 0 0 1 e  02Miller.192             
4796.822340 0.000020   2.000e-05   21 2 0 0 1 2 e  22 0 0 0 0 1 e  02Miller.193             
4797.698590 0.000020   2.000e-05   20 2 0 0 1 2 e  21 0 0 0 0 1 e  02Miller.194             
4798.568160 0.000020   2.000e-05   19 2 0 0 1 2 e  20 0 0 0 0 1 e  02Miller.195             
4799.431070 0.000020   2.000e-05   18 2 0 0 1 2 e  19 0 0 0 0 1 e  02Miller.196             
4800.287340 0.000020   2.000e-05   17 2 0 0 1 2 e  18 0 0 0 0 1 e  02Miller.197             
4801.136940 0.000020   2.000e-05   16 2 0 0 1 2 e  17 0 0 0 0 1 e  02Miller.198             
4801.979940 0.000020   2.000e-05   15 2 0 0 1 2 e  16 0 0 0 0 1 e  02Miller.199             
4802.816180 0.000020   2.000e-05   14 2 0 0 1 2 e  15 0 0 0 0 1 e  02Miller.200             
4803.645820 0.000020   2.000e-05   13 2 0 0 1 2 e  14 0 0 0 0 1 e  02Miller.201             
4804.468840 0.000020   2.000e-05   12 2 0 0 1 2 e  13 0 0 0 0 1 e  02Miller.202             
4805.285220 0.000020   2.000e-05   11 2 0 0 1 2 e  12 0 0 0 0 1 e  02Miller.203             
4806.094840 0.000020   2.000e-05   10 2 0 0 1 2 e  11 0 0 0 0 1 e  02Miller.204             
4806.897870 0.000020   2.000e-05   9 2 0 0 1 2 e   10 0 0 0 0 1 e  02Miller.205             
4807.694230 0.000020   2.000e-05   8 2 0 0 1 2 e   9 0 0 0 0 1 e   02Miller.206             
4808.483980 0.000020   2.000e-05   7 2 0 0 1 2 e   8 0 0 0 0 1 e   02Miller.207             
4809.267050 0.000020   1.554e-04   6 2 0 0 1 2 e   7 0 0 0 0 1 e   02Miller.208             
4810.043500 0.000020   2.000e-05   5 2 0 0 1 2 e   6 0 0 0 0 1 e   02Miller.209             
4810.813110 0.000020   2.000e-05   4 2 0 0 1 2 e   5 0 0 0 0 1 e   02Miller.210             
4811.576160 0.000020   4.152e-05   3 2 0 0 1 2 e   4 0 0 0 0 1 e   02Miller.211             
4812.332520 0.000020   2.503e-05   2 2 0 0 1 2 e   3 0 0 0 0 1 e   02Miller.212             
4813.081640 0.000020   1.260e-04   1 2 0 0 1 2 e   2 0 0 0 0 1 e   02Miller.213             
4813.823980 0.000020   2.000e-05   0 2 0 0 1 2 e   1 0 0 0 0 1 e   02Miller.214             
4815.291210 0.000020   3.582e-05   1 2 0 0 1 2 e   0 0 0 0 0 1 e   02Miller.215             
4816.014300 0.000020   7.291e-05   2 2 0 0 1 2 e   1 0 0 0 0 1 e   02Miller.216             
4816.730650 0.000020   4.120e-05   3 2 0 0 1 2 e   2 0 0 0 0 1 e   02Miller.217             
4817.440320 0.000020   2.000e-05   4 2 0 0 1 2 e   3 0 0 0 0 1 e   02Miller.218             
4818.143240 0.000020   2.000e-05   5 2 0 0 1 2 e   4 0 0 0 0 1 e   02Miller.219             
4818.839700 0.000020   1.374e-04   6 2 0 0 1 2 e   5 0 0 0 0 1 e   02Miller.220             
4819.528980 0.000020   2.000e-05   7 2 0 0 1 2 e   6 0 0 0 0 1 e   02Miller.221             
4820.211810 0.000020   2.208e-04   8 2 0 0 1 2 e   7 0 0 0 0 1 e   02Miller.222             
4820.887960 0.000020   2.000e-05   9 2 0 0 1 2 e   8 0 0 0 0 1 e   02Miller.223             
4821.557430 0.000020   2.000e-05   10 2 0 0 1 2 e  9 0 0 0 0 1 e   02Miller.224             
4822.220140 0.000020   2.000e-05   11 2 0 0 1 2 e  10 0 0 0 0 1 e  02Miller.225             
4822.876050 0.000020   2.000e-05   12 2 0 0 1 2 e  11 0 0 0 0 1 e  02Miller.226             
4823.525340 0.000020   2.000e-05   13 2 0 0 1 2 e  12 0 0 0 0 1 e  02Miller.227             
4824.167850 0.000020   2.000e-05   14 2 0 0 1 2 e  13 0 0 0 0 1 e  02Miller.228             
4824.803410 0.000020   2.000e-05   15 2 0 0 1 2 e  14 0 0 0 0 1 e  02Miller.229             
4825.432650 0.000020   2.000e-05   16 2 0 0 1 2 e  15 0 0 0 0 1 e  02Miller.230             
4826.054790 0.000020   1.669e-04   17 2 0 0 1 2 e  16 0 0 0 0 1 e  02Miller.231             
4826.670480 0.000020   2.000e-05   18 2 0 0 1 2 e  17 0 0 0 0 1 e  02Miller.232             
4827.279320 0.000020   2.000e-05   19 2 0 0 1 2 e  18 0 0 0 0 1 e  02Miller.233             
4827.881340 0.000020   2.000e-05   20 2 0 0 1 2 e  19 0 0 0 0 1 e  02Miller.234             
4828.479110 0.000020   2.550e-03   21 2 0 0 1 2 e  20 0 0 0 0 1 e  02Miller.235             
4829.064680 0.000020   2.225e-04   22 2 0 0 1 2 e  21 0 0 0 0 1 e  02Miller.236             
4829.646720 0.000020   2.000e-05   23 2 0 0 1 2 e  22 0 0 0 0 1 e  02Miller.237             
4830.789660 0.000020   4.684e-04   25 2 0 0 1 2 e  24 0 0 0 0 1 e  02Miller.238             
4831.350730 0.000020   8.727e-05   26 2 0 0 1 2 e  25 0 0 0 0 1 e  02Miller.239             
4831.905550 0.000020   2.000e-05   27 2 0 0 1 2 e  26 0 0 0 0 1 e  02Miller.240             
4832.453270 0.000020   2.000e-05   28 2 0 0 1 2 e  27 0 0 0 0 1 e  02Miller.241             
4832.994340 0.000020   2.000e-05   29 2 0 0 1 2 e  28 0 0 0 0 1 e  02Miller.242             
4833.528210 0.000020   4.018e-05   30 2 0 0 1 2 e  29 0 0 0 0 1 e  02Miller.243             
4834.055480 0.000020   7.638e-05   31 2 0 0 1 2 e  30 0 0 0 0 1 e  02Miller.244             
4834.575860 0.000020   2.222e-05   32 2 0 0 1 2 e  31 0 0 0 0 1 e  02Miller.245             
4835.089710 0.000020   2.000e-05   33 2 0 0 1 2 e  32 0 0 0 0 1 e  02Miller.246             
4835.596870 0.000020   4.832e-04   34 2 0 0 1 2 e  33 0 0 0 0 1 e  02Miller.247             
4836.095990 0.000020   1.939e-04   35 2 0 0 1 2 e  34 0 0 0 0 1 e  02Miller.248             
4836.588930 0.000020   2.000e-05   36 2 0 0 1 2 e  35 0 0 0 0 1 e  02Miller.249             
4837.075020 0.000020   4.314e-05   37 2 0 0 1 2 e  36 0 0 0 0 1 e  02Miller.250             
4837.554030 0.000020   2.000e-05   38 2 0 0 1 2 e  37 0 0 0 0 1 e  02Miller.251             
4838.026650 0.000020   1.300e-04   39 2 0 0 1 2 e  38 0 0 0 0 1 e  02Miller.252             
4838.492190 0.000020   1.200e-04   40 2 0 0 1 2 e  39 0 0 0 0 1 e  02Miller.253             
4839.402440 0.000020   3.490e-04   42 2 0 0 1 2 e  41 0 0 0 0 1 e  02Miller.254             
4839.851200 0.000020   2.000e-05   43 2 0 0 1 2 e  42 0 0 0 0 1 e  02Miller.255             
4840.285100 0.000020   2.000e-05   44 2 0 0 1 2 e  43 0 0 0 0 1 e  02Miller.256             
4840.716200 0.000020   2.000e-05   45 2 0 0 1 2 e  44 0 0 0 0 1 e  02Miller.257             
4841.140340 0.000020   2.000e-05   46 2 0 0 1 2 e  45 0 0 0 0 1 e  02Miller.258             
4841.556820 0.000020   2.000e-05   47 2 0 0 1 2 e  46 0 0 0 0 1 e  02Miller.259             
4842.369800 0.000020   2.000e-05   49 2 0 0 1 2 e  48 0 0 0 0 1 e  02Miller.260             
4842.767370 0.000020   2.000e-05   50 2 0 0 1 2 e  49 0 0 0 0 1 e  02Miller.261             
-4843.110420 0.000020   2.000e-05   51 2 0 0 1 2 e  50 0 0 0 0 1 e  02Miller.262             
4843.538600 0.000020   2.000e-05   52 2 0 0 1 2 e  51 0 0 0 0 1 e  02Miller.263             
4843.913760 0.000020   2.000e-05   53 2 0 0 1 2 e  52 0 0 0 0 1 e  02Miller.264             
4844.284050 0.000020   2.000e-05   54 2 0 0 1 2 e  53 0 0 0 0 1 e  02Miller.265             
4844.644250 0.000020   2.000e-05   55 2 0 0 1 2 e  54 0 0 0 0 1 e  02Miller.266             
4844.998210 0.000020   2.000e-05   56 2 0 0 1 2 e  55 0 0 0 0 1 e  02Miller.267             
4884.824680 0.000020   2.000e-05   46 2 0 0 1 1 e  47 0 0 0 0 1 e  02Miller.268             
4886.753980 0.000020   2.000e-05   44 2 0 0 1 1 e  45 0 0 0 0 1 e  02Miller.269             
4888.664570 0.000020   3.950e-04   42 2 0 0 1 1 e  43 0 0 0 0 1 e  02Miller.270             
4890.558530 0.000020   2.000e-05   40 2 0 0 1 1 e  41 0 0 0 0 1 e  02Miller.271             
4892.432390 0.000020   1.955e-04   38 2 0 0 1 1 e  39 0 0 0 0 1 e  02Miller.272             
4893.363110 0.000020   2.000e-05   37 2 0 0 1 1 e  38 0 0 0 0 1 e  02Miller.273             
4894.288130 0.000020   2.758e-04   36 2 0 0 1 1 e  37 0 0 0 0 1 e  02Miller.274             
4895.209550 0.000020   2.000e-05   35 2 0 0 1 1 e  36 0 0 0 0 1 e  02Miller.275             
4897.037800 0.000020   7.327e-04   33 2 0 0 1 1 e  34 0 0 0 0 1 e  02Miller.276             
4897.944410 0.000020   2.293e-05   32 2 0 0 1 1 e  33 0 0 0 0 1 e  02Miller.277             
4898.846030 0.000020   2.000e-05   31 2 0 0 1 1 e  32 0 0 0 0 1 e  02Miller.278             
4899.743340 0.000020   2.000e-05   30 2 0 0 1 1 e  31 0 0 0 0 1 e  02Miller.279             
4900.635730 0.000020   4.810e-05   29 2 0 0 1 1 e  30 0 0 0 0 1 e  02Miller.280             
4901.522630 0.000020   2.000e-05   28 2 0 0 1 1 e  29 0 0 0 0 1 e  02Miller.281             
4902.404820 0.000020   8.719e-05   27 2 0 0 1 1 e  28 0 0 0 0 1 e  02Miller.282             
4903.279350 0.000020   2.842e-03   26 2 0 0 1 1 e  27 0 0 0 0 1 e  02Miller.283             
4904.154270 0.000020   2.461e-04   25 2 0 0 1 1 e  26 0 0 0 0 1 e  02Miller.284             
4905.021610 0.000020   2.000e-05   24 2 0 0 1 1 e  25 0 0 0 0 1 e  02Miller.285             
4906.740990 0.000020   2.434e-05   22 2 0 0 1 1 e  23 0 0 0 0 1 e  02Miller.286             
4907.592940 0.000020   3.402e-05   21 2 0 0 1 1 e  22 0 0 0 0 1 e  02Miller.287             
4908.439980 0.000020   7.771e-05   20 2 0 0 1 1 e  21 0 0 0 0 1 e  02Miller.288             
4910.118610 0.000020   1.944e-04   18 2 0 0 1 1 e  19 0 0 0 0 1 e  02Miller.289             
4910.949930 0.000020   2.000e-05   17 2 0 0 1 1 e  18 0 0 0 0 1 e  02Miller.290             
4911.776150 0.000020   1.053e-04   16 2 0 0 1 1 e  17 0 0 0 0 1 e  02Miller.291             
4912.597410 0.000020   1.933e-04   15 2 0 0 1 1 e  16 0 0 0 0 1 e  02Miller.292             
4913.413450 0.000020   1.029e-04   14 2 0 0 1 1 e  15 0 0 0 0 1 e  02Miller.293             
4914.223820 0.000020   2.000e-05   13 2 0 0 1 1 e  14 0 0 0 0 1 e  02Miller.294             
4915.029350 0.000020   2.000e-05   12 2 0 0 1 1 e  13 0 0 0 0 1 e  02Miller.295             
4915.829450 0.000020   2.000e-05   11 2 0 0 1 1 e  12 0 0 0 0 1 e  02Miller.296             
4916.624460 0.000020   1.995e-04   10 2 0 0 1 1 e  11 0 0 0 0 1 e  02Miller.297             
4917.413960 0.000020   2.000e-05   9 2 0 0 1 1 e   10 0 0 0 0 1 e  02Miller.298             
4918.198170 0.000020   2.000e-05   8 2 0 0 1 1 e   9 0 0 0 0 1 e   02Miller.299             
4918.977580 0.000020   8.067e-05   7 2 0 0 1 1 e   8 0 0 0 0 1 e   02Miller.300             
4919.751360 0.000020   3.620e-04   6 2 0 0 1 1 e   7 0 0 0 0 1 e   02Miller.301             
4920.519630 0.000020   8.539e-05   5 2 0 0 1 1 e   6 0 0 0 0 1 e   02Miller.302             
4921.282490 0.000020   2.000e-05   4 2 0 0 1 1 e   5 0 0 0 0 1 e   02Miller.303             
4922.040230 0.000020   2.000e-05   3 2 0 0 1 1 e   4 0 0 0 0 1 e   02Miller.304             
4922.792840 0.000020   2.000e-05   2 2 0 0 1 1 e   3 0 0 0 0 1 e   02Miller.305             
4923.539710 0.000020   2.000e-05   1 2 0 0 1 1 e   2 0 0 0 0 1 e   02Miller.306             
4924.283840 0.000020   2.000e-05   0 2 0 0 1 1 e   1 0 0 0 0 1 e   02Miller.307             
4925.749150 0.000020   2.000e-05   1 2 0 0 1 1 e   0 0 0 0 0 1 e   02Miller.308             
4926.473130 0.000020   1.571e-03   2 2 0 0 1 1 e   1 0 0 0 0 1 e   02Miller.309             
4927.194800 0.000020   2.000e-05   3 2 0 0 1 1 e   2 0 0 0 0 1 e   02Miller.310             
4927.909760 0.000020   2.000e-05   4 2 0 0 1 1 e   3 0 0 0 0 1 e   02Miller.311             
4928.619550 0.000020   1.091e-04   5 2 0 0 1 1 e   4 0 0 0 0 1 e   02Miller.312             
4929.322980 0.000020   6.245e-04   6 2 0 0 1 1 e   5 0 0 0 0 1 e   02Miller.313             
4930.022400 0.000020   1.278e-04   7 2 0 0 1 1 e   6 0 0 0 0 1 e   02Miller.314             
4930.715980 0.000020   2.000e-05   8 2 0 0 1 1 e   7 0 0 0 0 1 e   02Miller.315             
4931.404110 0.000020   2.000e-05   9 2 0 0 1 1 e   8 0 0 0 0 1 e   02Miller.316             
4932.087360 0.000020   1.542e-04   10 2 0 0 1 1 e  9 0 0 0 0 1 e   02Miller.317             
4932.764390 0.000020   2.000e-05   11 2 0 0 1 1 e  10 0 0 0 0 1 e  02Miller.318             
4933.436570 0.000020   2.000e-05   12 2 0 0 1 1 e  11 0 0 0 0 1 e  02Miller.319             
4934.103390 0.000020   2.000e-05   13 2 0 0 1 1 e  12 0 0 0 0 1 e  02Miller.320             
4934.764930 0.000020   1.031e-04   14 2 0 0 1 1 e  13 0 0 0 0 1 e  02Miller.321             
4935.421060 0.000020   2.000e-05   15 2 0 0 1 1 e  14 0 0 0 0 1 e  02Miller.322             
4936.071660 0.000020   1.597e-04   16 2 0 0 1 1 e  15 0 0 0 0 1 e  02Miller.323             
4936.717570 0.000020   2.000e-05   17 2 0 0 1 1 e  16 0 0 0 0 1 e  02Miller.324             
4937.357850 0.000020   2.000e-05   18 2 0 0 1 1 e  17 0 0 0 0 1 e  02Miller.325             
4937.992900 0.000020   2.000e-05   19 2 0 0 1 1 e  18 0 0 0 0 1 e  02Miller.326             
4938.622590 0.000020   1.300e-04   20 2 0 0 1 1 e  19 0 0 0 0 1 e  02Miller.327             
4939.247250 0.000020   3.166e-05   21 2 0 0 1 1 e  20 0 0 0 0 1 e  02Miller.328             
4939.866520 0.000020   2.591e-05   22 2 0 0 1 1 e  21 0 0 0 0 1 e  02Miller.329             
4940.480520 0.000020   2.000e-05   23 2 0 0 1 1 e  22 0 0 0 0 1 e  02Miller.330             
4941.089390 0.000020   2.000e-05   24 2 0 0 1 1 e  23 0 0 0 0 1 e  02Miller.331             
4941.693470 0.000020   1.713e-04   25 2 0 0 1 1 e  24 0 0 0 0 1 e  02Miller.332             
4942.291740 0.000020   1.222e-03   26 2 0 0 1 1 e  25 0 0 0 0 1 e  02Miller.333             
4942.885140 0.000020   6.066e-05   27 2 0 0 1 1 e  26 0 0 0 0 1 e  02Miller.334             
4943.473280 0.000020   2.000e-05   28 2 0 0 1 1 e  27 0 0 0 0 1 e  02Miller.335             
4944.056650 0.000020   3.069e-05   29 2 0 0 1 1 e  28 0 0 0 0 1 e  02Miller.336             
4944.634470 0.000020   2.000e-05   30 2 0 0 1 1 e  29 0 0 0 0 1 e  02Miller.337             
4945.207420 0.000020   2.000e-05   31 2 0 0 1 1 e  30 0 0 0 0 1 e  02Miller.338             
4945.775340 0.000020   6.459e-05   32 2 0 0 1 1 e  31 0 0 0 0 1 e  02Miller.339             
4946.338020 0.000020   1.040e-04   33 2 0 0 1 1 e  32 0 0 0 0 1 e  02Miller.340             
4946.895760 0.000020   2.000e-05   34 2 0 0 1 1 e  33 0 0 0 0 1 e  02Miller.341             
4947.996970 0.000020   1.920e-04   36 2 0 0 1 1 e  35 0 0 0 0 1 e  02Miller.342             
4949.078160 0.000020   7.558e-05   38 2 0 0 1 1 e  37 0 0 0 0 1 e  02Miller.343             
4949.611530 0.000020   2.000e-05   39 2 0 0 1 1 e  38 0 0 0 0 1 e  02Miller.344             
4950.140780 0.000020   2.000e-05   40 2 0 0 1 1 e  39 0 0 0 0 1 e  02Miller.345             
4950.663390 0.000020   2.000e-05   41 2 0 0 1 1 e  40 0 0 0 0 1 e  02Miller.346             
4951.181390 0.000020   1.254e-03   42 2 0 0 1 1 e  41 0 0 0 0 1 e  02Miller.347             
4951.696570 0.000020   2.000e-05   43 2 0 0 1 1 e  42 0 0 0 0 1 e  02Miller.348             
4952.206090 0.000020   2.000e-05   44 2 0 0 1 1 e  43 0 0 0 0 1 e  02Miller.349             
4952.708490 0.000020   2.000e-05   45 2 0 0 1 1 e  44 0 0 0 0 1 e  02Miller.350             
4953.705980 0.000020   2.000e-05   47 2 0 0 1 1 e  46 0 0 0 0 1 e  02Miller.351             
4954.197430 0.000020   2.000e-05   48 2 0 0 1 1 e  47 0 0 0 0 1 e  02Miller.352             
2240.564124 0.000200   2.000e-04   30 0 0 0 1 1 e  31 0 0 0 0 1 e  03DeBeSmRi.1             
2241.466425 0.000200   3.324e-04   29 0 0 0 1 1 e  30 0 0 0 0 1 e  03DeBeSmRi.2             
2242.363184 0.000200   5.001e-04   28 0 0 0 1 1 e  29 0 0 0 0 1 e  03DeBeSmRi.3             
2243.254594 0.000200   4.250e-04   27 0 0 0 1 1 e  28 0 0 0 0 1 e  03DeBeSmRi.4             
2244.140743 0.000200   2.000e-04   26 0 0 0 1 1 e  27 0 0 0 0 1 e  03DeBeSmRi.5             
2245.020983 0.000200   2.000e-04   25 0 0 0 1 1 e  26 0 0 0 0 1 e  03DeBeSmRi.6             
2245.896053 0.000200   2.000e-04   24 0 0 0 1 1 e  25 0 0 0 0 1 e  03DeBeSmRi.7             
2246.765514 0.000200   2.000e-04   23 0 0 0 1 1 e  24 0 0 0 0 1 e  03DeBeSmRi.8             
2248.487983 0.000200   2.021e-04   21 0 0 0 1 1 e  22 0 0 0 0 1 e  03DeBeSmRi.9             
2249.340613 0.000200   2.000e-04   20 0 0 0 1 1 e  21 0 0 0 0 1 e  03DeBeSmRi.10            
2250.188083 0.000200   2.000e-04   19 0 0 0 1 1 e  20 0 0 0 0 1 e  03DeBeSmRi.11            
2251.029563 0.000200   6.372e-04   18 0 0 0 1 1 e  19 0 0 0 0 1 e  03DeBeSmRi.12            
2251.866233 0.000200   2.000e-04   17 0 0 0 1 1 e  18 0 0 0 0 1 e  03DeBeSmRi.13            
2252.696833 0.000200   2.143e-04   16 0 0 0 1 1 e  17 0 0 0 0 1 e  03DeBeSmRi.14            
2253.522303 0.000200   2.000e-04   15 0 0 0 1 1 e  16 0 0 0 0 1 e  03DeBeSmRi.15            
2254.341633 0.000200   2.000e-04   14 0 0 0 1 1 e  15 0 0 0 0 1 e  03DeBeSmRi.16            
2255.964634 0.000200   2.129e-04   12 0 0 0 1 1 e  13 0 0 0 0 1 e  03DeBeSmRi.17            
2258.357264 0.000200   2.000e-04   9 0 0 0 1 1 e   10 0 0 0 0 1 e  03DeBeSmRi.18            
2259.143574 0.000200   2.000e-04   8 0 0 0 1 1 e   9 0 0 0 0 1 e   03DeBeSmRi.19            
2259.924664 0.000200   2.000e-04   7 0 0 0 1 1 e   8 0 0 0 0 1 e   03DeBeSmRi.20            
2260.699785 0.000200   5.629e-04   6 0 0 0 1 1 e   7 0 0 0 0 1 e   03DeBeSmRi.21            
2261.469996 0.000200   2.000e-04   5 0 0 0 1 1 e   6 0 0 0 0 1 e   03DeBeSmRi.22            
2289.271396 0.000200   2.000e-04   37 0 0 0 1 1 e  36 0 0 0 0 1 e  03DeBeSmRi.23            
2288.209166 0.000200   2.000e-04   35 0 0 0 1 1 e  34 0 0 0 0 1 e  03DeBeSmRi.24            
2287.669545 0.000200   2.000e-04   34 0 0 0 1 1 e  33 0 0 0 0 1 e  03DeBeSmRi.25            
2286.573854 0.000200   2.000e-04   32 0 0 0 1 1 e  31 0 0 0 0 1 e  03DeBeSmRi.26            
2286.017404 0.000200   2.000e-04   31 0 0 0 1 1 e  30 0 0 0 0 1 e  03DeBeSmRi.27            
2285.455234 0.000200   2.000e-04   30 0 0 0 1 1 e  29 0 0 0 0 1 e  03DeBeSmRi.28            
2284.887564 0.000200   2.000e-04   29 0 0 0 1 1 e  28 0 0 0 0 1 e  03DeBeSmRi.29            
2284.314164 0.000200   2.000e-04   28 0 0 0 1 1 e  27 0 0 0 0 1 e  03DeBeSmRi.30            
2283.735053 0.000200   2.000e-04   27 0 0 0 1 1 e  26 0 0 0 0 1 e  03DeBeSmRi.31            
2283.150203 0.000200   2.000e-04   26 0 0 0 1 1 e  25 0 0 0 0 1 e  03DeBeSmRi.32            
2282.559993 0.000200   2.000e-04   25 0 0 0 1 1 e  24 0 0 0 0 1 e  03DeBeSmRi.33            
2281.963904 0.000200   2.000e-04   24 0 0 0 1 1 e  23 0 0 0 0 1 e  03DeBeSmRi.34            
2281.362084 0.000200   2.000e-04   23 0 0 0 1 1 e  22 0 0 0 0 1 e  03DeBeSmRi.35            
2280.142103 0.000200   2.000e-04   21 0 0 0 1 1 e  20 0 0 0 0 1 e  03DeBeSmRi.36            
2279.523633 0.000200   2.000e-04   20 0 0 0 1 1 e  19 0 0 0 0 1 e  03DeBeSmRi.37            
2278.899143 0.000200   2.000e-04   19 0 0 0 1 1 e  18 0 0 0 0 1 e  03DeBeSmRi.38            
2278.269523 0.000200   2.000e-04   18 0 0 0 1 1 e  17 0 0 0 0 1 e  03DeBeSmRi.39            
2277.633873 0.000200   2.000e-04   17 0 0 0 1 1 e  16 0 0 0 0 1 e  03DeBeSmRi.40            
2276.345864 0.000200   2.000e-04   15 0 0 0 1 1 e  14 0 0 0 0 1 e  03DeBeSmRi.41            
2275.693923 0.000200   5.317e-04   14 0 0 0 1 1 e  13 0 0 0 0 1 e  03DeBeSmRi.42            
2275.035593 0.000200   2.000e-04   13 0 0 0 1 1 e  12 0 0 0 0 1 e  03DeBeSmRi.43            
2274.372333 0.000200   3.568e-04   12 0 0 0 1 1 e  11 0 0 0 0 1 e  03DeBeSmRi.44            
2273.028074 0.000200   2.000e-04   10 0 0 0 1 1 e  9 0 0 0 0 1 e   03DeBeSmRi.45            
2272.347464 0.000200   2.000e-04   9 0 0 0 1 1 e   8 0 0 0 0 1 e   03DeBeSmRi.46            
2271.661584 0.000200   2.000e-04   8 0 0 0 1 1 e   7 0 0 0 0 1 e   03DeBeSmRi.47            
2270.969775 0.000200   2.000e-04   7 0 0 0 1 1 e   6 0 0 0 0 1 e   03DeBeSmRi.48            
4482.574121 0.001000   1.207e-03   3 0 1 1 2 1 e   4 0 1 1 0 1 e   03DiPeTaTe.3             
4481.796717 0.001000   1.513e-03   4 0 1 1 2 1 e   5 0 1 1 0 1 e   03DiPeTaTe.4             
4480.996858 0.001000   4.723e-03   5 0 1 1 2 1 e   6 0 1 1 0 1 e   03DiPeTaTe.5             
4480.191974 0.001000   4.299e-03   6 0 1 1 2 1 e   7 0 1 1 0 1 e   03DiPeTaTe.6             
4479.379752 0.001000   4.266e-03   7 0 1 1 2 1 e   8 0 1 1 0 1 e   03DiPeTaTe.7             
4477.724816 0.001000   1.350e-03   9 0 1 1 2 1 e   10 0 1 1 0 1 e  03DiPeTaTe.9             
4476.874710 0.001000   2.620e-03   10 0 1 1 2 1 e  11 0 1 1 0 1 e  03DiPeTaTe.10            
4476.018180 0.001000   2.557e-03   11 0 1 1 2 1 e  12 0 1 1 0 1 e  03DiPeTaTe.11            
4475.149718 0.001000   1.384e-03   12 0 1 1 2 1 e  13 0 1 1 0 1 e  03DiPeTaTe.12            
4474.265717 0.001000   2.072e-03   13 0 1 1 2 1 e  14 0 1 1 0 1 e  03DiPeTaTe.13            
4473.375190 0.001000   1.430e-03   14 0 1 1 2 1 e  15 0 1 1 0 1 e  03DiPeTaTe.14            
4472.473500 0.001000   2.317e-03   15 0 1 1 2 1 e  16 0 1 1 0 1 e  03DiPeTaTe.15            
4471.559910 0.001000   2.030e-03   16 0 1 1 2 1 e  17 0 1 1 0 1 e  03DiPeTaTe.16            
4469.700010 0.001000   2.587e-03   18 0 1 1 2 1 e  19 0 1 1 0 1 e  03DiPeTaTe.18            
4468.753250 0.001000   4.106e-03   19 0 1 1 2 1 e  20 0 1 1 0 1 e  03DiPeTaTe.19            
4467.795670 0.001000   2.874e-03   20 0 1 1 2 1 e  21 0 1 1 0 1 e  03DiPeTaTe.20            
4466.826712 0.001000   3.073e-03   21 0 1 1 2 1 e  22 0 1 1 0 1 e  03DiPeTaTe.21            
4464.859090 0.001000   1.576e-03   23 0 1 1 2 1 e  24 0 1 1 0 1 e  03DiPeTaTe.23            
4463.856800 0.001000   2.742e-03   24 0 1 1 2 1 e  25 0 1 1 0 1 e  03DiPeTaTe.24            
4462.845490 0.001000   1.526e-03   25 0 1 1 2 1 e  26 0 1 1 0 1 e  03DiPeTaTe.25            
4461.819715 0.001000   1.000e-03   26 0 1 1 2 1 e  27 0 1 1 0 1 e  03DiPeTaTe.26            
4460.787660 0.001000   1.000e-03   27 0 1 1 2 1 e  28 0 1 1 0 1 e  03DiPeTaTe.27            
4459.742790 0.001000   1.000e-03   28 0 1 1 2 1 e  29 0 1 1 0 1 e  03DiPeTaTe.28            
4458.684970 0.001000   1.800e-03   29 0 1 1 2 1 e  30 0 1 1 0 1 e  03DiPeTaTe.29            
4457.619510 0.001000   1.000e-03   30 0 1 1 2 1 e  31 0 1 1 0 1 e  03DiPeTaTe.30            
4456.541813 0.001000   2.800e-03   31 0 1 1 2 1 e  32 0 1 1 0 1 e  03DiPeTaTe.31            
4455.451320 0.001000   1.000e-03   32 0 1 1 2 1 e  33 0 1 1 0 1 e  03DiPeTaTe.32            
4454.351940 0.001000   1.000e-03   33 0 1 1 2 1 e  34 0 1 1 0 1 e  03DiPeTaTe.33            
4453.239790 0.001000   1.000e-03   34 0 1 1 2 1 e  35 0 1 1 0 1 e  03DiPeTaTe.34            
4452.118260 0.001000   1.000e-03   35 0 1 1 2 1 e  36 0 1 1 0 1 e  03DiPeTaTe.35            
4450.983327 0.001000   1.000e-03   36 0 1 1 2 1 e  37 0 1 1 0 1 e  03DiPeTaTe.36            
4487.738423 0.001000   1.207e-03   3 0 1 1 2 1 e   2 0 1 1 0 1 e   03DiPeTaTe.37            
4488.430818 0.001000   1.513e-03   4 0 1 1 2 1 e   3 0 1 1 0 1 e   03DiPeTaTe.38            
4489.114234 0.001000   4.723e-03   5 0 1 1 2 1 e   4 0 1 1 0 1 e   03DiPeTaTe.39            
4489.782610 0.001000   4.299e-03   6 0 1 1 2 1 e   5 0 1 1 0 1 e   03DiPeTaTe.40            
4490.443925 0.001000   4.266e-03   7 0 1 1 2 1 e   6 0 1 1 0 1 e   03DiPeTaTe.41            
4491.091817 0.001000   1.000e-03   8 0 1 1 2 1 e   7 0 1 1 0 1 e   03DiPeTaTe.42            
4491.731538 0.001000   1.350e-03   9 0 1 1 2 1 e   8 0 1 1 0 1 e   03DiPeTaTe.43            
4492.357735 0.001000   2.620e-03   10 0 1 1 2 1 e  9 0 1 1 0 1 e   03DiPeTaTe.44            
4492.975053 0.001000   2.557e-03   11 0 1 1 2 1 e  10 0 1 1 0 1 e  03DiPeTaTe.45            
4493.578443 0.001000   1.384e-03   12 0 1 1 2 1 e  11 0 1 1 0 1 e  03DiPeTaTe.46            
4494.168915 0.001000   2.072e-03   13 0 1 1 2 1 e  12 0 1 1 0 1 e  03DiPeTaTe.47            
4494.751317 0.001000   1.430e-03   14 0 1 1 2 1 e  13 0 1 1 0 1 e  03DiPeTaTe.48            
4495.325346 0.001000   2.317e-03   15 0 1 1 2 1 e  14 0 1 1 0 1 e  03DiPeTaTe.49            
4495.884032 0.001000   2.030e-03   16 0 1 1 2 1 e  15 0 1 1 0 1 e  03DiPeTaTe.50            
4496.435255 0.001000   1.000e-03   17 0 1 1 2 1 e  16 0 1 1 0 1 e  03DiPeTaTe.51            
4496.972347 0.001000   2.587e-03   18 0 1 1 2 1 e  17 0 1 1 0 1 e  03DiPeTaTe.52            
4497.501167 0.001000   4.106e-03   19 0 1 1 2 1 e  18 0 1 1 0 1 e  03DiPeTaTe.53            
4498.014444 0.001000   2.874e-03   20 0 1 1 2 1 e  19 0 1 1 0 1 e  03DiPeTaTe.54            
4498.519044 0.001000   3.073e-03   21 0 1 1 2 1 e  20 0 1 1 0 1 e  03DiPeTaTe.55            
4499.011029 0.001000   1.000e-03   22 0 1 1 2 1 e  21 0 1 1 0 1 e  03DiPeTaTe.56            
4499.493935 0.001000   1.576e-03   23 0 1 1 2 1 e  22 0 1 1 0 1 e  03DiPeTaTe.57            
4499.966346 0.001000   2.742e-03   24 0 1 1 2 1 e  23 0 1 1 0 1 e  03DiPeTaTe.58            
4500.419127 0.001000   1.526e-03   25 0 1 1 2 1 e  24 0 1 1 0 1 e  03DiPeTaTe.59            
4501.309470 0.001000   1.000e-03   27 0 1 1 2 1 e  26 0 1 1 0 1 e  03DiPeTaTe.61            
4502.152816 0.001000   1.800e-03   29 0 1 1 2 1 e  28 0 1 1 0 1 e  03DiPeTaTe.63            
4502.943952 0.001000   2.800e-03   31 0 1 1 2 1 e  30 0 1 1 0 1 e  03DiPeTaTe.65            
4503.701312 0.001000   1.000e-03   33 0 1 1 2 1 e  32 0 1 1 0 1 e  03DiPeTaTe.67            
4504.062140 0.001000   1.000e-03   34 0 1 1 2 1 e  33 0 1 1 0 1 e  03DiPeTaTe.68            
4504.409420 0.001000   1.000e-03   35 0 1 1 2 1 e  34 0 1 1 0 1 e  03DiPeTaTe.69            
4504.746526 0.001000   1.000e-03   36 0 1 1 2 1 e  35 0 1 1 0 1 e  03DiPeTaTe.70            
4505.074611 0.001000   1.000e-03   37 0 1 1 2 1 e  36 0 1 1 0 1 e  03DiPeTaTe.71            
4505.389318 0.001000   1.000e-03   38 0 1 1 2 1 e  37 0 1 1 0 1 e  03DiPeTaTe.72            
4482.574125 0.001000   1.461e-03   3 0 1 1 2 1 f   4 0 1 1 0 1 f   03DiPeTaTe.75            
4481.796778 0.001000   1.065e-02   4 0 1 1 2 1 f   5 0 1 1 0 1 f   03DiPeTaTe.76            
4480.996816 0.001000   1.468e-03   5 0 1 1 2 1 f   6 0 1 1 0 1 f   03DiPeTaTe.77            
4480.191916 0.001000   2.936e-03   6 0 1 1 2 1 f   7 0 1 1 0 1 f   03DiPeTaTe.78            
4479.379754 0.001000   4.502e-03   7 0 1 1 2 1 f   8 0 1 1 0 1 f   03DiPeTaTe.79            
4477.710918 0.001000   2.685e-03   9 0 1 1 2 1 f   10 0 1 1 0 1 f  03DiPeTaTe.81            
4476.859090 0.001000   1.862e-03   10 0 1 1 2 1 f  11 0 1 1 0 1 f  03DiPeTaTe.82            
4476.000040 0.001000   1.710e-03   11 0 1 1 2 1 f  12 0 1 1 0 1 f  03DiPeTaTe.83            
4475.127660 0.001000   1.776e-03   12 0 1 1 2 1 f  13 0 1 1 0 1 f  03DiPeTaTe.84            
4474.245810 0.001000   3.643e-03   13 0 1 1 2 1 f  14 0 1 1 0 1 f  03DiPeTaTe.85            
4473.352310 0.001000   3.482e-03   14 0 1 1 2 1 f  15 0 1 1 0 1 f  03DiPeTaTe.86            
4472.447150 0.001000   2.222e-03   15 0 1 1 2 1 f  16 0 1 1 0 1 f  03DiPeTaTe.87            
4471.531360 0.001000   2.328e-03   16 0 1 1 2 1 f  17 0 1 1 0 1 f  03DiPeTaTe.88            
4470.604210 0.001000   1.179e-03   17 0 1 1 2 1 f  18 0 1 1 0 1 f  03DiPeTaTe.89            
4469.666410 0.001000   1.685e-03   18 0 1 1 2 1 f  19 0 1 1 0 1 f  03DiPeTaTe.90            
4468.718820 0.001000   1.041e-03   19 0 1 1 2 1 f  20 0 1 1 0 1 f  03DiPeTaTe.91            
4467.759580 0.001000   2.358e-03   20 0 1 1 2 1 f  21 0 1 1 0 1 f  03DiPeTaTe.92            
4466.788790 0.001000   2.463e-03   21 0 1 1 2 1 f  22 0 1 1 0 1 f  03DiPeTaTe.93            
4465.806780 0.001000   3.207e-03   22 0 1 1 2 1 f  23 0 1 1 0 1 f  03DiPeTaTe.94            
4464.812640 0.001000   2.209e-03   23 0 1 1 2 1 f  24 0 1 1 0 1 f  03DiPeTaTe.95            
4463.808910 0.001000   1.257e-03   24 0 1 1 2 1 f  25 0 1 1 0 1 f  03DiPeTaTe.96            
4462.793730 0.001000   5.162e-03   25 0 1 1 2 1 f  26 0 1 1 0 1 f  03DiPeTaTe.97            
4461.767640 0.001000   1.000e-03   26 0 1 1 2 1 f  27 0 1 1 0 1 f  03DiPeTaTe.98            
4460.731440 0.001000   2.729e-03   27 0 1 1 2 1 f  28 0 1 1 0 1 f  03DiPeTaTe.99            
4459.682280 0.001000   1.000e-03   28 0 1 1 2 1 f  29 0 1 1 0 1 f  03DiPeTaTe.100           
4458.624450 0.001000   1.193e-03   29 0 1 1 2 1 f  30 0 1 1 0 1 f  03DiPeTaTe.101           
4457.555415 0.001000   1.000e-03   30 0 1 1 2 1 f  31 0 1 1 0 1 f  03DiPeTaTe.102           
4456.472910 0.001000   4.509e-03   31 0 1 1 2 1 f  32 0 1 1 0 1 f  03DiPeTaTe.103           
4455.380010 0.001000   1.000e-03   32 0 1 1 2 1 f  33 0 1 1 0 1 f  03DiPeTaTe.104           
4454.275229 0.001000   1.000e-03   33 0 1 1 2 1 f  34 0 1 1 0 1 f  03DiPeTaTe.105           
4452.037122 0.001000   1.000e-03   35 0 1 1 2 1 f  36 0 1 1 0 1 f  03DiPeTaTe.107           
4487.738470 0.001000   1.461e-03   3 0 1 1 2 1 f   2 0 1 1 0 1 f   03DiPeTaTe.109           
4488.430821 0.001000   1.000e-03   4 0 1 1 2 1 f   3 0 1 1 0 1 f   03DiPeTaTe.110           
4489.114213 0.001000   1.468e-03   5 0 1 1 2 1 f   4 0 1 1 0 1 f   03DiPeTaTe.111           
4489.782644 0.001000   2.936e-03   6 0 1 1 2 1 f   5 0 1 1 0 1 f   03DiPeTaTe.112           
4490.443934 0.001000   4.502e-03   7 0 1 1 2 1 f   6 0 1 1 0 1 f   03DiPeTaTe.113           
4491.091847 0.001000   1.000e-03   8 0 1 1 2 1 f   7 0 1 1 0 1 f   03DiPeTaTe.114           
4491.731531 0.001000   2.685e-03   9 0 1 1 2 1 f   8 0 1 1 0 1 f   03DiPeTaTe.115           
4492.357738 0.001000   1.862e-03   10 0 1 1 2 1 f  9 0 1 1 0 1 f   03DiPeTaTe.116           
4492.975023 0.001000   1.710e-03   11 0 1 1 2 1 f  10 0 1 1 0 1 f  03DiPeTaTe.117           
4493.578435 0.001000   1.776e-03   12 0 1 1 2 1 f  11 0 1 1 0 1 f  03DiPeTaTe.118           
4494.168965 0.001000   3.643e-03   13 0 1 1 2 1 f  12 0 1 1 0 1 f  03DiPeTaTe.119           
4494.751365 0.001000   3.482e-03   14 0 1 1 2 1 f  13 0 1 1 0 1 f  03DiPeTaTe.120           
4495.325337 0.001000   2.222e-03   15 0 1 1 2 1 f  14 0 1 1 0 1 f  03DiPeTaTe.121           
4495.884050 0.001000   2.328e-03   16 0 1 1 2 1 f  15 0 1 1 0 1 f  03DiPeTaTe.122           
4496.435227 0.001000   1.179e-03   17 0 1 1 2 1 f  16 0 1 1 0 1 f  03DiPeTaTe.123           
4496.972334 0.001000   1.685e-03   18 0 1 1 2 1 f  17 0 1 1 0 1 f  03DiPeTaTe.124           
4497.501111 0.001000   1.041e-03   19 0 1 1 2 1 f  18 0 1 1 0 1 f  03DiPeTaTe.125           
4498.014433 0.001000   2.358e-03   20 0 1 1 2 1 f  19 0 1 1 0 1 f  03DiPeTaTe.126           
4498.519030 0.001000   2.463e-03   21 0 1 1 2 1 f  20 0 1 1 0 1 f  03DiPeTaTe.127           
4499.011041 0.001000   3.207e-03   22 0 1 1 2 1 f  21 0 1 1 0 1 f  03DiPeTaTe.128           
4499.493932 0.001000   2.209e-03   23 0 1 1 2 1 f  22 0 1 1 0 1 f  03DiPeTaTe.129           
4499.966316 0.001000   1.257e-03   24 0 1 1 2 1 f  23 0 1 1 0 1 f  03DiPeTaTe.130           
4500.419184 0.001000   5.162e-03   25 0 1 1 2 1 f  24 0 1 1 0 1 f  03DiPeTaTe.131           
4501.309440 0.001000   2.729e-03   27 0 1 1 2 1 f  26 0 1 1 0 1 f  03DiPeTaTe.133           
4502.152817 0.001000   1.193e-03   29 0 1 1 2 1 f  28 0 1 1 0 1 f  03DiPeTaTe.135           
4502.943972 0.001000   4.509e-03   31 0 1 1 2 1 f  30 0 1 1 0 1 f  03DiPeTaTe.137           
4503.701317 0.001000   1.000e-03   33 0 1 1 2 1 f  32 0 1 1 0 1 f  03DiPeTaTe.139           
4504.062110 0.001000   1.000e-03   34 0 1 1 2 1 f  33 0 1 1 0 1 f  03DiPeTaTe.140           
4504.409490 0.001000   1.000e-03   35 0 1 1 2 1 f  34 0 1 1 0 1 f  03DiPeTaTe.141           
4504.746570 0.001000   1.000e-03   36 0 1 1 2 1 f  35 0 1 1 0 1 f  03DiPeTaTe.142           
4505.074616 0.001000   1.000e-03   37 0 1 1 2 1 f  36 0 1 1 0 1 f  03DiPeTaTe.143           
4505.389317 0.001000   1.000e-03   38 0 1 1 2 1 f  37 0 1 1 0 1 f  03DiPeTaTe.144           
4508.010470 0.001000   1.000e-03   0 0 0 0 2 1 e   1 0 0 0 0 1 e   03DiPeTaTe.146           
4507.263510 0.001000   1.000e-03   1 0 0 0 2 1 e   2 0 0 0 0 1 e   03DiPeTaTe.147           
4506.505120 0.001000   1.000e-03   2 0 0 0 2 1 e   3 0 0 0 0 1 e   03DiPeTaTe.148           
4505.735320 0.001000   1.000e-03   3 0 0 0 2 1 e   4 0 0 0 0 1 e   03DiPeTaTe.149           
4504.954110 0.001000   1.000e-03   4 0 0 0 2 1 e   5 0 0 0 0 1 e   03DiPeTaTe.150           
4504.161920 0.001000   1.000e-03   5 0 0 0 2 1 e   6 0 0 0 0 1 e   03DiPeTaTe.151           
4503.358800 0.001000   1.000e-03   6 0 0 0 2 1 e   7 0 0 0 0 1 e   03DiPeTaTe.152           
4502.545060 0.001000   1.000e-03   7 0 0 0 2 1 e   8 0 0 0 0 1 e   03DiPeTaTe.153           
4501.718720 0.001000   1.000e-03   8 0 0 0 2 1 e   9 0 0 0 0 1 e   03DiPeTaTe.154           
4500.881670 0.001000   1.000e-03   9 0 0 0 2 1 e   10 0 0 0 0 1 e  03DiPeTaTe.155           
4500.034940 0.001000   1.000e-03   10 0 0 0 2 1 e  11 0 0 0 0 1 e  03DiPeTaTe.156           
4499.175600 0.001000   1.000e-03   11 0 0 0 2 1 e  12 0 0 0 0 1 e  03DiPeTaTe.157           
4498.305710 0.001000   1.000e-03   12 0 0 0 2 1 e  13 0 0 0 0 1 e  03DiPeTaTe.158           
4497.424720 0.001000   1.000e-03   13 0 0 0 2 1 e  14 0 0 0 0 1 e  03DiPeTaTe.159           
4496.532420 0.001000   1.000e-03   14 0 0 0 2 1 e  15 0 0 0 0 1 e  03DiPeTaTe.160           
4495.629010 0.001000   1.000e-03   15 0 0 0 2 1 e  16 0 0 0 0 1 e  03DiPeTaTe.161           
4494.714310 0.001000   1.000e-03   16 0 0 0 2 1 e  17 0 0 0 0 1 e  03DiPeTaTe.162           
4493.788800 0.001000   1.000e-03   17 0 0 0 2 1 e  18 0 0 0 0 1 e  03DiPeTaTe.163           
4492.852320 0.001000   1.000e-03   18 0 0 0 2 1 e  19 0 0 0 0 1 e  03DiPeTaTe.164           
4491.904740 0.001000   1.000e-03   19 0 0 0 2 1 e  20 0 0 0 0 1 e  03DiPeTaTe.165           
4490.945940 0.001000   1.000e-03   20 0 0 0 2 1 e  21 0 0 0 0 1 e  03DiPeTaTe.166           
4489.975140 0.001000   1.000e-03   21 0 0 0 2 1 e  22 0 0 0 0 1 e  03DiPeTaTe.167           
4488.994400 0.001000   1.000e-03   22 0 0 0 2 1 e  23 0 0 0 0 1 e  03DiPeTaTe.168           
4488.001940 0.001000   1.000e-03   23 0 0 0 2 1 e  24 0 0 0 0 1 e  03DiPeTaTe.169           
4486.998820 0.001000   1.000e-03   24 0 0 0 2 1 e  25 0 0 0 0 1 e  03DiPeTaTe.170           
4485.984520 0.001000   1.000e-03   25 0 0 0 2 1 e  26 0 0 0 0 1 e  03DiPeTaTe.171           
4484.959850 0.001000   1.000e-03   26 0 0 0 2 1 e  27 0 0 0 0 1 e  03DiPeTaTe.172           
4483.922630 0.001000   1.000e-03   27 0 0 0 2 1 e  28 0 0 0 0 1 e  03DiPeTaTe.173           
4482.875410 0.001000   1.000e-03   28 0 0 0 2 1 e  29 0 0 0 0 1 e  03DiPeTaTe.174           
4481.816810 0.001000   1.000e-03   29 0 0 0 2 1 e  30 0 0 0 0 1 e  03DiPeTaTe.175           
4480.747660 0.001000   1.000e-03   30 0 0 0 2 1 e  31 0 0 0 0 1 e  03DiPeTaTe.176           
4479.666630 0.001000   1.000e-03   31 0 0 0 2 1 e  32 0 0 0 0 1 e  03DiPeTaTe.177           
4478.573870 0.001000   1.000e-03   32 0 0 0 2 1 e  33 0 0 0 0 1 e  03DiPeTaTe.178           
4477.471520 0.001000   1.000e-03   33 0 0 0 2 1 e  34 0 0 0 0 1 e  03DiPeTaTe.179           
4476.357800 0.001000   1.000e-03   34 0 0 0 2 1 e  35 0 0 0 0 1 e  03DiPeTaTe.180           
4475.232620 0.001000   1.000e-03   35 0 0 0 2 1 e  36 0 0 0 0 1 e  03DiPeTaTe.181           
4474.096620 0.001000   1.000e-03   36 0 0 0 2 1 e  37 0 0 0 0 1 e  03DiPeTaTe.182           
4472.949530 0.001000   1.000e-03   37 0 0 0 2 1 e  38 0 0 0 0 1 e  03DiPeTaTe.183           
4471.791340 0.001000   1.000e-03   38 0 0 0 2 1 e  39 0 0 0 0 1 e  03DiPeTaTe.184           
4470.622420 0.001000   1.000e-03   39 0 0 0 2 1 e  40 0 0 0 0 1 e  03DiPeTaTe.185           
4469.442510 0.001000   1.000e-03   40 0 0 0 2 1 e  41 0 0 0 0 1 e  03DiPeTaTe.186           
4468.251030 0.001000   1.000e-03   41 0 0 0 2 1 e  42 0 0 0 0 1 e  03DiPeTaTe.187           
4467.049430 0.001000   1.187e-03   42 0 0 0 2 1 e  43 0 0 0 0 1 e  03DiPeTaTe.188           
4465.836350 0.001000   5.592e-03   43 0 0 0 2 1 e  44 0 0 0 0 1 e  03DiPeTaTe.189           
4464.611420 0.001000   1.000e-03   44 0 0 0 2 1 e  45 0 0 0 0 1 e  03DiPeTaTe.190           
4463.376030 0.001000   1.000e-03   45 0 0 0 2 1 e  46 0 0 0 0 1 e  03DiPeTaTe.191           
4462.130760 0.001000   1.000e-03   46 0 0 0 2 1 e  47 0 0 0 0 1 e  03DiPeTaTe.192           
4460.873020 0.001000   1.000e-03   47 0 0 0 2 1 e  48 0 0 0 0 1 e  03DiPeTaTe.193           
4459.604610 0.001000   1.000e-03   48 0 0 0 2 1 e  49 0 0 0 0 1 e  03DiPeTaTe.194           
4458.325210 0.001000   1.000e-03   49 0 0 0 2 1 e  50 0 0 0 0 1 e  03DiPeTaTe.195           
4457.035220 0.001000   1.000e-03   50 0 0 0 2 1 e  51 0 0 0 0 1 e  03DiPeTaTe.196           
4455.734580 0.001000   2.461e-02   51 0 0 0 2 1 e  52 0 0 0 0 1 e  03DiPeTaTe.197           
4454.422050 0.001000   1.000e-03   52 0 0 0 2 1 e  53 0 0 0 0 1 e  03DiPeTaTe.198           
4453.098640 0.001000   2.381e-03   53 0 0 0 2 1 e  54 0 0 0 0 1 e  03DiPeTaTe.199           
4451.762416 0.001000   1.000e-03   54 0 0 0 2 1 e  55 0 0 0 0 1 e  03DiPeTaTe.200           
4450.418440 0.001000   1.880e-03   55 0 0 0 2 1 e  56 0 0 0 0 1 e  03DiPeTaTe.201           
4449.060917 0.001000   1.495e-03   56 0 0 0 2 1 e  57 0 0 0 0 1 e  03DiPeTaTe.202           
4509.472340 0.001000   1.000e-03   1 0 0 0 2 1 e   0 0 0 0 0 1 e   03DiPeTaTe.203           
4510.186430 0.001000   1.000e-03   2 0 0 0 2 1 e   1 0 0 0 0 1 e   03DiPeTaTe.204           
4510.889710 0.001000   1.000e-03   3 0 0 0 2 1 e   2 0 0 0 0 1 e   03DiPeTaTe.205           
4511.581120 0.001000   1.000e-03   4 0 0 0 2 1 e   3 0 0 0 0 1 e   03DiPeTaTe.206           
4512.262450 0.001000   1.000e-03   5 0 0 0 2 1 e   4 0 0 0 0 1 e   03DiPeTaTe.207           
4512.931300 0.001000   1.000e-03   6 0 0 0 2 1 e   5 0 0 0 0 1 e   03DiPeTaTe.208           
4513.590050 0.001000   1.000e-03   7 0 0 0 2 1 e   6 0 0 0 0 1 e   03DiPeTaTe.209           
4514.236610 0.001000   1.000e-03   8 0 0 0 2 1 e   7 0 0 0 0 1 e   03DiPeTaTe.210           
4514.872630 0.001000   1.000e-03   9 0 0 0 2 1 e   8 0 0 0 0 1 e   03DiPeTaTe.211           
4515.496190 0.001000   1.000e-03   10 0 0 0 2 1 e  9 0 0 0 0 1 e   03DiPeTaTe.212           
4516.110610 0.001000   1.000e-03   11 0 0 0 2 1 e  10 0 0 0 0 1 e  03DiPeTaTe.213           
4516.713240 0.001000   1.000e-03   12 0 0 0 2 1 e  11 0 0 0 0 1 e  03DiPeTaTe.214           
4517.304010 0.001000   1.000e-03   13 0 0 0 2 1 e  12 0 0 0 0 1 e  03DiPeTaTe.215           
4517.883710 0.001000   1.000e-03   14 0 0 0 2 1 e  13 0 0 0 0 1 e  03DiPeTaTe.216           
4518.452410 0.001000   1.000e-03   15 0 0 0 2 1 e  14 0 0 0 0 1 e  03DiPeTaTe.217           
4519.010210 0.001000   1.000e-03   16 0 0 0 2 1 e  15 0 0 0 0 1 e  03DiPeTaTe.218           
4519.556730 0.001000   1.000e-03   17 0 0 0 2 1 e  16 0 0 0 0 1 e  03DiPeTaTe.219           
4520.091720 0.001000   1.000e-03   18 0 0 0 2 1 e  17 0 0 0 0 1 e  03DiPeTaTe.220           
4520.615220 0.001000   1.000e-03   19 0 0 0 2 1 e  18 0 0 0 0 1 e  03DiPeTaTe.221           
4521.128320 0.001000   1.000e-03   20 0 0 0 2 1 e  19 0 0 0 0 1 e  03DiPeTaTe.222           
4521.629820 0.001000   1.000e-03   21 0 0 0 2 1 e  20 0 0 0 0 1 e  03DiPeTaTe.223           
4522.120010 0.001000   1.000e-03   22 0 0 0 2 1 e  21 0 0 0 0 1 e  03DiPeTaTe.224           
4522.599000 0.001000   1.000e-03   23 0 0 0 2 1 e  22 0 0 0 0 1 e  03DiPeTaTe.225           
4523.067130 0.001000   1.000e-03   24 0 0 0 2 1 e  23 0 0 0 0 1 e  03DiPeTaTe.226           
4523.523410 0.001000   1.000e-03   25 0 0 0 2 1 e  24 0 0 0 0 1 e  03DiPeTaTe.227           
4523.968810 0.001000   1.000e-03   26 0 0 0 2 1 e  25 0 0 0 0 1 e  03DiPeTaTe.228           
4524.402920 0.001000   1.000e-03   27 0 0 0 2 1 e  26 0 0 0 0 1 e  03DiPeTaTe.229           
4524.826220 0.001000   1.000e-03   28 0 0 0 2 1 e  27 0 0 0 0 1 e  03DiPeTaTe.230           
4525.238140 0.001000   1.000e-03   29 0 0 0 2 1 e  28 0 0 0 0 1 e  03DiPeTaTe.231           
4525.637570 0.001000   1.000e-03   30 0 0 0 2 1 e  29 0 0 0 0 1 e  03DiPeTaTe.232           
4526.027140 0.001000   1.000e-03   31 0 0 0 2 1 e  30 0 0 0 0 1 e  03DiPeTaTe.233           
4526.405410 0.001000   1.000e-03   32 0 0 0 2 1 e  31 0 0 0 0 1 e  03DiPeTaTe.234           
4526.772210 0.001000   1.000e-03   33 0 0 0 2 1 e  32 0 0 0 0 1 e  03DiPeTaTe.235           
4527.127530 0.001000   1.000e-03   34 0 0 0 2 1 e  33 0 0 0 0 1 e  03DiPeTaTe.236           
4527.472540 0.001000   1.000e-03   35 0 0 0 2 1 e  34 0 0 0 0 1 e  03DiPeTaTe.237           
4527.804740 0.001000   1.000e-03   36 0 0 0 2 1 e  35 0 0 0 0 1 e  03DiPeTaTe.238           
4528.126900 0.001000   1.000e-03   37 0 0 0 2 1 e  36 0 0 0 0 1 e  03DiPeTaTe.239           
4528.437230 0.001000   1.000e-03   38 0 0 0 2 1 e  37 0 0 0 0 1 e  03DiPeTaTe.240           
4528.736810 0.001000   1.000e-03   39 0 0 0 2 1 e  38 0 0 0 0 1 e  03DiPeTaTe.241           
4529.024800 0.001000   1.000e-03   40 0 0 0 2 1 e  39 0 0 0 0 1 e  03DiPeTaTe.242           
4529.301830 0.001000   1.000e-03   41 0 0 0 2 1 e  40 0 0 0 0 1 e  03DiPeTaTe.243           
4529.566920 0.001000   1.000e-03   42 0 0 0 2 1 e  41 0 0 0 0 1 e  03DiPeTaTe.244           
4529.821410 0.001000   1.000e-03   43 0 0 0 2 1 e  42 0 0 0 0 1 e  03DiPeTaTe.245           
4530.064210 0.001000   1.000e-03   44 0 0 0 2 1 e  43 0 0 0 0 1 e  03DiPeTaTe.246           
4530.296330 0.001000   1.000e-03   45 0 0 0 2 1 e  44 0 0 0 0 1 e  03DiPeTaTe.247           
4530.517170 0.001000   1.000e-03   46 0 0 0 2 1 e  45 0 0 0 0 1 e  03DiPeTaTe.248           
4530.726260 0.001000   1.000e-03   47 0 0 0 2 1 e  46 0 0 0 0 1 e  03DiPeTaTe.249           
4530.923610 0.001000   1.000e-03   48 0 0 0 2 1 e  47 0 0 0 0 1 e  03DiPeTaTe.250           
4531.109290 0.001000   1.000e-03   49 0 0 0 2 1 e  48 0 0 0 0 1 e  03DiPeTaTe.251           
4531.285610 0.001000   1.000e-03   50 0 0 0 2 1 e  49 0 0 0 0 1 e  03DiPeTaTe.252           
4531.449720 0.001000   1.000e-03   51 0 0 0 2 1 e  50 0 0 0 0 1 e  03DiPeTaTe.253           
4531.602740 0.001000   1.000e-03   52 0 0 0 2 1 e  51 0 0 0 0 1 e  03DiPeTaTe.254           
4531.743080 0.001000   2.381e-03   53 0 0 0 2 1 e  52 0 0 0 0 1 e  03DiPeTaTe.255           
4531.872416 0.001000   1.000e-03   54 0 0 0 2 1 e  53 0 0 0 0 1 e  03DiPeTaTe.256           
4531.994617 0.001000   1.880e-03   55 0 0 0 2 1 e  54 0 0 0 0 1 e  03DiPeTaTe.257           
4532.101380 0.001000   1.495e-03   56 0 0 0 2 1 e  55 0 0 0 0 1 e  03DiPeTaTe.258           
4532.197680 0.001000   1.000e-03   57 0 0 0 2 1 e  56 0 0 0 0 1 e  03DiPeTaTe.259           
4648.447016 0.001000   1.000e-03   1 2 1 1 1 3 e   2 0 1 1 0 1 e   03DiPeTaTe.262           
4647.701422 0.001000   1.000e-03   2 2 1 1 1 3 e   3 0 1 1 0 1 e   03DiPeTaTe.263           
4646.950318 0.001000   3.487e-03   3 2 1 1 1 3 e   4 0 1 1 0 1 e   03DiPeTaTe.264           
4646.204211 0.001000   4.076e-03   4 2 1 1 1 3 e   5 0 1 1 0 1 e   03DiPeTaTe.265           
4645.434812 0.001000   1.356e-03   5 2 1 1 1 3 e   6 0 1 1 0 1 e   03DiPeTaTe.266           
4644.670290 0.001000   1.000e-03   6 2 1 1 1 3 e   7 0 1 1 0 1 e   03DiPeTaTe.267           
4643.900710 0.001000   1.000e-03   7 2 1 1 1 3 e   8 0 1 1 0 1 e   03DiPeTaTe.268           
4643.127520 0.001000   1.000e-03   8 2 1 1 1 3 e   9 0 1 1 0 1 e   03DiPeTaTe.269           
4642.349710 0.001000   1.000e-03   9 2 1 1 1 3 e   10 0 1 1 0 1 e  03DiPeTaTe.270           
4641.567960 0.001000   1.000e-03   10 2 1 1 1 3 e  11 0 1 1 0 1 e  03DiPeTaTe.271           
4640.779880 0.001000   1.000e-03   11 2 1 1 1 3 e  12 0 1 1 0 1 e  03DiPeTaTe.272           
4639.987618 0.001000   1.000e-03   12 2 1 1 1 3 e  13 0 1 1 0 1 e  03DiPeTaTe.273           
4639.192511 0.001000   1.000e-03   13 2 1 1 1 3 e  14 0 1 1 0 1 e  03DiPeTaTe.274           
4638.392680 0.001000   1.012e-03   14 2 1 1 1 3 e  15 0 1 1 0 1 e  03DiPeTaTe.275           
4637.588260 0.001000   1.000e-03   15 2 1 1 1 3 e  16 0 1 1 0 1 e  03DiPeTaTe.276           
4636.779060 0.001000   1.000e-03   16 2 1 1 1 3 e  17 0 1 1 0 1 e  03DiPeTaTe.277           
4635.965110 0.001000   1.000e-03   17 2 1 1 1 3 e  18 0 1 1 0 1 e  03DiPeTaTe.278           
4635.148330 0.001000   1.000e-03   18 2 1 1 1 3 e  19 0 1 1 0 1 e  03DiPeTaTe.279           
4634.324690 0.001000   1.000e-03   19 2 1 1 1 3 e  20 0 1 1 0 1 e  03DiPeTaTe.280           
4633.498140 0.001000   1.000e-03   20 2 1 1 1 3 e  21 0 1 1 0 1 e  03DiPeTaTe.281           
4632.666740 0.001000   1.000e-03   21 2 1 1 1 3 e  22 0 1 1 0 1 e  03DiPeTaTe.282           
4631.830940 0.001000   1.000e-03   22 2 1 1 1 3 e  23 0 1 1 0 1 e  03DiPeTaTe.283           
4630.992010 0.001000   1.000e-03   23 2 1 1 1 3 e  24 0 1 1 0 1 e  03DiPeTaTe.284           
4630.146850 0.001000   1.000e-03   24 2 1 1 1 3 e  25 0 1 1 0 1 e  03DiPeTaTe.285           
4629.297530 0.001000   1.000e-03   25 2 1 1 1 3 e  26 0 1 1 0 1 e  03DiPeTaTe.286           
4628.445215 0.001000   1.000e-03   26 2 1 1 1 3 e  27 0 1 1 0 1 e  03DiPeTaTe.287           
4627.585700 0.001000   1.000e-03   27 2 1 1 1 3 e  28 0 1 1 0 1 e  03DiPeTaTe.288           
4626.724280 0.001000   1.000e-03   28 2 1 1 1 3 e  29 0 1 1 0 1 e  03DiPeTaTe.289           
4625.856920 0.001000   1.000e-03   29 2 1 1 1 3 e  30 0 1 1 0 1 e  03DiPeTaTe.290           
4624.986370 0.001000   1.000e-03   30 2 1 1 1 3 e  31 0 1 1 0 1 e  03DiPeTaTe.291           
4624.109380 0.001000   2.079e-03   31 2 1 1 1 3 e  32 0 1 1 0 1 e  03DiPeTaTe.292           
4623.229930 0.001000   1.000e-03   32 2 1 1 1 3 e  33 0 1 1 0 1 e  03DiPeTaTe.293           
4622.346110 0.001000   1.000e-03   33 2 1 1 1 3 e  34 0 1 1 0 1 e  03DiPeTaTe.294           
4621.457040 0.001000   1.139e-03   34 2 1 1 1 3 e  35 0 1 1 0 1 e  03DiPeTaTe.295           
4620.564840 0.001000   1.741e-03   35 2 1 1 1 3 e  36 0 1 1 0 1 e  03DiPeTaTe.296           
4619.664922 0.001000   1.262e-03   36 2 1 1 1 3 e  37 0 1 1 0 1 e  03DiPeTaTe.297           
4651.389951 0.001000   1.000e-03   2 2 1 1 1 3 e   1 0 1 1 0 1 e   03DiPeTaTe.299           
4652.119011 0.001000   3.487e-03   3 2 1 1 1 3 e   2 0 1 1 0 1 e   03DiPeTaTe.300           
4652.827740 0.001000   4.076e-03   4 2 1 1 1 3 e   3 0 1 1 0 1 e   03DiPeTaTe.301           
4653.545537 0.001000   1.356e-03   5 2 1 1 1 3 e   4 0 1 1 0 1 e   03DiPeTaTe.302           
4654.252710 0.001000   1.000e-03   6 2 1 1 1 3 e   5 0 1 1 0 1 e   03DiPeTaTe.303           
4654.956550 0.001000   1.000e-03   7 2 1 1 1 3 e   6 0 1 1 0 1 e   03DiPeTaTe.304           
4656.354210 0.001000   1.000e-03   9 2 1 1 1 3 e   8 0 1 1 0 1 e   03DiPeTaTe.306           
4657.044711 0.001000   1.000e-03   10 2 1 1 1 3 e  9 0 1 1 0 1 e   03DiPeTaTe.307           
4657.733780 0.001000   1.000e-03   11 2 1 1 1 3 e  10 0 1 1 0 1 e  03DiPeTaTe.308           
4658.414114 0.001000   1.000e-03   12 2 1 1 1 3 e  11 0 1 1 0 1 e  03DiPeTaTe.309           
4659.092313 0.001000   1.000e-03   13 2 1 1 1 3 e  12 0 1 1 0 1 e  03DiPeTaTe.310           
4659.767980 0.001000   1.012e-03   14 2 1 1 1 3 e  13 0 1 1 0 1 e  03DiPeTaTe.311           
4660.435010 0.001000   1.000e-03   15 2 1 1 1 3 e  14 0 1 1 0 1 e  03DiPeTaTe.312           
4661.099860 0.001000   1.000e-03   16 2 1 1 1 3 e  15 0 1 1 0 1 e  03DiPeTaTe.313           
4661.761190 0.001000   1.000e-03   17 2 1 1 1 3 e  16 0 1 1 0 1 e  03DiPeTaTe.314           
4663.065380 0.001000   1.000e-03   19 2 1 1 1 3 e  18 0 1 1 0 1 e  03DiPeTaTe.316           
4663.711580 0.001000   1.000e-03   20 2 1 1 1 3 e  19 0 1 1 0 1 e  03DiPeTaTe.317           
4664.354350 0.001000   1.000e-03   21 2 1 1 1 3 e  20 0 1 1 0 1 e  03DiPeTaTe.318           
4664.990620 0.001000   1.000e-03   22 2 1 1 1 3 e  21 0 1 1 0 1 e  03DiPeTaTe.319           
4665.623120 0.001000   1.000e-03   23 2 1 1 1 3 e  22 0 1 1 0 1 e  03DiPeTaTe.320           
4666.250930 0.001000   1.000e-03   24 2 1 1 1 3 e  23 0 1 1 0 1 e  03DiPeTaTe.321           
4666.875490 0.001000   1.000e-03   25 2 1 1 1 3 e  24 0 1 1 0 1 e  03DiPeTaTe.322           
4668.107720 0.001000   1.000e-03   27 2 1 1 1 3 e  26 0 1 1 0 1 e  03DiPeTaTe.324           
4668.717760 0.001000   1.000e-03   28 2 1 1 1 3 e  27 0 1 1 0 1 e  03DiPeTaTe.325           
4669.322200 0.001000   1.000e-03   29 2 1 1 1 3 e  28 0 1 1 0 1 e  03DiPeTaTe.326           
4669.923690 0.001000   1.000e-03   30 2 1 1 1 3 e  29 0 1 1 0 1 e  03DiPeTaTe.327           
4670.521124 0.001000   2.079e-03   31 2 1 1 1 3 e  30 0 1 1 0 1 e  03DiPeTaTe.328           
4671.695713 0.001000   1.000e-03   33 2 1 1 1 3 e  32 0 1 1 0 1 e  03DiPeTaTe.330           
4672.281219 0.001000   1.139e-03   34 2 1 1 1 3 e  33 0 1 1 0 1 e  03DiPeTaTe.331           
4672.853535 0.001000   1.741e-03   35 2 1 1 1 3 e  34 0 1 1 0 1 e  03DiPeTaTe.332           
4673.424656 0.001000   1.262e-03   36 2 1 1 1 3 e  35 0 1 1 0 1 e  03DiPeTaTe.333           
4673.997118 0.001000   1.000e-03   37 2 1 1 1 3 e  36 0 1 1 0 1 e  03DiPeTaTe.334           
4674.560228 0.001000   1.000e-03   38 2 1 1 1 3 e  37 0 1 1 0 1 e  03DiPeTaTe.335           
4648.447019 0.001000   1.000e-03   1 2 1 1 1 3 f   2 0 1 1 0 1 f   03DiPeTaTe.338           
4647.701450 0.001000   1.000e-03   2 2 1 1 1 3 f   3 0 1 1 0 1 f   03DiPeTaTe.339           
4646.950334 0.001000   1.000e-03   3 2 1 1 1 3 f   4 0 1 1 0 1 f   03DiPeTaTe.340           
4646.204260 0.001000   1.000e-03   4 2 1 1 1 3 f   5 0 1 1 0 1 f   03DiPeTaTe.341           
4645.449212 0.001000   2.366e-03   5 2 1 1 1 3 f   6 0 1 1 0 1 f   03DiPeTaTe.342           
4644.694030 0.001000   1.000e-03   6 2 1 1 1 3 f   7 0 1 1 0 1 f   03DiPeTaTe.343           
4643.934111 0.001000   1.000e-03   7 2 1 1 1 3 f   8 0 1 1 0 1 f   03DiPeTaTe.344           
4643.173650 0.001000   1.000e-03   8 2 1 1 1 3 f   9 0 1 1 0 1 f   03DiPeTaTe.345           
4642.405030 0.001000   1.903e-03   9 2 1 1 1 3 f   10 0 1 1 0 1 f  03DiPeTaTe.346           
4641.639900 0.001000   1.000e-03   10 2 1 1 1 3 f  11 0 1 1 0 1 f  03DiPeTaTe.347           
4640.869240 0.001000   1.000e-03   11 2 1 1 1 3 f  12 0 1 1 0 1 f  03DiPeTaTe.348           
4640.094620 0.001000   1.000e-03   12 2 1 1 1 3 f  13 0 1 1 0 1 f  03DiPeTaTe.349           
4639.317060 0.001000   1.000e-03   13 2 1 1 1 3 f  14 0 1 1 0 1 f  03DiPeTaTe.350           
4638.537320 0.001000   1.000e-03   14 2 1 1 1 3 f  15 0 1 1 0 1 f  03DiPeTaTe.351           
4637.754300 0.001000   1.000e-03   15 2 1 1 1 3 f  16 0 1 1 0 1 f  03DiPeTaTe.352           
4636.968100 0.001000   1.000e-03   16 2 1 1 1 3 f  17 0 1 1 0 1 f  03DiPeTaTe.353           
4636.177514 0.001000   1.000e-03   17 2 1 1 1 3 f  18 0 1 1 0 1 f  03DiPeTaTe.354           
4635.385960 0.001000   1.000e-03   18 2 1 1 1 3 f  19 0 1 1 0 1 f  03DiPeTaTe.355           
4634.591540 0.001000   1.000e-03   19 2 1 1 1 3 f  20 0 1 1 0 1 f  03DiPeTaTe.356           
4633.792420 0.001000   1.255e-03   20 2 1 1 1 3 f  21 0 1 1 0 1 f  03DiPeTaTe.357           
4632.990640 0.001000   1.000e-03   21 2 1 1 1 3 f  22 0 1 1 0 1 f  03DiPeTaTe.358           
4632.185760 0.001000   1.000e-03   22 2 1 1 1 3 f  23 0 1 1 0 1 f  03DiPeTaTe.359           
4631.377860 0.001000   1.000e-03   23 2 1 1 1 3 f  24 0 1 1 0 1 f  03DiPeTaTe.360           
4630.567320 0.001000   1.000e-03   24 2 1 1 1 3 f  25 0 1 1 0 1 f  03DiPeTaTe.361           
4629.752930 0.001000   1.000e-03   25 2 1 1 1 3 f  26 0 1 1 0 1 f  03DiPeTaTe.362           
4628.935900 0.001000   1.000e-03   26 2 1 1 1 3 f  27 0 1 1 0 1 f  03DiPeTaTe.363           
4628.114940 0.001000   1.000e-03   27 2 1 1 1 3 f  28 0 1 1 0 1 f  03DiPeTaTe.364           
4627.290960 0.001000   1.000e-03   28 2 1 1 1 3 f  29 0 1 1 0 1 f  03DiPeTaTe.365           
4626.464830 0.001000   1.000e-03   29 2 1 1 1 3 f  30 0 1 1 0 1 f  03DiPeTaTe.366           
4625.635614 0.001000   1.000e-03   30 2 1 1 1 3 f  31 0 1 1 0 1 f  03DiPeTaTe.367           
4624.799610 0.001000   1.000e-03   31 2 1 1 1 3 f  32 0 1 1 0 1 f  03DiPeTaTe.368           
4623.962710 0.001000   1.000e-03   32 2 1 1 1 3 f  33 0 1 1 0 1 f  03DiPeTaTe.369           
4623.122410 0.001000   1.000e-03   33 2 1 1 1 3 f  34 0 1 1 0 1 f  03DiPeTaTe.370           
4622.278513 0.001000   1.000e-03   34 2 1 1 1 3 f  35 0 1 1 0 1 f  03DiPeTaTe.371           
4621.432260 0.001000   1.000e-03   35 2 1 1 1 3 f  36 0 1 1 0 1 f  03DiPeTaTe.372           
4620.582840 0.001000   1.382e-03   36 2 1 1 1 3 f  37 0 1 1 0 1 f  03DiPeTaTe.373           
4651.389921 0.001000   1.000e-03   2 2 1 1 1 3 f   1 0 1 1 0 1 f   03DiPeTaTe.375           
4652.119020 0.001000   1.000e-03   3 2 1 1 1 3 f   2 0 1 1 0 1 f   03DiPeTaTe.376           
4652.847620 0.001000   1.000e-03   4 2 1 1 1 3 f   3 0 1 1 0 1 f   03DiPeTaTe.377           
4653.574134 0.001000   2.366e-03   5 2 1 1 1 3 f   4 0 1 1 0 1 f   03DiPeTaTe.378           
4654.291990 0.001000   1.000e-03   6 2 1 1 1 3 f   5 0 1 1 0 1 f   03DiPeTaTe.379           
4655.007750 0.001000   1.000e-03   7 2 1 1 1 3 f   6 0 1 1 0 1 f   03DiPeTaTe.380           
4655.722410 0.001000   1.000e-03   8 2 1 1 1 3 f   7 0 1 1 0 1 f   03DiPeTaTe.381           
4656.434510 0.001000   1.903e-03   9 2 1 1 1 3 f   8 0 1 1 0 1 f   03DiPeTaTe.382           
4657.142140 0.001000   1.000e-03   10 2 1 1 1 3 f  9 0 1 1 0 1 f   03DiPeTaTe.383           
4657.847040 0.001000   1.000e-03   11 2 1 1 1 3 f  10 0 1 1 0 1 f  03DiPeTaTe.384           
4658.549380 0.001000   1.000e-03   12 2 1 1 1 3 f  11 0 1 1 0 1 f  03DiPeTaTe.385           
4659.248060 0.001000   1.000e-03   13 2 1 1 1 3 f  12 0 1 1 0 1 f  03DiPeTaTe.386           
4659.943210 0.001000   1.000e-03   14 2 1 1 1 3 f  13 0 1 1 0 1 f  03DiPeTaTe.387           
4660.635700 0.001000   1.000e-03   15 2 1 1 1 3 f  14 0 1 1 0 1 f  03DiPeTaTe.388           
4661.325970 0.001000   1.000e-03   16 2 1 1 1 3 f  15 0 1 1 0 1 f  03DiPeTaTe.389           
4662.012040 0.001000   1.000e-03   17 2 1 1 1 3 f  16 0 1 1 0 1 f  03DiPeTaTe.390           
4662.695350 0.001000   1.000e-03   18 2 1 1 1 3 f  17 0 1 1 0 1 f  03DiPeTaTe.391           
4663.375350 0.001000   1.000e-03   19 2 1 1 1 3 f  18 0 1 1 0 1 f  03DiPeTaTe.392           
4664.054428 0.001000   1.255e-03   20 2 1 1 1 3 f  19 0 1 1 0 1 f  03DiPeTaTe.393           
4664.725100 0.001000   1.000e-03   21 2 1 1 1 3 f  20 0 1 1 0 1 f  03DiPeTaTe.394           
4665.396490 0.001000   1.000e-03   22 2 1 1 1 3 f  21 0 1 1 0 1 f  03DiPeTaTe.395           
4666.726630 0.001000   1.000e-03   24 2 1 1 1 3 f  23 0 1 1 0 1 f  03DiPeTaTe.397           
4667.386710 0.001000   1.000e-03   25 2 1 1 1 3 f  24 0 1 1 0 1 f  03DiPeTaTe.398           
4668.044670 0.001000   1.000e-03   26 2 1 1 1 3 f  25 0 1 1 0 1 f  03DiPeTaTe.399           
4668.697610 0.001000   1.000e-03   27 2 1 1 1 3 f  26 0 1 1 0 1 f  03DiPeTaTe.400           
4669.347470 0.001000   1.000e-03   28 2 1 1 1 3 f  27 0 1 1 0 1 f  03DiPeTaTe.401           
4669.995980 0.001000   1.000e-03   29 2 1 1 1 3 f  28 0 1 1 0 1 f  03DiPeTaTe.402           
4670.639610 0.001000   1.000e-03   30 2 1 1 1 3 f  29 0 1 1 0 1 f  03DiPeTaTe.403           
4671.279250 0.001000   1.000e-03   31 2 1 1 1 3 f  30 0 1 1 0 1 f  03DiPeTaTe.404           
4672.550926 0.001000   1.000e-03   33 2 1 1 1 3 f  32 0 1 1 0 1 f  03DiPeTaTe.406           
4673.176612 0.001000   1.000e-03   34 2 1 1 1 3 f  33 0 1 1 0 1 f  03DiPeTaTe.407           
4673.804790 0.001000   1.000e-03   35 2 1 1 1 3 f  34 0 1 1 0 1 f  03DiPeTaTe.408           
4674.425560 0.001000   1.382e-03   36 2 1 1 1 3 f  35 0 1 1 0 1 f  03DiPeTaTe.409           
4675.044340 0.001000   1.000e-03   37 2 1 1 1 3 f  36 0 1 1 0 1 f  03DiPeTaTe.410           
4675.665154 0.001000   1.000e-03   38 2 1 1 1 3 f  37 0 1 1 0 1 f  03DiPeTaTe.411           
4676.271670 0.001000   1.000e-03   39 2 1 1 1 3 f  38 0 1 1 0 1 f  03DiPeTaTe.412           
4690.702630 0.001000   1.000e-03   1 2 0 0 1 3 e   2 0 0 0 0 1 e   03DiPeTaTe.415           
4689.959720 0.001000   1.000e-03   2 2 0 0 1 3 e   3 0 0 0 0 1 e   03DiPeTaTe.416           
4689.213050 0.001000   1.000e-03   3 2 0 0 1 3 e   4 0 0 0 0 1 e   03DiPeTaTe.417           
4688.463340 0.001000   1.000e-03   4 2 0 0 1 3 e   5 0 0 0 0 1 e   03DiPeTaTe.418           
4687.710930 0.001000   1.292e-03   5 2 0 0 1 3 e   6 0 0 0 0 1 e   03DiPeTaTe.419           
4686.954100 0.001000   1.000e-03   6 2 0 0 1 3 e   7 0 0 0 0 1 e   03DiPeTaTe.420           
4686.194120 0.001000   1.000e-03   7 2 0 0 1 3 e   8 0 0 0 0 1 e   03DiPeTaTe.421           
4685.430830 0.001000   1.000e-03   8 2 0 0 1 3 e   9 0 0 0 0 1 e   03DiPeTaTe.422           
4684.664240 0.001000   1.000e-03   9 2 0 0 1 3 e   10 0 0 0 0 1 e  03DiPeTaTe.423           
4683.894930 0.001000   1.000e-03   10 2 0 0 1 3 e  11 0 0 0 0 1 e  03DiPeTaTe.424           
4683.121210 0.001000   1.000e-03   11 2 0 0 1 3 e  12 0 0 0 0 1 e  03DiPeTaTe.425           
4682.339155 0.001000   5.606e-03   12 2 0 0 1 3 e  13 0 0 0 0 1 e  03DiPeTaTe.426           
4681.564150 0.001000   1.000e-03   13 2 0 0 1 3 e  14 0 0 0 0 1 e  03DiPeTaTe.427           
4680.781100 0.001000   1.000e-03   14 2 0 0 1 3 e  15 0 0 0 0 1 e  03DiPeTaTe.428           
4679.994200 0.001000   1.000e-03   15 2 0 0 1 3 e  16 0 0 0 0 1 e  03DiPeTaTe.429           
4679.203620 0.001000   1.000e-03   16 2 0 0 1 3 e  17 0 0 0 0 1 e  03DiPeTaTe.430           
4678.410430 0.001000   1.000e-03   17 2 0 0 1 3 e  18 0 0 0 0 1 e  03DiPeTaTe.431           
4677.612800 0.001000   1.000e-03   18 2 0 0 1 3 e  19 0 0 0 0 1 e  03DiPeTaTe.432           
4676.811920 0.001000   1.000e-03   19 2 0 0 1 3 e  20 0 0 0 0 1 e  03DiPeTaTe.433           
4676.008120 0.001000   1.000e-03   20 2 0 0 1 3 e  21 0 0 0 0 1 e  03DiPeTaTe.434           
4675.200120 0.001000   1.000e-03   21 2 0 0 1 3 e  22 0 0 0 0 1 e  03DiPeTaTe.435           
4674.389440 0.001000   1.000e-03   22 2 0 0 1 3 e  23 0 0 0 0 1 e  03DiPeTaTe.436           
4673.574120 0.001000   1.000e-03   23 2 0 0 1 3 e  24 0 0 0 0 1 e  03DiPeTaTe.437           
4672.755910 0.001000   1.000e-03   24 2 0 0 1 3 e  25 0 0 0 0 1 e  03DiPeTaTe.438           
4671.934100 0.001000   1.000e-03   25 2 0 0 1 3 e  26 0 0 0 0 1 e  03DiPeTaTe.439           
4671.109040 0.001000   1.000e-03   26 2 0 0 1 3 e  27 0 0 0 0 1 e  03DiPeTaTe.440           
4670.279320 0.001000   1.000e-03   27 2 0 0 1 3 e  28 0 0 0 0 1 e  03DiPeTaTe.441           
4669.446700 0.001000   1.000e-03   28 2 0 0 1 3 e  29 0 0 0 0 1 e  03DiPeTaTe.442           
4668.610960 0.001000   1.000e-03   29 2 0 0 1 3 e  30 0 0 0 0 1 e  03DiPeTaTe.443           
4667.770100 0.001000   1.000e-03   30 2 0 0 1 3 e  31 0 0 0 0 1 e  03DiPeTaTe.444           
4666.926640 0.001000   1.000e-03   31 2 0 0 1 3 e  32 0 0 0 0 1 e  03DiPeTaTe.445           
4666.078930 0.001000   1.288e-03   32 2 0 0 1 3 e  33 0 0 0 0 1 e  03DiPeTaTe.446           
4665.227970 0.001000   1.000e-03   33 2 0 0 1 3 e  34 0 0 0 0 1 e  03DiPeTaTe.447           
4664.372440 0.001000   1.271e-03   34 2 0 0 1 3 e  35 0 0 0 0 1 e  03DiPeTaTe.448           
4663.512720 0.001000   1.000e-03   35 2 0 0 1 3 e  36 0 0 0 0 1 e  03DiPeTaTe.449           
4662.649820 0.001000   1.000e-03   36 2 0 0 1 3 e  37 0 0 0 0 1 e  03DiPeTaTe.450           
4661.782110 0.001000   1.000e-03   37 2 0 0 1 3 e  38 0 0 0 0 1 e  03DiPeTaTe.451           
4660.911940 0.001000   1.000e-03   38 2 0 0 1 3 e  39 0 0 0 0 1 e  03DiPeTaTe.452           
4660.037060 0.001000   1.000e-03   39 2 0 0 1 3 e  40 0 0 0 0 1 e  03DiPeTaTe.453           
4659.158170 0.001000   1.000e-03   40 2 0 0 1 3 e  41 0 0 0 0 1 e  03DiPeTaTe.454           
4658.275820 0.001000   1.000e-03   41 2 0 0 1 3 e  42 0 0 0 0 1 e  03DiPeTaTe.455           
4657.389100 0.001000   1.000e-03   42 2 0 0 1 3 e  43 0 0 0 0 1 e  03DiPeTaTe.456           
4656.497820 0.001000   1.000e-03   43 2 0 0 1 3 e  44 0 0 0 0 1 e  03DiPeTaTe.457           
4655.602710 0.001000   1.000e-03   44 2 0 0 1 3 e  45 0 0 0 0 1 e  03DiPeTaTe.458           
4654.703040 0.001000   1.000e-03   45 2 0 0 1 3 e  46 0 0 0 0 1 e  03DiPeTaTe.459           
4653.799920 0.001000   1.409e-03   46 2 0 0 1 3 e  47 0 0 0 0 1 e  03DiPeTaTe.460           
4652.891530 0.001000   1.000e-03   47 2 0 0 1 3 e  48 0 0 0 0 1 e  03DiPeTaTe.461           
4651.979500 0.001000   1.000e-03   48 2 0 0 1 3 e  49 0 0 0 0 1 e  03DiPeTaTe.462           
4651.061990 0.001000   1.000e-03   49 2 0 0 1 3 e  50 0 0 0 0 1 e  03DiPeTaTe.463           
4650.141340 0.001000   1.000e-03   50 2 0 0 1 3 e  51 0 0 0 0 1 e  03DiPeTaTe.464           
4649.215570 0.001000   2.523e-02   51 2 0 0 1 3 e  52 0 0 0 0 1 e  03DiPeTaTe.465           
4648.284714 0.001000   1.000e-03   52 2 0 0 1 3 e  53 0 0 0 0 1 e  03DiPeTaTe.466           
4647.352050 0.001000   4.110e-03   53 2 0 0 1 3 e  54 0 0 0 0 1 e  03DiPeTaTe.467           
4646.413190 0.001000   1.315e-03   54 2 0 0 1 3 e  55 0 0 0 0 1 e  03DiPeTaTe.468           
4645.467850 0.001000   1.671e-03   55 2 0 0 1 3 e  56 0 0 0 0 1 e  03DiPeTaTe.469           
4644.520030 0.001000   1.462e-03   56 2 0 0 1 3 e  57 0 0 0 0 1 e  03DiPeTaTe.470           
4643.565570 0.001000   1.000e-03   57 2 0 0 1 3 e  58 0 0 0 0 1 e  03DiPeTaTe.471           
4692.911370 0.001000   1.000e-03   1 2 0 0 1 3 e   0 0 0 0 0 1 e   03DiPeTaTe.472           
4693.641520 0.001000   1.000e-03   2 2 0 0 1 3 e   1 0 0 0 0 1 e   03DiPeTaTe.473           
4694.367550 0.001000   1.000e-03   3 2 0 0 1 3 e   2 0 0 0 0 1 e   03DiPeTaTe.474           
4695.091450 0.001000   1.033e-03   4 2 0 0 1 3 e   3 0 0 0 0 1 e   03DiPeTaTe.475           
4695.809311 0.001000   1.000e-03   5 2 0 0 1 3 e   4 0 0 0 0 1 e   03DiPeTaTe.476           
4696.526150 0.001000   1.000e-03   6 2 0 0 1 3 e   5 0 0 0 0 1 e   03DiPeTaTe.477           
4697.239210 0.001000   1.000e-03   7 2 0 0 1 3 e   6 0 0 0 0 1 e   03DiPeTaTe.478           
4697.948920 0.001000   1.000e-03   8 2 0 0 1 3 e   7 0 0 0 0 1 e   03DiPeTaTe.479           
4698.655260 0.001000   1.000e-03   9 2 0 0 1 3 e   8 0 0 0 0 1 e   03DiPeTaTe.480           
4699.357320 0.001000   1.000e-03   10 2 0 0 1 3 e  9 0 0 0 0 1 e   03DiPeTaTe.481           
4700.056200 0.001000   1.000e-03   11 2 0 0 1 3 e  10 0 0 0 0 1 e  03DiPeTaTe.482           
4700.751620 0.001000   1.000e-03   12 2 0 0 1 3 e  11 0 0 0 0 1 e  03DiPeTaTe.483           
4701.444220 0.001000   1.000e-03   13 2 0 0 1 3 e  12 0 0 0 0 1 e  03DiPeTaTe.484           
4702.132920 0.001000   1.000e-03   14 2 0 0 1 3 e  13 0 0 0 0 1 e  03DiPeTaTe.485           
4702.818120 0.001000   1.000e-03   15 2 0 0 1 3 e  14 0 0 0 0 1 e  03DiPeTaTe.486           
4703.509910 0.001000   1.170e-02   16 2 0 0 1 3 e  15 0 0 0 0 1 e  03DiPeTaTe.487           
4704.178040 0.001000   1.000e-03   17 2 0 0 1 3 e  16 0 0 0 0 1 e  03DiPeTaTe.488           
4704.852530 0.001000   1.000e-03   18 2 0 0 1 3 e  17 0 0 0 0 1 e  03DiPeTaTe.489           
4705.523640 0.001000   1.000e-03   19 2 0 0 1 3 e  18 0 0 0 0 1 e  03DiPeTaTe.490           
4706.191040 0.001000   1.000e-03   20 2 0 0 1 3 e  19 0 0 0 0 1 e  03DiPeTaTe.491           
4706.854510 0.001000   1.000e-03   21 2 0 0 1 3 e  20 0 0 0 0 1 e  03DiPeTaTe.492           
4707.514500 0.001000   1.000e-03   22 2 0 0 1 3 e  21 0 0 0 0 1 e  03DiPeTaTe.493           
4708.171000 0.001000   1.000e-03   23 2 0 0 1 3 e  22 0 0 0 0 1 e  03DiPeTaTe.494           
4708.824130 0.001000   1.000e-03   24 2 0 0 1 3 e  23 0 0 0 0 1 e  03DiPeTaTe.495           
4709.472910 0.001000   1.000e-03   25 2 0 0 1 3 e  24 0 0 0 0 1 e  03DiPeTaTe.496           
4710.118870 0.001000   1.000e-03   26 2 0 0 1 3 e  25 0 0 0 0 1 e  03DiPeTaTe.497           
4710.760140 0.001000   1.000e-03   27 2 0 0 1 3 e  26 0 0 0 0 1 e  03DiPeTaTe.498           
4711.398280 0.001000   1.000e-03   28 2 0 0 1 3 e  27 0 0 0 0 1 e  03DiPeTaTe.499           
4712.031960 0.001000   4.984e-03   29 2 0 0 1 3 e  28 0 0 0 0 1 e  03DiPeTaTe.500           
4712.661960 0.001000   1.000e-03   30 2 0 0 1 3 e  29 0 0 0 0 1 e  03DiPeTaTe.501           
4713.287400 0.001000   1.000e-03   31 2 0 0 1 3 e  30 0 0 0 0 1 e  03DiPeTaTe.502           
4713.909510 0.001000   1.000e-03   32 2 0 0 1 3 e  31 0 0 0 0 1 e  03DiPeTaTe.503           
4714.528130 0.001000   1.000e-03   33 2 0 0 1 3 e  32 0 0 0 0 1 e  03DiPeTaTe.504           
4715.142220 0.001000   1.000e-03   34 2 0 0 1 3 e  33 0 0 0 0 1 e  03DiPeTaTe.505           
4715.752420 0.001000   1.000e-03   35 2 0 0 1 3 e  34 0 0 0 0 1 e  03DiPeTaTe.506           
4716.358300 0.001000   1.000e-03   36 2 0 0 1 3 e  35 0 0 0 0 1 e  03DiPeTaTe.507           
4716.960850 0.001000   1.715e-03   37 2 0 0 1 3 e  36 0 0 0 0 1 e  03DiPeTaTe.508           
4717.558100 0.001000   1.000e-03   38 2 0 0 1 3 e  37 0 0 0 0 1 e  03DiPeTaTe.509           
4718.740920 0.001000   1.000e-03   40 2 0 0 1 3 e  39 0 0 0 0 1 e  03DiPeTaTe.511           
4719.325850 0.001000   1.000e-03   41 2 0 0 1 3 e  40 0 0 0 0 1 e  03DiPeTaTe.512           
4721.055320 0.001000   1.000e-03   44 2 0 0 1 3 e  43 0 0 0 0 1 e  03DiPeTaTe.515           
4721.622640 0.001000   1.000e-03   45 2 0 0 1 3 e  44 0 0 0 0 1 e  03DiPeTaTe.516           
4722.185830 0.001000   1.000e-03   46 2 0 0 1 3 e  45 0 0 0 0 1 e  03DiPeTaTe.517           
4722.744710 0.001000   1.000e-03   47 2 0 0 1 3 e  46 0 0 0 0 1 e  03DiPeTaTe.518           
4723.846890 0.001000   1.000e-03   49 2 0 0 1 3 e  48 0 0 0 0 1 e  03DiPeTaTe.520           
4724.931910 0.001000   2.523e-02   51 2 0 0 1 3 e  50 0 0 0 0 1 e  03DiPeTaTe.522           
4725.467230 0.001000   1.000e-03   52 2 0 0 1 3 e  51 0 0 0 0 1 e  03DiPeTaTe.523           
4725.999929 0.001000   4.110e-03   53 2 0 0 1 3 e  52 0 0 0 0 1 e  03DiPeTaTe.524           
4726.522310 0.001000   1.315e-03   54 2 0 0 1 3 e  53 0 0 0 0 1 e  03DiPeTaTe.525           
4727.043612 0.001000   1.671e-03   55 2 0 0 1 3 e  54 0 0 0 0 1 e  03DiPeTaTe.526           
4727.560428 0.001000   1.462e-03   56 2 0 0 1 3 e  55 0 0 0 0 1 e  03DiPeTaTe.527           
4800.221593 0.001000   1.000e-03   1 2 1 1 1 2 e   2 0 1 1 0 1 e   03DiPeTaTe.533           
4799.470185 0.001000   1.000e-03   2 2 1 1 1 2 e   3 0 1 1 0 1 e   03DiPeTaTe.534           
4798.714096 0.001000   1.000e-03   3 2 1 1 1 2 e   4 0 1 1 0 1 e   03DiPeTaTe.535           
4797.950410 0.001000   1.000e-03   4 2 1 1 1 2 e   5 0 1 1 0 1 e   03DiPeTaTe.536           
4797.180611 0.001000   1.000e-03   5 2 1 1 1 2 e   6 0 1 1 0 1 e   03DiPeTaTe.537           
4796.407916 0.001000   4.200e-03   6 2 1 1 1 2 e   7 0 1 1 0 1 e   03DiPeTaTe.538           
4795.612542 0.001000   1.000e-03   7 2 1 1 1 2 e   8 0 1 1 0 1 e   03DiPeTaTe.539           
4794.822852 0.001000   1.000e-03   8 2 1 1 1 2 e   9 0 1 1 0 1 e   03DiPeTaTe.540           
4794.024038 0.001000   1.000e-03   9 2 1 1 1 2 e   10 0 1 1 0 1 e  03DiPeTaTe.541           
4793.218625 0.001000   1.000e-03   10 2 1 1 1 2 e  11 0 1 1 0 1 e  03DiPeTaTe.542           
4792.407622 0.001000   1.000e-03   11 2 1 1 1 2 e  12 0 1 1 0 1 e  03DiPeTaTe.543           
4791.588440 0.001000   1.000e-03   12 2 1 1 1 2 e  13 0 1 1 0 1 e  03DiPeTaTe.544           
4790.764440 0.001000   1.000e-03   13 2 1 1 1 2 e  14 0 1 1 0 1 e  03DiPeTaTe.545           
4789.933840 0.001000   1.000e-03   14 2 1 1 1 2 e  15 0 1 1 0 1 e  03DiPeTaTe.546           
4789.095830 0.001000   1.000e-03   15 2 1 1 1 2 e  16 0 1 1 0 1 e  03DiPeTaTe.547           
4788.251660 0.001000   1.000e-03   16 2 1 1 1 2 e  17 0 1 1 0 1 e  03DiPeTaTe.548           
4787.400512 0.001000   1.000e-03   17 2 1 1 1 2 e  18 0 1 1 0 1 e  03DiPeTaTe.549           
4786.542918 0.001000   1.000e-03   18 2 1 1 1 2 e  19 0 1 1 0 1 e  03DiPeTaTe.550           
4785.679020 0.001000   1.000e-03   19 2 1 1 1 2 e  20 0 1 1 0 1 e  03DiPeTaTe.551           
4784.808622 0.001000   1.000e-03   20 2 1 1 1 2 e  21 0 1 1 0 1 e  03DiPeTaTe.552           
4783.932020 0.001000   1.000e-03   21 2 1 1 1 2 e  22 0 1 1 0 1 e  03DiPeTaTe.553           
4783.048918 0.001000   1.000e-03   22 2 1 1 1 2 e  23 0 1 1 0 1 e  03DiPeTaTe.554           
4782.159316 0.001000   1.000e-03   23 2 1 1 1 2 e  24 0 1 1 0 1 e  03DiPeTaTe.555           
4781.263015 0.001000   1.000e-03   24 2 1 1 1 2 e  25 0 1 1 0 1 e  03DiPeTaTe.556           
4780.360890 0.001000   1.000e-03   25 2 1 1 1 2 e  26 0 1 1 0 1 e  03DiPeTaTe.557           
4779.452510 0.001000   1.000e-03   26 2 1 1 1 2 e  27 0 1 1 0 1 e  03DiPeTaTe.558           
4778.536330 0.001000   1.000e-03   27 2 1 1 1 2 e  28 0 1 1 0 1 e  03DiPeTaTe.559           
4777.614730 0.001000   1.000e-03   28 2 1 1 1 2 e  29 0 1 1 0 1 e  03DiPeTaTe.560           
4776.686570 0.001000   1.000e-03   29 2 1 1 1 2 e  30 0 1 1 0 1 e  03DiPeTaTe.561           
4775.752013 0.001000   1.000e-03   30 2 1 1 1 2 e  31 0 1 1 0 1 e  03DiPeTaTe.562           
4774.810613 0.001000   1.000e-03   31 2 1 1 1 2 e  32 0 1 1 0 1 e  03DiPeTaTe.563           
4773.863420 0.001000   1.000e-03   32 2 1 1 1 2 e  33 0 1 1 0 1 e  03DiPeTaTe.564           
4772.909523 0.001000   1.000e-03   33 2 1 1 1 2 e  34 0 1 1 0 1 e  03DiPeTaTe.565           
4771.949326 0.001000   1.000e-03   34 2 1 1 1 2 e  35 0 1 1 0 1 e  03DiPeTaTe.566           
4770.981011 0.001000   1.000e-03   35 2 1 1 1 2 e  36 0 1 1 0 1 e  03DiPeTaTe.567           
4770.009022 0.001000   1.000e-03   36 2 1 1 1 2 e  37 0 1 1 0 1 e  03DiPeTaTe.568           
4769.029723 0.001000   1.000e-03   37 2 1 1 1 2 e  38 0 1 1 0 1 e  03DiPeTaTe.569           
4767.048513 0.001000   1.000e-03   39 2 1 1 1 2 e  40 0 1 1 0 1 e  03DiPeTaTe.571           
4766.052030 0.001000   1.000e-03   40 2 1 1 1 2 e  41 0 1 1 0 1 e  03DiPeTaTe.572           
4765.045618 0.001000   1.411e-03   41 2 1 1 1 2 e  42 0 1 1 0 1 e  03DiPeTaTe.573           
4764.033832 0.001000   1.000e-03   42 2 1 1 1 2 e  43 0 1 1 0 1 e  03DiPeTaTe.574           
4763.017727 0.001000   1.000e-03   43 2 1 1 1 2 e  44 0 1 1 0 1 e  03DiPeTaTe.575           
4803.158812 0.001000   1.000e-03   2 2 1 1 1 2 e   1 0 1 1 0 1 e   03DiPeTaTe.577           
4803.877714 0.001000   1.000e-03   3 2 1 1 1 2 e   2 0 1 1 0 1 e   03DiPeTaTe.578           
4804.581571 0.001000   1.000e-03   4 2 1 1 1 2 e   3 0 1 1 0 1 e   03DiPeTaTe.579           
4805.981871 0.001000   4.200e-03   6 2 1 1 1 2 e   5 0 1 1 0 1 e   03DiPeTaTe.581           
4806.669143 0.001000   1.000e-03   7 2 1 1 1 2 e   6 0 1 1 0 1 e   03DiPeTaTe.582           
4807.352746 0.001000   1.000e-03   8 2 1 1 1 2 e   7 0 1 1 0 1 e   03DiPeTaTe.583           
4808.027124 0.001000   1.000e-03   9 2 1 1 1 2 e   8 0 1 1 0 1 e   03DiPeTaTe.584           
4808.697428 0.001000   1.000e-03   10 2 1 1 1 2 e  9 0 1 1 0 1 e   03DiPeTaTe.585           
4809.359820 0.001000   1.000e-03   11 2 1 1 1 2 e  10 0 1 1 0 1 e  03DiPeTaTe.586           
4810.016119 0.001000   1.000e-03   12 2 1 1 1 2 e  11 0 1 1 0 1 e  03DiPeTaTe.587           
4810.664110 0.001000   1.000e-03   13 2 1 1 1 2 e  12 0 1 1 0 1 e  03DiPeTaTe.588           
4811.306370 0.001000   1.000e-03   14 2 1 1 1 2 e  13 0 1 1 0 1 e  03DiPeTaTe.589           
4811.942760 0.001000   1.000e-03   15 2 1 1 1 2 e  14 0 1 1 0 1 e  03DiPeTaTe.590           
4812.571712 0.001000   1.000e-03   16 2 1 1 1 2 e  15 0 1 1 0 1 e  03DiPeTaTe.591           
4813.194316 0.001000   1.000e-03   17 2 1 1 1 2 e  16 0 1 1 0 1 e  03DiPeTaTe.592           
4813.811470 0.001000   1.000e-03   18 2 1 1 1 2 e  17 0 1 1 0 1 e  03DiPeTaTe.593           
4814.419522 0.001000   1.000e-03   19 2 1 1 1 2 e  18 0 1 1 0 1 e  03DiPeTaTe.594           
4815.022223 0.001000   1.000e-03   20 2 1 1 1 2 e  19 0 1 1 0 1 e  03DiPeTaTe.595           
4815.618918 0.001000   1.000e-03   21 2 1 1 1 2 e  20 0 1 1 0 1 e  03DiPeTaTe.596           
4816.208518 0.001000   1.000e-03   22 2 1 1 1 2 e  21 0 1 1 0 1 e  03DiPeTaTe.597           
4816.791814 0.001000   1.000e-03   23 2 1 1 1 2 e  22 0 1 1 0 1 e  03DiPeTaTe.598           
4817.368770 0.001000   1.000e-03   24 2 1 1 1 2 e  23 0 1 1 0 1 e  03DiPeTaTe.599           
4817.937911 0.001000   1.000e-03   25 2 1 1 1 2 e  24 0 1 1 0 1 e  03DiPeTaTe.600           
4818.500812 0.001000   1.000e-03   26 2 1 1 1 2 e  25 0 1 1 0 1 e  03DiPeTaTe.601           
4819.057212 0.001000   1.000e-03   27 2 1 1 1 2 e  26 0 1 1 0 1 e  03DiPeTaTe.602           
4819.607740 0.001000   1.000e-03   28 2 1 1 1 2 e  27 0 1 1 0 1 e  03DiPeTaTe.603           
4820.151300 0.001000   1.000e-03   29 2 1 1 1 2 e  28 0 1 1 0 1 e  03DiPeTaTe.604           
4820.689213 0.001000   1.000e-03   30 2 1 1 1 2 e  29 0 1 1 0 1 e  03DiPeTaTe.605           
4821.743320 0.001000   1.000e-03   32 2 1 1 1 2 e  31 0 1 1 0 1 e  03DiPeTaTe.607           
4823.274621 0.001000   1.000e-03   35 2 1 1 1 2 e  34 0 1 1 0 1 e  03DiPeTaTe.610           
4823.770890 0.001000   1.000e-03   36 2 1 1 1 2 e  35 0 1 1 0 1 e  03DiPeTaTe.611           
4824.261570 0.001000   1.000e-03   37 2 1 1 1 2 e  36 0 1 1 0 1 e  03DiPeTaTe.612           
4824.746917 0.001000   1.000e-03   38 2 1 1 1 2 e  37 0 1 1 0 1 e  03DiPeTaTe.613           
4825.223100 0.001000   1.000e-03   39 2 1 1 1 2 e  38 0 1 1 0 1 e  03DiPeTaTe.614           
4825.691829 0.001000   1.000e-03   40 2 1 1 1 2 e  39 0 1 1 0 1 e  03DiPeTaTe.615           
4826.153563 0.001000   1.411e-03   41 2 1 1 1 2 e  40 0 1 1 0 1 e  03DiPeTaTe.616           
4800.221579 0.001000   1.000e-03   1 2 1 1 1 2 f   2 0 1 1 0 1 f   03DiPeTaTe.623           
4799.470164 0.001000   1.000e-03   2 2 1 1 1 2 f   3 0 1 1 0 1 f   03DiPeTaTe.624           
4798.714060 0.001000   1.799e-03   3 2 1 1 1 2 f   4 0 1 1 0 1 f   03DiPeTaTe.625           
4797.950439 0.001000   1.000e-03   4 2 1 1 1 2 f   5 0 1 1 0 1 f   03DiPeTaTe.626           
4797.180615 0.001000   1.000e-03   5 2 1 1 1 2 f   6 0 1 1 0 1 f   03DiPeTaTe.627           
4796.407919 0.001000   1.665e-03   6 2 1 1 1 2 f   7 0 1 1 0 1 f   03DiPeTaTe.628           
4795.628414 0.001000   1.086e-03   7 2 1 1 1 2 f   8 0 1 1 0 1 f   03DiPeTaTe.629           
4794.844825 0.001000   1.000e-03   8 2 1 1 1 2 f   9 0 1 1 0 1 f   03DiPeTaTe.630           
4794.054023 0.001000   1.000e-03   9 2 1 1 1 2 f   10 0 1 1 0 1 f  03DiPeTaTe.631           
4792.454070 0.001000   1.000e-03   11 2 1 1 1 2 f  12 0 1 1 0 1 f  03DiPeTaTe.633           
4791.644510 0.001000   1.000e-03   12 2 1 1 1 2 f  13 0 1 1 0 1 f  03DiPeTaTe.634           
4790.830811 0.001000   1.000e-03   13 2 1 1 1 2 f  14 0 1 1 0 1 f  03DiPeTaTe.635           
4790.010818 0.001000   1.000e-03   14 2 1 1 1 2 f  15 0 1 1 0 1 f  03DiPeTaTe.636           
4789.186015 0.001000   1.000e-03   15 2 1 1 1 2 f  16 0 1 1 0 1 f  03DiPeTaTe.637           
4788.353829 0.001000   1.000e-03   16 2 1 1 1 2 f  17 0 1 1 0 1 f  03DiPeTaTe.638           
4787.517428 0.001000   1.000e-03   17 2 1 1 1 2 f  18 0 1 1 0 1 f  03DiPeTaTe.639           
4786.679010 0.001000   1.945e-03   18 2 1 1 1 2 f  19 0 1 1 0 1 f  03DiPeTaTe.640           
4785.826537 0.001000   1.000e-03   19 2 1 1 1 2 f  20 0 1 1 0 1 f  03DiPeTaTe.641           
4784.974621 0.001000   1.000e-03   20 2 1 1 1 2 f  21 0 1 1 0 1 f  03DiPeTaTe.642           
4784.115025 0.001000   1.000e-03   21 2 1 1 1 2 f  22 0 1 1 0 1 f  03DiPeTaTe.643           
4783.250423 0.001000   1.000e-03   22 2 1 1 1 2 f  23 0 1 1 0 1 f  03DiPeTaTe.644           
4782.380122 0.001000   1.000e-03   23 2 1 1 1 2 f  24 0 1 1 0 1 f  03DiPeTaTe.645           
4781.504320 0.001000   1.000e-03   24 2 1 1 1 2 f  25 0 1 1 0 1 f  03DiPeTaTe.646           
4780.623017 0.001000   1.000e-03   25 2 1 1 1 2 f  26 0 1 1 0 1 f  03DiPeTaTe.647           
4779.736312 0.001000   1.295e-02   26 2 1 1 1 2 f  27 0 1 1 0 1 f  03DiPeTaTe.648           
4778.844170 0.001000   1.000e-03   27 2 1 1 1 2 f  28 0 1 1 0 1 f  03DiPeTaTe.649           
4777.947611 0.001000   1.000e-03   28 2 1 1 1 2 f  29 0 1 1 0 1 f  03DiPeTaTe.650           
4777.043570 0.001000   1.000e-03   29 2 1 1 1 2 f  30 0 1 1 0 1 f  03DiPeTaTe.651           
4776.134480 0.001000   1.000e-03   30 2 1 1 1 2 f  31 0 1 1 0 1 f  03DiPeTaTe.652           
4775.219910 0.001000   1.000e-03   31 2 1 1 1 2 f  32 0 1 1 0 1 f  03DiPeTaTe.653           
4774.300619 0.001000   1.000e-03   32 2 1 1 1 2 f  33 0 1 1 0 1 f  03DiPeTaTe.654           
4773.375927 0.001000   1.000e-03   33 2 1 1 1 2 f  34 0 1 1 0 1 f  03DiPeTaTe.655           
4772.442970 0.001000   1.000e-03   34 2 1 1 1 2 f  35 0 1 1 0 1 f  03DiPeTaTe.656           
4771.507011 0.001000   1.000e-03   35 2 1 1 1 2 f  36 0 1 1 0 1 f  03DiPeTaTe.657           
4770.565513 0.001000   1.000e-03   36 2 1 1 1 2 f  37 0 1 1 0 1 f  03DiPeTaTe.658           
4769.618614 0.001000   1.000e-03   37 2 1 1 1 2 f  38 0 1 1 0 1 f  03DiPeTaTe.659           
4768.664530 0.001000   1.000e-03   38 2 1 1 1 2 f  39 0 1 1 0 1 f  03DiPeTaTe.660           
4767.705814 0.001000   1.000e-03   39 2 1 1 1 2 f  40 0 1 1 0 1 f  03DiPeTaTe.661           
4766.740836 0.001000   1.000e-03   40 2 1 1 1 2 f  41 0 1 1 0 1 f  03DiPeTaTe.662           
4765.772835 0.001000   1.000e-03   41 2 1 1 1 2 f  42 0 1 1 0 1 f  03DiPeTaTe.663           
4803.158840 0.001000   1.000e-03   2 2 1 1 1 2 f   1 0 1 1 0 1 f   03DiPeTaTe.667           
4803.877721 0.001000   1.799e-03   3 2 1 1 1 2 f   2 0 1 1 0 1 f   03DiPeTaTe.668           
4804.595753 0.001000   1.000e-03   4 2 1 1 1 2 f   3 0 1 1 0 1 f   03DiPeTaTe.669           
4806.007548 0.001000   1.665e-03   6 2 1 1 1 2 f   5 0 1 1 0 1 f   03DiPeTaTe.671           
4806.703636 0.001000   1.086e-03   7 2 1 1 1 2 f   6 0 1 1 0 1 f   03DiPeTaTe.672           
4807.394934 0.001000   1.000e-03   8 2 1 1 1 2 f   7 0 1 1 0 1 f   03DiPeTaTe.673           
4808.079624 0.001000   1.000e-03   9 2 1 1 1 2 f   8 0 1 1 0 1 f   03DiPeTaTe.674           
4808.759222 0.001000   1.000e-03   10 2 1 1 1 2 f  9 0 1 1 0 1 f   03DiPeTaTe.675           
4809.432312 0.001000   1.000e-03   11 2 1 1 1 2 f  10 0 1 1 0 1 f  03DiPeTaTe.676           
4810.099310 0.001000   1.000e-03   12 2 1 1 1 2 f  11 0 1 1 0 1 f  03DiPeTaTe.677           
4810.761420 0.001000   1.000e-03   13 2 1 1 1 2 f  12 0 1 1 0 1 f  03DiPeTaTe.678           
4811.418310 0.001000   1.000e-03   14 2 1 1 1 2 f  13 0 1 1 0 1 f  03DiPeTaTe.679           
4812.067514 0.001000   1.000e-03   15 2 1 1 1 2 f  14 0 1 1 0 1 f  03DiPeTaTe.680           
4812.712414 0.001000   1.000e-03   16 2 1 1 1 2 f  15 0 1 1 0 1 f  03DiPeTaTe.681           
4813.351514 0.001000   1.000e-03   17 2 1 1 1 2 f  16 0 1 1 0 1 f  03DiPeTaTe.682           
4813.984419 0.001000   1.945e-03   18 2 1 1 1 2 f  17 0 1 1 0 1 f  03DiPeTaTe.683           
4814.611622 0.001000   1.000e-03   19 2 1 1 1 2 f  18 0 1 1 0 1 f  03DiPeTaTe.684           
4815.233620 0.001000   1.000e-03   20 2 1 1 1 2 f  19 0 1 1 0 1 f  03DiPeTaTe.685           
4815.850970 0.001000   1.000e-03   21 2 1 1 1 2 f  20 0 1 1 0 1 f  03DiPeTaTe.686           
4816.460415 0.001000   1.000e-03   22 2 1 1 1 2 f  21 0 1 1 0 1 f  03DiPeTaTe.687           
4817.065770 0.001000   1.000e-03   23 2 1 1 1 2 f  22 0 1 1 0 1 f  03DiPeTaTe.688           
4817.664011 0.001000   1.000e-03   24 2 1 1 1 2 f  23 0 1 1 0 1 f  03DiPeTaTe.689           
4818.257660 0.001000   1.000e-03   25 2 1 1 1 2 f  24 0 1 1 0 1 f  03DiPeTaTe.690           
4818.869224 0.001000   1.295e-02   26 2 1 1 1 2 f  25 0 1 1 0 1 f  03DiPeTaTe.691           
4819.426480 0.001000   1.000e-03   27 2 1 1 1 2 f  26 0 1 1 0 1 f  03DiPeTaTe.692           
4820.005221 0.001000   1.000e-03   28 2 1 1 1 2 f  27 0 1 1 0 1 f  03DiPeTaTe.693           
4820.575622 0.001000   1.000e-03   29 2 1 1 1 2 f  28 0 1 1 0 1 f  03DiPeTaTe.694           
4821.141333 0.001000   1.000e-03   30 2 1 1 1 2 f  29 0 1 1 0 1 f  03DiPeTaTe.695           
4821.699828 0.001000   1.000e-03   31 2 1 1 1 2 f  30 0 1 1 0 1 f  03DiPeTaTe.696           
4822.255753 0.001000   1.000e-03   32 2 1 1 1 2 f  31 0 1 1 0 1 f  03DiPeTaTe.697           
4822.801736 0.001000   1.000e-03   33 2 1 1 1 2 f  32 0 1 1 0 1 f  03DiPeTaTe.698           
4823.342724 0.001000   1.000e-03   34 2 1 1 1 2 f  33 0 1 1 0 1 f  03DiPeTaTe.699           
4823.879527 0.001000   1.000e-03   35 2 1 1 1 2 f  34 0 1 1 0 1 f  03DiPeTaTe.700           
4824.411940 0.001000   1.000e-03   36 2 1 1 1 2 f  35 0 1 1 0 1 f  03DiPeTaTe.701           
4826.476530 0.001000   1.000e-03   40 2 1 1 1 2 f  39 0 1 1 0 1 f  03DiPeTaTe.705           
4826.977924 0.001000   1.000e-03   41 2 1 1 1 2 f  40 0 1 1 0 1 f  03DiPeTaTe.706           
4813.826730 0.001000   2.776e-03   0 2 0 0 1 2 e   1 0 0 0 0 1 e   03DiPeTaTe.712           
4813.082310 0.001000   1.000e-03   1 2 0 0 1 2 e   2 0 0 0 0 1 e   03DiPeTaTe.713           
4812.333060 0.001000   1.000e-03   2 2 0 0 1 2 e   3 0 0 0 0 1 e   03DiPeTaTe.714           
4811.576660 0.001000   1.000e-03   3 2 0 0 1 2 e   4 0 0 0 0 1 e   03DiPeTaTe.715           
4810.813470 0.001000   1.000e-03   4 2 0 0 1 2 e   5 0 0 0 0 1 e   03DiPeTaTe.716           
4810.043760 0.001000   1.000e-03   5 2 0 0 1 2 e   6 0 0 0 0 1 e   03DiPeTaTe.717           
4809.267360 0.001000   1.000e-03   6 2 0 0 1 2 e   7 0 0 0 0 1 e   03DiPeTaTe.718           
4808.484350 0.001000   1.000e-03   7 2 0 0 1 2 e   8 0 0 0 0 1 e   03DiPeTaTe.719           
4807.694740 0.001000   1.000e-03   8 2 0 0 1 2 e   9 0 0 0 0 1 e   03DiPeTaTe.720           
4806.898330 0.001000   1.000e-03   9 2 0 0 1 2 e   10 0 0 0 0 1 e  03DiPeTaTe.721           
4806.095330 0.001000   1.000e-03   10 2 0 0 1 2 e  11 0 0 0 0 1 e  03DiPeTaTe.722           
4805.285620 0.001000   1.000e-03   11 2 0 0 1 2 e  12 0 0 0 0 1 e  03DiPeTaTe.723           
4804.469310 0.001000   1.000e-03   12 2 0 0 1 2 e  13 0 0 0 0 1 e  03DiPeTaTe.724           
4803.646300 0.001000   1.000e-03   13 2 0 0 1 2 e  14 0 0 0 0 1 e  03DiPeTaTe.725           
4802.816600 0.001000   1.000e-03   14 2 0 0 1 2 e  15 0 0 0 0 1 e  03DiPeTaTe.726           
4801.980310 0.001000   1.000e-03   15 2 0 0 1 2 e  16 0 0 0 0 1 e  03DiPeTaTe.727           
4801.137420 0.001000   1.000e-03   16 2 0 0 1 2 e  17 0 0 0 0 1 e  03DiPeTaTe.728           
4800.287720 0.001000   1.000e-03   17 2 0 0 1 2 e  18 0 0 0 0 1 e  03DiPeTaTe.729           
4799.431530 0.001000   1.000e-03   18 2 0 0 1 2 e  19 0 0 0 0 1 e  03DiPeTaTe.730           
4798.568640 0.001000   1.000e-03   19 2 0 0 1 2 e  20 0 0 0 0 1 e  03DiPeTaTe.731           
4797.699040 0.001000   1.000e-03   20 2 0 0 1 2 e  21 0 0 0 0 1 e  03DiPeTaTe.732           
4796.822850 0.001000   1.000e-03   21 2 0 0 1 2 e  22 0 0 0 0 1 e  03DiPeTaTe.733           
4795.939950 0.001000   1.000e-03   22 2 0 0 1 2 e  23 0 0 0 0 1 e  03DiPeTaTe.734           
4795.050460 0.001000   1.000e-03   23 2 0 0 1 2 e  24 0 0 0 0 1 e  03DiPeTaTe.735           
4794.152412 0.001000   1.412e-03   24 2 0 0 1 2 e  25 0 0 0 0 1 e  03DiPeTaTe.736           
4793.251580 0.001000   1.000e-03   25 2 0 0 1 2 e  26 0 0 0 0 1 e  03DiPeTaTe.737           
4792.341970 0.001000   1.000e-03   26 2 0 0 1 2 e  27 0 0 0 0 1 e  03DiPeTaTe.738           
4791.425880 0.001000   1.000e-03   27 2 0 0 1 2 e  28 0 0 0 0 1 e  03DiPeTaTe.739           
4790.503080 0.001000   1.000e-03   28 2 0 0 1 2 e  29 0 0 0 0 1 e  03DiPeTaTe.740           
4789.573810 0.001000   1.000e-03   29 2 0 0 1 2 e  30 0 0 0 0 1 e  03DiPeTaTe.741           
4788.637250 0.001000   1.000e-03   30 2 0 0 1 2 e  31 0 0 0 0 1 e  03DiPeTaTe.742           
4787.694670 0.001000   1.000e-03   31 2 0 0 1 2 e  32 0 0 0 0 1 e  03DiPeTaTe.743           
4786.745270 0.001000   1.000e-03   32 2 0 0 1 2 e  33 0 0 0 0 1 e  03DiPeTaTe.744           
4785.789160 0.001000   1.000e-03   33 2 0 0 1 2 e  34 0 0 0 0 1 e  03DiPeTaTe.745           
4784.826460 0.001000   1.000e-03   34 2 0 0 1 2 e  35 0 0 0 0 1 e  03DiPeTaTe.746           
4783.857050 0.001000   1.000e-03   35 2 0 0 1 2 e  36 0 0 0 0 1 e  03DiPeTaTe.747           
4782.881050 0.001000   1.000e-03   36 2 0 0 1 2 e  37 0 0 0 0 1 e  03DiPeTaTe.748           
4781.898230 0.001000   1.000e-03   37 2 0 0 1 2 e  38 0 0 0 0 1 e  03DiPeTaTe.749           
4780.908710 0.001000   1.000e-03   38 2 0 0 1 2 e  39 0 0 0 0 1 e  03DiPeTaTe.750           
4779.912810 0.001000   1.000e-03   39 2 0 0 1 2 e  40 0 0 0 0 1 e  03DiPeTaTe.751           
4778.910010 0.001000   1.000e-03   40 2 0 0 1 2 e  41 0 0 0 0 1 e  03DiPeTaTe.752           
4777.900910 0.001000   1.000e-03   41 2 0 0 1 2 e  42 0 0 0 0 1 e  03DiPeTaTe.753           
4776.884910 0.001000   1.000e-03   42 2 0 0 1 2 e  43 0 0 0 0 1 e  03DiPeTaTe.754           
4775.861590 0.001000   1.000e-03   43 2 0 0 1 2 e  44 0 0 0 0 1 e  03DiPeTaTe.755           
4774.832840 0.001000   1.000e-03   44 2 0 0 1 2 e  45 0 0 0 0 1 e  03DiPeTaTe.756           
4773.796670 0.001000   1.000e-03   45 2 0 0 1 2 e  46 0 0 0 0 1 e  03DiPeTaTe.757           
4772.753810 0.001000   1.000e-03   46 2 0 0 1 2 e  47 0 0 0 0 1 e  03DiPeTaTe.758           
4771.705150 0.001000   1.000e-03   47 2 0 0 1 2 e  48 0 0 0 0 1 e  03DiPeTaTe.759           
4770.649350 0.001000   1.272e-03   48 2 0 0 1 2 e  49 0 0 0 0 1 e  03DiPeTaTe.760           
4769.586660 0.001000   1.000e-03   49 2 0 0 1 2 e  50 0 0 0 0 1 e  03DiPeTaTe.761           
4768.516713 0.001000   1.000e-03   50 2 0 0 1 2 e  51 0 0 0 0 1 e  03DiPeTaTe.762           
4767.440121 0.001000   1.000e-03   51 2 0 0 1 2 e  52 0 0 0 0 1 e  03DiPeTaTe.763           
4766.358214 0.001000   1.000e-03   52 2 0 0 1 2 e  53 0 0 0 0 1 e  03DiPeTaTe.764           
4765.266539 0.001000   8.227e-03   53 2 0 0 1 2 e  54 0 0 0 0 1 e  03DiPeTaTe.765           
4764.172718 0.001000   1.000e-03   54 2 0 0 1 2 e  55 0 0 0 0 1 e  03DiPeTaTe.766           
4763.071180 0.001000   1.000e-03   55 2 0 0 1 2 e  56 0 0 0 0 1 e  03DiPeTaTe.767           
4761.962250 0.001000   1.658e-03   56 2 0 0 1 2 e  57 0 0 0 0 1 e  03DiPeTaTe.768           
4760.843235 0.001000   1.000e-03   57 2 0 0 1 2 e  58 0 0 0 0 1 e  03DiPeTaTe.769           
4759.724010 0.001000   1.000e-03   58 2 0 0 1 2 e  59 0 0 0 0 1 e  03DiPeTaTe.770           
4758.595250 0.001000   1.000e-03   59 2 0 0 1 2 e  60 0 0 0 0 1 e  03DiPeTaTe.771           
4757.458430 0.001000   1.000e-03   60 2 0 0 1 2 e  61 0 0 0 0 1 e  03DiPeTaTe.772           
4756.318020 0.001000   1.000e-03   61 2 0 0 1 2 e  62 0 0 0 0 1 e  03DiPeTaTe.773           
4755.168419 0.001000   1.000e-03   62 2 0 0 1 2 e  63 0 0 0 0 1 e  03DiPeTaTe.774           
4754.012925 0.001000   1.000e-03   63 2 0 0 1 2 e  64 0 0 0 0 1 e  03DiPeTaTe.775           
4752.852347 0.001000   1.000e-03   64 2 0 0 1 2 e  65 0 0 0 0 1 e  03DiPeTaTe.776           
4815.291770 0.001000   1.000e-03   1 2 0 0 1 2 e   0 0 0 0 0 1 e   03DiPeTaTe.777           
4816.014860 0.001000   1.000e-03   2 2 0 0 1 2 e   1 0 0 0 0 1 e   03DiPeTaTe.778           
4816.730710 0.001000   1.000e-03   3 2 0 0 1 2 e   2 0 0 0 0 1 e   03DiPeTaTe.779           
4817.440760 0.001000   1.000e-03   4 2 0 0 1 2 e   3 0 0 0 0 1 e   03DiPeTaTe.780           
4818.143570 0.001000   1.000e-03   5 2 0 0 1 2 e   4 0 0 0 0 1 e   03DiPeTaTe.781           
4818.840040 0.001000   1.000e-03   6 2 0 0 1 2 e   5 0 0 0 0 1 e   03DiPeTaTe.782           
4819.529270 0.001000   1.000e-03   7 2 0 0 1 2 e   6 0 0 0 0 1 e   03DiPeTaTe.783           
4820.212060 0.001000   1.000e-03   8 2 0 0 1 2 e   7 0 0 0 0 1 e   03DiPeTaTe.784           
4820.888340 0.001000   1.000e-03   9 2 0 0 1 2 e   8 0 0 0 0 1 e   03DiPeTaTe.785           
4821.557740 0.001000   1.000e-03   10 2 0 0 1 2 e  9 0 0 0 0 1 e   03DiPeTaTe.786           
4822.220340 0.001000   1.000e-03   11 2 0 0 1 2 e  10 0 0 0 0 1 e  03DiPeTaTe.787           
4822.876420 0.001000   1.000e-03   12 2 0 0 1 2 e  11 0 0 0 0 1 e  03DiPeTaTe.788           
4823.525620 0.001000   1.000e-03   13 2 0 0 1 2 e  12 0 0 0 0 1 e  03DiPeTaTe.789           
4824.168110 0.001000   1.000e-03   14 2 0 0 1 2 e  13 0 0 0 0 1 e  03DiPeTaTe.790           
4824.803900 0.001000   1.000e-03   15 2 0 0 1 2 e  14 0 0 0 0 1 e  03DiPeTaTe.791           
4825.432900 0.001000   1.000e-03   16 2 0 0 1 2 e  15 0 0 0 0 1 e  03DiPeTaTe.792           
4826.055210 0.001000   1.000e-03   17 2 0 0 1 2 e  16 0 0 0 0 1 e  03DiPeTaTe.793           
4826.670710 0.001000   1.000e-03   18 2 0 0 1 2 e  17 0 0 0 0 1 e  03DiPeTaTe.794           
4827.279520 0.001000   1.000e-03   19 2 0 0 1 2 e  18 0 0 0 0 1 e  03DiPeTaTe.795           
4827.881640 0.001000   1.000e-03   20 2 0 0 1 2 e  19 0 0 0 0 1 e  03DiPeTaTe.796           
4828.476950 0.001000   1.000e-03   21 2 0 0 1 2 e  20 0 0 0 0 1 e  03DiPeTaTe.797           
4829.065460 0.001000   1.000e-03   22 2 0 0 1 2 e  21 0 0 0 0 1 e  03DiPeTaTe.798           
4829.647160 0.001000   1.000e-03   23 2 0 0 1 2 e  22 0 0 0 0 1 e  03DiPeTaTe.799           
4830.222280 0.001000   1.000e-03   24 2 0 0 1 2 e  23 0 0 0 0 1 e  03DiPeTaTe.800           
4830.790060 0.001000   1.000e-03   25 2 0 0 1 2 e  24 0 0 0 0 1 e  03DiPeTaTe.801           
4831.351140 0.001000   1.000e-03   26 2 0 0 1 2 e  25 0 0 0 0 1 e  03DiPeTaTe.802           
4831.905970 0.001000   1.000e-03   27 2 0 0 1 2 e  26 0 0 0 0 1 e  03DiPeTaTe.803           
4832.453780 0.001000   1.000e-03   28 2 0 0 1 2 e  27 0 0 0 0 1 e  03DiPeTaTe.804           
4832.994680 0.001000   1.000e-03   29 2 0 0 1 2 e  28 0 0 0 0 1 e  03DiPeTaTe.805           
4833.528680 0.001000   1.000e-03   30 2 0 0 1 2 e  29 0 0 0 0 1 e  03DiPeTaTe.806           
4834.055870 0.001000   1.000e-03   31 2 0 0 1 2 e  30 0 0 0 0 1 e  03DiPeTaTe.807           
4834.576270 0.001000   1.000e-03   32 2 0 0 1 2 e  31 0 0 0 0 1 e  03DiPeTaTe.808           
4835.089760 0.001000   1.000e-03   33 2 0 0 1 2 e  32 0 0 0 0 1 e  03DiPeTaTe.809           
4835.597314 0.001000   1.000e-03   34 2 0 0 1 2 e  33 0 0 0 0 1 e  03DiPeTaTe.810           
4836.096240 0.001000   1.000e-03   35 2 0 0 1 2 e  34 0 0 0 0 1 e  03DiPeTaTe.811           
4836.589240 0.001000   1.000e-03   36 2 0 0 1 2 e  35 0 0 0 0 1 e  03DiPeTaTe.812           
4837.075440 0.001000   1.000e-03   37 2 0 0 1 2 e  36 0 0 0 0 1 e  03DiPeTaTe.813           
4837.554400 0.001000   1.000e-03   38 2 0 0 1 2 e  37 0 0 0 0 1 e  03DiPeTaTe.814           
4838.027130 0.001000   1.000e-03   39 2 0 0 1 2 e  38 0 0 0 0 1 e  03DiPeTaTe.815           
4838.492310 0.001000   1.000e-03   40 2 0 0 1 2 e  39 0 0 0 0 1 e  03DiPeTaTe.816           
4838.952615 0.001000   2.569e-03   41 2 0 0 1 2 e  40 0 0 0 0 1 e  03DiPeTaTe.817           
4839.402720 0.001000   1.000e-03   42 2 0 0 1 2 e  41 0 0 0 0 1 e  03DiPeTaTe.818           
4839.848560 0.001000   2.635e-03   43 2 0 0 1 2 e  42 0 0 0 0 1 e  03DiPeTaTe.819           
4840.285360 0.001000   1.000e-03   44 2 0 0 1 2 e  43 0 0 0 0 1 e  03DiPeTaTe.820           
4840.715812 0.001000   1.000e-03   45 2 0 0 1 2 e  44 0 0 0 0 1 e  03DiPeTaTe.821           
4841.140480 0.001000   1.000e-03   46 2 0 0 1 2 e  45 0 0 0 0 1 e  03DiPeTaTe.822           
4841.557860 0.001000   1.049e-03   47 2 0 0 1 2 e  46 0 0 0 0 1 e  03DiPeTaTe.823           
4842.370912 0.001000   1.118e-03   49 2 0 0 1 2 e  48 0 0 0 0 1 e  03DiPeTaTe.825           
4842.768140 0.001000   1.000e-03   50 2 0 0 1 2 e  49 0 0 0 0 1 e  03DiPeTaTe.826           
4843.159010 0.001000   3.000e-03   51 2 0 0 1 2 e  50 0 0 0 0 1 e  03DiPeTaTe.827           
4843.540050 0.001000   1.461e-03   52 2 0 0 1 2 e  51 0 0 0 0 1 e  03DiPeTaTe.828           
4843.916330 0.001000   2.592e-03   53 2 0 0 1 2 e  52 0 0 0 0 1 e  03DiPeTaTe.829           
4844.283690 0.001000   1.000e-03   54 2 0 0 1 2 e  53 0 0 0 0 1 e  03DiPeTaTe.830           
4844.645380 0.001000   1.136e-03   55 2 0 0 1 2 e  54 0 0 0 0 1 e  03DiPeTaTe.831           
4845.000330 0.001000   2.140e-03   56 2 0 0 1 2 e  55 0 0 0 0 1 e  03DiPeTaTe.832           
4846.022210 0.001000   1.000e-03   59 2 0 0 1 2 e  58 0 0 0 0 1 e  03DiPeTaTe.835           
4846.347313 0.001000   1.000e-03   60 2 0 0 1 2 e  59 0 0 0 0 1 e  03DiPeTaTe.836           
4846.981280 0.001000   1.000e-03   62 2 0 0 1 2 e  61 0 0 0 0 1 e  03DiPeTaTe.838           
4924.281540 0.001000   2.322e-03   0 2 0 0 1 1 e   1 0 0 0 0 1 e   03DiPeTaTe.844           
4923.540010 0.001000   1.000e-03   1 2 0 0 1 1 e   2 0 0 0 0 1 e   03DiPeTaTe.845           
4922.792830 0.001000   1.000e-03   2 2 0 0 1 1 e   3 0 0 0 0 1 e   03DiPeTaTe.846           
4922.040340 0.001000   1.000e-03   3 2 0 0 1 1 e   4 0 0 0 0 1 e   03DiPeTaTe.847           
4921.283010 0.001000   1.026e-02   4 2 0 0 1 1 e   5 0 0 0 0 1 e   03DiPeTaTe.848           
4920.519810 0.001000   1.000e-03   5 2 0 0 1 1 e   6 0 0 0 0 1 e   03DiPeTaTe.849           
4919.751230 0.001000   1.000e-03   6 2 0 0 1 1 e   7 0 0 0 0 1 e   03DiPeTaTe.850           
4918.977610 0.001000   1.000e-03   7 2 0 0 1 1 e   8 0 0 0 0 1 e   03DiPeTaTe.851           
4918.198610 0.001000   1.000e-03   8 2 0 0 1 1 e   9 0 0 0 0 1 e   03DiPeTaTe.852           
4917.414400 0.001000   1.000e-03   9 2 0 0 1 1 e   10 0 0 0 0 1 e  03DiPeTaTe.853           
4916.624920 0.001000   1.000e-03   10 2 0 0 1 1 e  11 0 0 0 0 1 e  03DiPeTaTe.854           
4915.829910 0.001000   1.000e-03   11 2 0 0 1 1 e  12 0 0 0 0 1 e  03DiPeTaTe.855           
4915.029810 0.001000   1.000e-03   12 2 0 0 1 1 e  13 0 0 0 0 1 e  03DiPeTaTe.856           
4914.224200 0.001000   1.000e-03   13 2 0 0 1 1 e  14 0 0 0 0 1 e  03DiPeTaTe.857           
4913.413510 0.001000   1.000e-03   14 2 0 0 1 1 e  15 0 0 0 0 1 e  03DiPeTaTe.858           
4912.597810 0.001000   1.000e-03   15 2 0 0 1 1 e  16 0 0 0 0 1 e  03DiPeTaTe.859           
4911.776600 0.001000   1.000e-03   16 2 0 0 1 1 e  17 0 0 0 0 1 e  03DiPeTaTe.860           
4910.950120 0.001000   1.000e-03   17 2 0 0 1 1 e  18 0 0 0 0 1 e  03DiPeTaTe.861           
4910.119020 0.001000   1.000e-03   18 2 0 0 1 1 e  19 0 0 0 0 1 e  03DiPeTaTe.862           
4908.440630 0.001000   1.000e-03   20 2 0 0 1 1 e  21 0 0 0 0 1 e  03DiPeTaTe.864           
4907.593510 0.001000   1.000e-03   21 2 0 0 1 1 e  22 0 0 0 0 1 e  03DiPeTaTe.865           
4906.741630 0.001000   1.000e-03   22 2 0 0 1 1 e  23 0 0 0 0 1 e  03DiPeTaTe.866           
4905.022000 0.001000   1.000e-03   24 2 0 0 1 1 e  25 0 0 0 0 1 e  03DiPeTaTe.868           
4904.155020 0.001000   1.000e-03   25 2 0 0 1 1 e  26 0 0 0 0 1 e  03DiPeTaTe.869           
4903.282320 0.001000   1.000e-03   26 2 0 0 1 1 e  27 0 0 0 0 1 e  03DiPeTaTe.870           
4902.405110 0.001000   1.000e-03   27 2 0 0 1 1 e  28 0 0 0 0 1 e  03DiPeTaTe.871           
4901.523000 0.001000   1.000e-03   28 2 0 0 1 1 e  29 0 0 0 0 1 e  03DiPeTaTe.872           
4900.636020 0.001000   1.000e-03   29 2 0 0 1 1 e  30 0 0 0 0 1 e  03DiPeTaTe.873           
4899.743610 0.001000   1.000e-03   30 2 0 0 1 1 e  31 0 0 0 0 1 e  03DiPeTaTe.874           
4898.846810 0.001000   1.000e-03   31 2 0 0 1 1 e  32 0 0 0 0 1 e  03DiPeTaTe.875           
4897.944800 0.001000   1.000e-03   32 2 0 0 1 1 e  33 0 0 0 0 1 e  03DiPeTaTe.876           
4897.038210 0.001000   1.147e-03   33 2 0 0 1 1 e  34 0 0 0 0 1 e  03DiPeTaTe.877           
4895.210210 0.001000   1.000e-03   35 2 0 0 1 1 e  36 0 0 0 0 1 e  03DiPeTaTe.879           
4894.289750 0.001000   1.414e-03   36 2 0 0 1 1 e  37 0 0 0 0 1 e  03DiPeTaTe.880           
4893.362770 0.001000   1.000e-03   37 2 0 0 1 1 e  38 0 0 0 0 1 e  03DiPeTaTe.881           
4892.432540 0.001000   1.000e-03   38 2 0 0 1 1 e  39 0 0 0 0 1 e  03DiPeTaTe.882           
4890.557740 0.001000   1.000e-03   40 2 0 0 1 1 e  41 0 0 0 0 1 e  03DiPeTaTe.884           
4889.613920 0.001000   1.000e-03   41 2 0 0 1 1 e  42 0 0 0 0 1 e  03DiPeTaTe.885           
4888.664260 0.001000   1.000e-03   42 2 0 0 1 1 e  43 0 0 0 0 1 e  03DiPeTaTe.886           
4886.754150 0.001000   1.000e-03   44 2 0 0 1 1 e  45 0 0 0 0 1 e  03DiPeTaTe.888           
4884.824940 0.001000   1.000e-03   46 2 0 0 1 1 e  47 0 0 0 0 1 e  03DiPeTaTe.890           
4883.850826 0.001000   2.828e-03   47 2 0 0 1 1 e  48 0 0 0 0 1 e  03DiPeTaTe.891           
4882.874436 0.001000   4.394e-03   48 2 0 0 1 1 e  49 0 0 0 0 1 e  03DiPeTaTe.892           
4881.898300 0.001000   1.000e-03   49 2 0 0 1 1 e  50 0 0 0 0 1 e  03DiPeTaTe.893           
4925.748660 0.001000   1.000e-03   1 2 0 0 1 1 e   0 0 0 0 0 1 e   03DiPeTaTe.894           
4926.474540 0.001000   1.000e-03   2 2 0 0 1 1 e   1 0 0 0 0 1 e   03DiPeTaTe.895           
4927.195420 0.001000   1.000e-03   3 2 0 0 1 1 e   2 0 0 0 0 1 e   03DiPeTaTe.896           
4927.910210 0.001000   1.050e-02   4 2 0 0 1 1 e   3 0 0 0 0 1 e   03DiPeTaTe.897           
4928.619520 0.001000   1.000e-03   5 2 0 0 1 1 e   4 0 0 0 0 1 e   03DiPeTaTe.898           
4929.324010 0.001000   1.000e-03   6 2 0 0 1 1 e   5 0 0 0 0 1 e   03DiPeTaTe.899           
4930.022800 0.001000   1.000e-03   7 2 0 0 1 1 e   6 0 0 0 0 1 e   03DiPeTaTe.900           
4930.716300 0.001000   1.000e-03   8 2 0 0 1 1 e   7 0 0 0 0 1 e   03DiPeTaTe.901           
4931.404400 0.001000   1.000e-03   9 2 0 0 1 1 e   8 0 0 0 0 1 e   03DiPeTaTe.902           
4932.087410 0.001000   1.000e-03   10 2 0 0 1 1 e  9 0 0 0 0 1 e   03DiPeTaTe.903           
4932.765690 0.001000   1.327e-03   11 2 0 0 1 1 e  10 0 0 0 0 1 e  03DiPeTaTe.904           
4933.436810 0.001000   1.000e-03   12 2 0 0 1 1 e  11 0 0 0 0 1 e  03DiPeTaTe.905           
4934.103810 0.001000   1.000e-03   13 2 0 0 1 1 e  12 0 0 0 0 1 e  03DiPeTaTe.906           
4934.765200 0.001000   1.000e-03   14 2 0 0 1 1 e  13 0 0 0 0 1 e  03DiPeTaTe.907           
4935.421510 0.001000   1.000e-03   15 2 0 0 1 1 e  14 0 0 0 0 1 e  03DiPeTaTe.908           
4936.072300 0.001000   1.000e-03   16 2 0 0 1 1 e  15 0 0 0 0 1 e  03DiPeTaTe.909           
4936.718020 0.001000   1.000e-03   17 2 0 0 1 1 e  16 0 0 0 0 1 e  03DiPeTaTe.910           
4937.358020 0.001000   1.000e-03   18 2 0 0 1 1 e  17 0 0 0 0 1 e  03DiPeTaTe.911           
4937.993530 0.001000   1.000e-03   19 2 0 0 1 1 e  18 0 0 0 0 1 e  03DiPeTaTe.912           
4938.623000 0.001000   1.000e-03   20 2 0 0 1 1 e  19 0 0 0 0 1 e  03DiPeTaTe.913           
4939.247610 0.001000   1.000e-03   21 2 0 0 1 1 e  20 0 0 0 0 1 e  03DiPeTaTe.914           
4939.867020 0.001000   1.000e-03   22 2 0 0 1 1 e  21 0 0 0 0 1 e  03DiPeTaTe.915           
4940.481010 0.001000   1.000e-03   23 2 0 0 1 1 e  22 0 0 0 0 1 e  03DiPeTaTe.916           
4941.089910 0.001000   1.000e-03   24 2 0 0 1 1 e  23 0 0 0 0 1 e  03DiPeTaTe.917           
4941.693320 0.001000   1.000e-03   25 2 0 0 1 1 e  24 0 0 0 0 1 e  03DiPeTaTe.918           
4942.291820 0.001000   1.000e-03   26 2 0 0 1 1 e  25 0 0 0 0 1 e  03DiPeTaTe.919           
4942.885730 0.001000   1.000e-03   27 2 0 0 1 1 e  26 0 0 0 0 1 e  03DiPeTaTe.920           
4943.473810 0.001000   1.000e-03   28 2 0 0 1 1 e  27 0 0 0 0 1 e  03DiPeTaTe.921           
4944.057240 0.001000   1.000e-03   29 2 0 0 1 1 e  28 0 0 0 0 1 e  03DiPeTaTe.922           
4944.634720 0.001000   1.000e-03   30 2 0 0 1 1 e  29 0 0 0 0 1 e  03DiPeTaTe.923           
4945.208340 0.001000   1.000e-03   31 2 0 0 1 1 e  30 0 0 0 0 1 e  03DiPeTaTe.924           
4945.776130 0.001000   1.000e-03   32 2 0 0 1 1 e  31 0 0 0 0 1 e  03DiPeTaTe.925           
4946.338520 0.001000   1.000e-03   33 2 0 0 1 1 e  32 0 0 0 0 1 e  03DiPeTaTe.926           
4946.896600 0.001000   1.000e-03   34 2 0 0 1 1 e  33 0 0 0 0 1 e  03DiPeTaTe.927           
4947.449230 0.001000   1.000e-03   35 2 0 0 1 1 e  34 0 0 0 0 1 e  03DiPeTaTe.928           
4947.997830 0.001000   1.000e-03   36 2 0 0 1 1 e  35 0 0 0 0 1 e  03DiPeTaTe.929           
4948.541040 0.001000   1.000e-03   37 2 0 0 1 1 e  36 0 0 0 0 1 e  03DiPeTaTe.930           
4949.078610 0.001000   1.000e-03   38 2 0 0 1 1 e  37 0 0 0 0 1 e  03DiPeTaTe.931           
4949.611730 0.001000   1.000e-03   39 2 0 0 1 1 e  38 0 0 0 0 1 e  03DiPeTaTe.932           
4950.140130 0.001000   1.000e-03   40 2 0 0 1 1 e  39 0 0 0 0 1 e  03DiPeTaTe.933           
4950.663280 0.001000   1.000e-03   41 2 0 0 1 1 e  40 0 0 0 0 1 e  03DiPeTaTe.934           
4951.182710 0.001000   1.000e-03   42 2 0 0 1 1 e  41 0 0 0 0 1 e  03DiPeTaTe.935           
4951.697230 0.001000   1.000e-03   43 2 0 0 1 1 e  42 0 0 0 0 1 e  03DiPeTaTe.936           
4952.206110 0.001000   1.000e-03   44 2 0 0 1 1 e  43 0 0 0 0 1 e  03DiPeTaTe.937           
4952.710180 0.001000   1.706e-03   45 2 0 0 1 1 e  44 0 0 0 0 1 e  03DiPeTaTe.938           
4953.706640 0.001000   1.000e-03   47 2 0 0 1 1 e  46 0 0 0 0 1 e  03DiPeTaTe.940           
4954.197770 0.001000   1.000e-03   48 2 0 0 1 1 e  47 0 0 0 0 1 e  03DiPeTaTe.941           
5708.040013 0.001000   1.000e-03   5 1 0 0 2 2 e   6 0 0 0 0 1 e   03DiPeTaTe.948           
5707.243490 0.001000   1.000e-03   6 1 0 0 2 2 e   7 0 0 0 0 1 e   03DiPeTaTe.949           
5706.436660 0.001000   1.000e-03   7 1 0 0 2 2 e   8 0 0 0 0 1 e   03DiPeTaTe.950           
5705.618811 0.001000   1.000e-03   8 1 0 0 2 2 e   9 0 0 0 0 1 e   03DiPeTaTe.951           
5704.793610 0.001000   2.129e-03   9 1 0 0 2 2 e   10 0 0 0 0 1 e  03DiPeTaTe.952           
5703.951635 0.001000   2.333e-03   10 1 0 0 2 2 e  11 0 0 0 0 1 e  03DiPeTaTe.953           
5703.107930 0.001000   1.335e-03   11 1 0 0 2 2 e  12 0 0 0 0 1 e  03DiPeTaTe.954           
5702.250340 0.001000   1.000e-03   12 1 0 0 2 2 e  13 0 0 0 0 1 e  03DiPeTaTe.955           
5701.380813 0.001000   1.000e-03   13 1 0 0 2 2 e  14 0 0 0 0 1 e  03DiPeTaTe.956           
5700.504640 0.001000   1.000e-03   14 1 0 0 2 2 e  15 0 0 0 0 1 e  03DiPeTaTe.957           
5699.614220 0.001000   1.741e-03   15 1 0 0 2 2 e  16 0 0 0 0 1 e  03DiPeTaTe.958           
5698.722948 0.001000   5.050e-03   16 1 0 0 2 2 e  17 0 0 0 0 1 e  03DiPeTaTe.959           
5697.810010 0.001000   1.000e-03   17 1 0 0 2 2 e  18 0 0 0 0 1 e  03DiPeTaTe.960           
5696.893923 0.001000   2.340e-03   18 1 0 0 2 2 e  19 0 0 0 0 1 e  03DiPeTaTe.961           
5695.965322 0.001000   1.272e-03   19 1 0 0 2 2 e  20 0 0 0 0 1 e  03DiPeTaTe.962           
5695.021233 0.001000   1.000e-03   20 1 0 0 2 2 e  21 0 0 0 0 1 e  03DiPeTaTe.963           
5694.072335 0.001000   3.225e-03   21 1 0 0 2 2 e  22 0 0 0 0 1 e  03DiPeTaTe.964           
5693.116180 0.001000   1.070e-03   22 1 0 0 2 2 e  23 0 0 0 0 1 e  03DiPeTaTe.965           
5692.148560 0.001000   1.000e-03   23 1 0 0 2 2 e  24 0 0 0 0 1 e  03DiPeTaTe.966           
5691.171326 0.001000   1.745e-03   24 1 0 0 2 2 e  25 0 0 0 0 1 e  03DiPeTaTe.967           
5690.178014 0.001000   1.000e-03   25 1 0 0 2 2 e  26 0 0 0 0 1 e  03DiPeTaTe.968           
5689.178317 0.001000   1.994e-03   26 1 0 0 2 2 e  27 0 0 0 0 1 e  03DiPeTaTe.969           
5688.170510 0.001000   1.000e-03   27 1 0 0 2 2 e  28 0 0 0 0 1 e  03DiPeTaTe.970           
5687.156357 0.001000   5.318e-03   28 1 0 0 2 2 e  29 0 0 0 0 1 e  03DiPeTaTe.971           
5686.119980 0.001000   1.017e-03   29 1 0 0 2 2 e  30 0 0 0 0 1 e  03DiPeTaTe.972           
5715.455400 0.001000   1.644e-03   4 1 0 0 2 2 e   3 0 0 0 0 1 e   03DiPeTaTe.978           
5716.137240 0.001000   2.158e-03   5 1 0 0 2 2 e   4 0 0 0 0 1 e   03DiPeTaTe.979           
5716.817911 0.001000   2.710e-03   6 1 0 0 2 2 e   5 0 0 0 0 1 e   03DiPeTaTe.980           
5717.485028 0.001000   4.178e-03   7 1 0 0 2 2 e   6 0 0 0 0 1 e   03DiPeTaTe.981           
5718.133342 0.001000   2.939e-03   8 1 0 0 2 2 e   7 0 0 0 0 1 e   03DiPeTaTe.982           
5718.781890 0.001000   1.000e-03   9 1 0 0 2 2 e   8 0 0 0 0 1 e   03DiPeTaTe.983           
5719.417420 0.001000   1.000e-03   10 1 0 0 2 2 e  9 0 0 0 0 1 e   03DiPeTaTe.984           
5720.041411 0.001000   1.000e-03   11 1 0 0 2 2 e  10 0 0 0 0 1 e  03DiPeTaTe.985           
5720.652843 0.001000   4.013e-03   12 1 0 0 2 2 e  11 0 0 0 0 1 e  03DiPeTaTe.986           
5721.259719 0.001000   1.000e-03   13 1 0 0 2 2 e  12 0 0 0 0 1 e  03DiPeTaTe.987           
5721.856790 0.001000   1.000e-03   14 1 0 0 2 2 e  13 0 0 0 0 1 e  03DiPeTaTe.988           
5722.441314 0.001000   2.133e-03   15 1 0 0 2 2 e  14 0 0 0 0 1 e  03DiPeTaTe.989           
5723.013620 0.001000   1.000e-03   16 1 0 0 2 2 e  15 0 0 0 0 1 e  03DiPeTaTe.990           
5723.577720 0.001000   1.000e-03   17 1 0 0 2 2 e  16 0 0 0 0 1 e  03DiPeTaTe.991           
5724.130720 0.001000   1.000e-03   18 1 0 0 2 2 e  17 0 0 0 0 1 e  03DiPeTaTe.992           
5724.675080 0.001000   1.000e-03   19 1 0 0 2 2 e  18 0 0 0 0 1 e  03DiPeTaTe.993           
5725.203735 0.001000   1.000e-03   20 1 0 0 2 2 e  19 0 0 0 0 1 e  03DiPeTaTe.994           
5725.728415 0.001000   1.405e-03   21 1 0 0 2 2 e  20 0 0 0 0 1 e  03DiPeTaTe.995           
5726.244824 0.001000   2.050e-03   22 1 0 0 2 2 e  21 0 0 0 0 1 e  03DiPeTaTe.996           
5726.745040 0.001000   1.000e-03   23 1 0 0 2 2 e  22 0 0 0 0 1 e  03DiPeTaTe.997           
5727.232639 0.001000   5.144e-03   24 1 0 0 2 2 e  23 0 0 0 0 1 e  03DiPeTaTe.998           
5727.716517 0.001000   1.318e-03   25 1 0 0 2 2 e  24 0 0 0 0 1 e  03DiPeTaTe.999           
5728.189500 0.001000   1.000e-03   26 1 0 0 2 2 e  25 0 0 0 0 1 e  03DiPeTaTe.1000          
5728.649016 0.001000   1.740e-03   27 1 0 0 2 2 e  26 0 0 0 0 1 e  03DiPeTaTe.1001          
5729.101630 0.001000   1.000e-03   28 1 0 0 2 2 e  27 0 0 0 0 1 e  03DiPeTaTe.1002          
5729.543619 0.001000   1.840e-03   29 1 0 0 2 2 e  28 0 0 0 0 1 e  03DiPeTaTe.1003          
5729.970017 0.001000   1.250e-03   30 1 0 0 2 2 e  29 0 0 0 0 1 e  03DiPeTaTe.1004          
5730.394834 0.001000   3.660e-03   31 1 0 0 2 2 e  30 0 0 0 0 1 e  03DiPeTaTe.1005          
5730.797532 0.001000   2.067e-03   32 1 0 0 2 2 e  31 0 0 0 0 1 e  03DiPeTaTe.1006          
5731.200040 0.001000   1.614e-03   33 1 0 0 2 2 e  32 0 0 0 0 1 e  03DiPeTaTe.1007          
5731.588100 0.001000   1.710e-03   34 1 0 0 2 2 e  33 0 0 0 0 1 e  03DiPeTaTe.1008          
5731.964814 0.001000   1.127e-03   35 1 0 0 2 2 e  34 0 0 0 0 1 e  03DiPeTaTe.1009          
5732.335718 0.001000   5.057e-03   36 1 0 0 2 2 e  35 0 0 0 0 1 e  03DiPeTaTe.1010          
5809.131560 0.001000   3.313e-03   0 1 0 0 2 1 e   1 0 0 0 0 1 e   03DiPeTaTe.1012          
5808.376690 0.001000   1.000e-03   1 1 0 0 2 1 e   2 0 0 0 0 1 e   03DiPeTaTe.1013          
5807.618130 0.001000   1.000e-03   2 1 0 0 2 1 e   3 0 0 0 0 1 e   03DiPeTaTe.1014          
5806.842343 0.001000   3.826e-03   3 1 0 0 2 1 e   4 0 0 0 0 1 e   03DiPeTaTe.1015          
5806.063600 0.001000   1.000e-03   4 1 0 0 2 1 e   5 0 0 0 0 1 e   03DiPeTaTe.1016          
5805.272635 0.001000   3.478e-03   5 1 0 0 2 1 e   6 0 0 0 0 1 e   03DiPeTaTe.1017          
5804.465526 0.001000   3.073e-03   6 1 0 0 2 1 e   7 0 0 0 0 1 e   03DiPeTaTe.1018          
5803.645200 0.001000   1.000e-03   7 1 0 0 2 1 e   8 0 0 0 0 1 e   03DiPeTaTe.1019          
5802.814810 0.001000   1.000e-03   8 1 0 0 2 1 e   9 0 0 0 0 1 e   03DiPeTaTe.1020          
5801.974620 0.001000   1.000e-03   9 1 0 0 2 1 e   10 0 0 0 0 1 e  03DiPeTaTe.1021          
5801.120814 0.001000   1.000e-03   10 1 0 0 2 1 e  11 0 0 0 0 1 e  03DiPeTaTe.1022          
5800.258440 0.001000   1.000e-03   11 1 0 0 2 1 e  12 0 0 0 0 1 e  03DiPeTaTe.1023          
5799.381660 0.001000   1.000e-03   12 1 0 0 2 1 e  13 0 0 0 0 1 e  03DiPeTaTe.1024          
5798.495780 0.001000   1.000e-03   13 1 0 0 2 1 e  14 0 0 0 0 1 e  03DiPeTaTe.1025          
5797.595550 0.001000   1.000e-03   14 1 0 0 2 1 e  15 0 0 0 0 1 e  03DiPeTaTe.1026          
5796.686712 0.001000   1.133e-03   15 1 0 0 2 1 e  16 0 0 0 0 1 e  03DiPeTaTe.1027          
5795.763940 0.001000   1.000e-03   16 1 0 0 2 1 e  17 0 0 0 0 1 e  03DiPeTaTe.1028          
5794.829460 0.001000   1.000e-03   17 1 0 0 2 1 e  18 0 0 0 0 1 e  03DiPeTaTe.1029          
5793.884720 0.001000   1.000e-03   18 1 0 0 2 1 e  19 0 0 0 0 1 e  03DiPeTaTe.1030          
5792.928850 0.001000   1.000e-03   19 1 0 0 2 1 e  20 0 0 0 0 1 e  03DiPeTaTe.1031          
5791.959840 0.001000   1.000e-03   20 1 0 0 2 1 e  21 0 0 0 0 1 e  03DiPeTaTe.1032          
5790.981590 0.001000   1.285e-03   21 1 0 0 2 1 e  22 0 0 0 0 1 e  03DiPeTaTe.1033          
5789.988780 0.001000   1.000e-03   22 1 0 0 2 1 e  23 0 0 0 0 1 e  03DiPeTaTe.1034          
5788.987780 0.001000   1.000e-03   23 1 0 0 2 1 e  24 0 0 0 0 1 e  03DiPeTaTe.1035          
5787.972900 0.001000   1.000e-03   24 1 0 0 2 1 e  25 0 0 0 0 1 e  03DiPeTaTe.1036          
5786.944529 0.001000   2.534e-03   25 1 0 0 2 1 e  26 0 0 0 0 1 e  03DiPeTaTe.1037          
5785.910720 0.001000   1.000e-03   26 1 0 0 2 1 e  27 0 0 0 0 1 e  03DiPeTaTe.1038          
5784.861111 0.001000   1.000e-03   27 1 0 0 2 1 e  28 0 0 0 0 1 e  03DiPeTaTe.1039          
5783.804621 0.001000   2.720e-03   28 1 0 0 2 1 e  29 0 0 0 0 1 e  03DiPeTaTe.1040          
5782.730113 0.001000   1.000e-03   29 1 0 0 2 1 e  30 0 0 0 0 1 e  03DiPeTaTe.1041          
5781.649450 0.001000   1.492e-03   30 1 0 0 2 1 e  31 0 0 0 0 1 e  03DiPeTaTe.1042          
5780.556817 0.001000   2.463e-03   31 1 0 0 2 1 e  32 0 0 0 0 1 e  03DiPeTaTe.1043          
5779.448613 0.001000   1.000e-03   32 1 0 0 2 1 e  33 0 0 0 0 1 e  03DiPeTaTe.1044          
5778.330331 0.001000   1.231e-03   33 1 0 0 2 1 e  34 0 0 0 0 1 e  03DiPeTaTe.1045          
5777.205050 0.001000   1.476e-03   34 1 0 0 2 1 e  35 0 0 0 0 1 e  03DiPeTaTe.1046          
5776.061648 0.001000   2.976e-03   35 1 0 0 2 1 e  36 0 0 0 0 1 e  03DiPeTaTe.1047          
5774.915910 0.001000   2.101e-03   36 1 0 0 2 1 e  37 0 0 0 0 1 e  03DiPeTaTe.1048          
5810.587913 0.001000   1.762e-03   1 1 0 0 2 1 e   0 0 0 0 0 1 e   03DiPeTaTe.1050          
5811.297422 0.001000   2.100e-03   2 1 0 0 2 1 e   1 0 0 0 0 1 e   03DiPeTaTe.1051          
5812.005242 0.001000   4.588e-03   3 1 0 0 2 1 e   2 0 0 0 0 1 e   03DiPeTaTe.1052          
5812.698072 0.001000   7.501e-03   4 1 0 0 2 1 e   3 0 0 0 0 1 e   03DiPeTaTe.1053          
5813.369890 0.001000   1.000e-03   5 1 0 0 2 1 e   4 0 0 0 0 1 e   03DiPeTaTe.1054          
5814.034950 0.001000   1.000e-03   6 1 0 0 2 1 e   5 0 0 0 0 1 e   03DiPeTaTe.1055          
5814.691080 0.001000   1.014e-03   7 1 0 0 2 1 e   6 0 0 0 0 1 e   03DiPeTaTe.1056          
5815.332940 0.001000   1.000e-03   8 1 0 0 2 1 e   7 0 0 0 0 1 e   03DiPeTaTe.1057          
5815.965810 0.001000   1.228e-03   9 1 0 0 2 1 e   8 0 0 0 0 1 e   03DiPeTaTe.1058          
5816.584520 0.001000   1.000e-03   10 1 0 0 2 1 e  9 0 0 0 0 1 e   03DiPeTaTe.1059          
5817.193670 0.001000   1.000e-03   11 1 0 0 2 1 e  10 0 0 0 0 1 e  03DiPeTaTe.1060          
5817.789040 0.001000   1.000e-03   12 1 0 0 2 1 e  11 0 0 0 0 1 e  03DiPeTaTe.1061          
5818.373850 0.001000   1.000e-03   13 1 0 0 2 1 e  12 0 0 0 0 1 e  03DiPeTaTe.1062          
5818.947240 0.001000   1.000e-03   14 1 0 0 2 1 e  13 0 0 0 0 1 e  03DiPeTaTe.1063          
5819.508012 0.001000   1.064e-03   15 1 0 0 2 1 e  14 0 0 0 0 1 e  03DiPeTaTe.1064          
5820.059020 0.001000   1.000e-03   16 1 0 0 2 1 e  15 0 0 0 0 1 e  03DiPeTaTe.1065          
5820.599015 0.001000   1.366e-03   17 1 0 0 2 1 e  16 0 0 0 0 1 e  03DiPeTaTe.1066          
5821.124740 0.001000   1.000e-03   18 1 0 0 2 1 e  17 0 0 0 0 1 e  03DiPeTaTe.1067          
5821.637915 0.001000   1.422e-03   19 1 0 0 2 1 e  18 0 0 0 0 1 e  03DiPeTaTe.1068          
5822.143020 0.001000   1.000e-03   20 1 0 0 2 1 e  19 0 0 0 0 1 e  03DiPeTaTe.1069          
5822.633611 0.001000   1.029e-03   21 1 0 0 2 1 e  20 0 0 0 0 1 e  03DiPeTaTe.1070          
5823.115770 0.001000   1.159e-03   22 1 0 0 2 1 e  21 0 0 0 0 1 e  03DiPeTaTe.1071          
5823.583510 0.001000   1.000e-03   23 1 0 0 2 1 e  22 0 0 0 0 1 e  03DiPeTaTe.1072          
5824.040520 0.001000   1.000e-03   24 1 0 0 2 1 e  23 0 0 0 0 1 e  03DiPeTaTe.1073          
5824.487080 0.001000   1.245e-03   25 1 0 0 2 1 e  24 0 0 0 0 1 e  03DiPeTaTe.1074          
5824.919830 0.001000   1.000e-03   26 1 0 0 2 1 e  25 0 0 0 0 1 e  03DiPeTaTe.1075          
5825.340420 0.001000   1.193e-03   27 1 0 0 2 1 e  26 0 0 0 0 1 e  03DiPeTaTe.1076          
5825.755119 0.001000   2.538e-03   28 1 0 0 2 1 e  27 0 0 0 0 1 e  03DiPeTaTe.1077          
5826.154016 0.001000   2.600e-03   29 1 0 0 2 1 e  28 0 0 0 0 1 e  03DiPeTaTe.1078          
5826.537922 0.001000   1.259e-03   30 1 0 0 2 1 e  29 0 0 0 0 1 e  03DiPeTaTe.1079          
5826.917190 0.001000   1.448e-03   31 1 0 0 2 1 e  30 0 0 0 0 1 e  03DiPeTaTe.1080          
5827.281910 0.001000   2.301e-03   32 1 0 0 2 1 e  31 0 0 0 0 1 e  03DiPeTaTe.1081          
5827.632911 0.001000   1.000e-03   33 1 0 0 2 1 e  32 0 0 0 0 1 e  03DiPeTaTe.1082          
5827.974511 0.001000   1.000e-03   34 1 0 0 2 1 e  33 0 0 0 0 1 e  03DiPeTaTe.1083          
5828.304215 0.001000   1.000e-03   35 1 0 0 2 1 e  34 0 0 0 0 1 e  03DiPeTaTe.1084          
5828.626420 0.001000   4.107e-03   36 1 0 0 2 1 e  35 0 0 0 0 1 e  03DiPeTaTe.1085          
5828.931820 0.001000   2.423e-03   37 1 0 0 2 1 e  36 0 0 0 0 1 e  03DiPeTaTe.1086          
5829.215012 0.001000   9.316e-03   38 1 0 0 2 1 e  37 0 0 0 0 1 e  03DiPeTaTe.1087          
5829.515236 0.001000   6.739e-03   39 1 0 0 2 1 e  38 0 0 0 0 1 e  03DiPeTaTe.1088          
6025.147517 0.001000   1.749e-03   1 3 0 0 1 3 e   2 0 0 0 0 1 e   03DiPeTaTe.1090          
6024.397310 0.001000   1.000e-03   2 3 0 0 1 3 e   3 0 0 0 0 1 e   03DiPeTaTe.1091          
6023.643440 0.001000   1.000e-03   3 3 0 0 1 3 e   4 0 0 0 0 1 e   03DiPeTaTe.1092          
6022.882510 0.001000   1.000e-03   4 3 0 0 1 3 e   5 0 0 0 0 1 e   03DiPeTaTe.1093          
6022.115840 0.001000   1.000e-03   5 3 0 0 1 3 e   6 0 0 0 0 1 e   03DiPeTaTe.1094          
6021.342810 0.001000   1.000e-03   6 3 0 0 1 3 e   7 0 0 0 0 1 e   03DiPeTaTe.1095          
6020.565620 0.001000   1.000e-03   7 3 0 0 1 3 e   8 0 0 0 0 1 e   03DiPeTaTe.1096          
6019.781010 0.001000   1.000e-03   8 3 0 0 1 3 e   9 0 0 0 0 1 e   03DiPeTaTe.1097          
6018.990940 0.001000   1.000e-03   9 3 0 0 1 3 e   10 0 0 0 0 1 e  03DiPeTaTe.1098          
6018.194000 0.001000   1.000e-03   10 3 0 0 1 3 e  11 0 0 0 0 1 e  03DiPeTaTe.1099          
6017.390870 0.001000   1.000e-03   11 3 0 0 1 3 e  12 0 0 0 0 1 e  03DiPeTaTe.1100          
6016.582810 0.001000   1.000e-03   12 3 0 0 1 3 e  13 0 0 0 0 1 e  03DiPeTaTe.1101          
6015.768210 0.001000   1.000e-03   13 3 0 0 1 3 e  14 0 0 0 0 1 e  03DiPeTaTe.1102          
6014.947700 0.001000   1.000e-03   14 3 0 0 1 3 e  15 0 0 0 0 1 e  03DiPeTaTe.1103          
6014.121110 0.001000   1.000e-03   15 3 0 0 1 3 e  16 0 0 0 0 1 e  03DiPeTaTe.1104          
6013.288860 0.001000   1.000e-03   16 3 0 0 1 3 e  17 0 0 0 0 1 e  03DiPeTaTe.1105          
6012.448490 0.001000   1.000e-03   17 3 0 0 1 3 e  18 0 0 0 0 1 e  03DiPeTaTe.1106          
6011.604310 0.001000   1.000e-03   18 3 0 0 1 3 e  19 0 0 0 0 1 e  03DiPeTaTe.1107          
6010.753030 0.001000   1.000e-03   19 3 0 0 1 3 e  20 0 0 0 0 1 e  03DiPeTaTe.1108          
6009.895740 0.001000   1.000e-03   20 3 0 0 1 3 e  21 0 0 0 0 1 e  03DiPeTaTe.1109          
6009.032080 0.001000   1.000e-03   21 3 0 0 1 3 e  22 0 0 0 0 1 e  03DiPeTaTe.1110          
6008.163030 0.001000   1.000e-03   22 3 0 0 1 3 e  23 0 0 0 0 1 e  03DiPeTaTe.1111          
6007.287430 0.001000   1.000e-03   23 3 0 0 1 3 e  24 0 0 0 0 1 e  03DiPeTaTe.1112          
6006.404810 0.001000   1.000e-03   24 3 0 0 1 3 e  25 0 0 0 0 1 e  03DiPeTaTe.1113          
6005.517440 0.001000   1.000e-03   25 3 0 0 1 3 e  26 0 0 0 0 1 e  03DiPeTaTe.1114          
6004.623710 0.001000   1.000e-03   26 3 0 0 1 3 e  27 0 0 0 0 1 e  03DiPeTaTe.1115          
6003.722830 0.001000   1.000e-03   27 3 0 0 1 3 e  28 0 0 0 0 1 e  03DiPeTaTe.1116          
6002.815760 0.001000   1.000e-03   28 3 0 0 1 3 e  29 0 0 0 0 1 e  03DiPeTaTe.1117          
6001.902112 0.001000   1.000e-03   29 3 0 0 1 3 e  30 0 0 0 0 1 e  03DiPeTaTe.1118          
6000.984560 0.001000   1.000e-03   30 3 0 0 1 3 e  31 0 0 0 0 1 e  03DiPeTaTe.1119          
6000.059714 0.001000   1.628e-03   31 3 0 0 1 3 e  32 0 0 0 0 1 e  03DiPeTaTe.1120          
5999.127190 0.001000   1.235e-03   32 3 0 0 1 3 e  33 0 0 0 0 1 e  03DiPeTaTe.1121          
5998.187440 0.001000   1.000e-03   33 3 0 0 1 3 e  34 0 0 0 0 1 e  03DiPeTaTe.1122          
5997.242190 0.001000   1.000e-03   34 3 0 0 1 3 e  35 0 0 0 0 1 e  03DiPeTaTe.1123          
5996.292350 0.001000   1.000e-03   35 3 0 0 1 3 e  36 0 0 0 0 1 e  03DiPeTaTe.1124          
5995.333110 0.001000   1.000e-03   36 3 0 0 1 3 e  37 0 0 0 0 1 e  03DiPeTaTe.1125          
5994.371617 0.001000   2.288e-03   37 3 0 0 1 3 e  38 0 0 0 0 1 e  03DiPeTaTe.1126          
5993.400311 0.001000   1.864e-03   38 3 0 0 1 3 e  39 0 0 0 0 1 e  03DiPeTaTe.1127          
5992.422990 0.001000   1.000e-03   39 3 0 0 1 3 e  40 0 0 0 0 1 e  03DiPeTaTe.1128          
5991.439210 0.001000   1.000e-03   40 3 0 0 1 3 e  41 0 0 0 0 1 e  03DiPeTaTe.1129          
5990.448240 0.001000   1.000e-03   41 3 0 0 1 3 e  42 0 0 0 0 1 e  03DiPeTaTe.1130          
5989.451470 0.001000   1.000e-03   42 3 0 0 1 3 e  43 0 0 0 0 1 e  03DiPeTaTe.1131          
5988.449323 0.001000   7.027e-03   43 3 0 0 1 3 e  44 0 0 0 0 1 e  03DiPeTaTe.1132          
5987.435870 0.001000   1.000e-03   44 3 0 0 1 3 e  45 0 0 0 0 1 e  03DiPeTaTe.1133          
5985.400046 0.001000   4.365e-03   46 3 0 0 1 3 e  47 0 0 0 0 1 e  03DiPeTaTe.1135          
6028.080190 0.001000   1.256e-03   2 3 0 0 1 3 e   1 0 0 0 0 1 e   03DiPeTaTe.1136          
6028.798050 0.001000   1.000e-03   3 3 0 0 1 3 e   2 0 0 0 0 1 e   03DiPeTaTe.1137          
6029.509440 0.001000   1.000e-03   4 3 0 0 1 3 e   3 0 0 0 0 1 e   03DiPeTaTe.1138          
6030.215370 0.001000   1.000e-03   5 3 0 0 1 3 e   4 0 0 0 0 1 e   03DiPeTaTe.1139          
6030.916750 0.001000   1.000e-03   6 3 0 0 1 3 e   5 0 0 0 0 1 e   03DiPeTaTe.1140          
6031.610130 0.001000   1.000e-03   7 3 0 0 1 3 e   6 0 0 0 0 1 e   03DiPeTaTe.1141          
6032.298140 0.001000   1.000e-03   8 3 0 0 1 3 e   7 0 0 0 0 1 e   03DiPeTaTe.1142          
6032.981050 0.001000   1.000e-03   9 3 0 0 1 3 e   8 0 0 0 0 1 e   03DiPeTaTe.1143          
6033.656940 0.001000   1.000e-03   10 3 0 0 1 3 e  9 0 0 0 0 1 e   03DiPeTaTe.1144          
6034.325490 0.001000   1.000e-03   11 3 0 0 1 3 e  10 0 0 0 0 1 e  03DiPeTaTe.1145          
6034.990540 0.001000   1.000e-03   12 3 0 0 1 3 e  11 0 0 0 0 1 e  03DiPeTaTe.1146          
6035.648130 0.001000   1.000e-03   13 3 0 0 1 3 e  12 0 0 0 0 1 e  03DiPeTaTe.1147          
6036.299630 0.001000   1.000e-03   14 3 0 0 1 3 e  13 0 0 0 0 1 e  03DiPeTaTe.1148          
6036.945140 0.001000   1.000e-03   15 3 0 0 1 3 e  14 0 0 0 0 1 e  03DiPeTaTe.1149          
6037.583450 0.001000   1.000e-03   16 3 0 0 1 3 e  15 0 0 0 0 1 e  03DiPeTaTe.1150          
6038.217450 0.001000   1.000e-03   17 3 0 0 1 3 e  16 0 0 0 0 1 e  03DiPeTaTe.1151          
6038.843250 0.001000   1.000e-03   18 3 0 0 1 3 e  17 0 0 0 0 1 e  03DiPeTaTe.1152          
6039.464130 0.001000   1.000e-03   19 3 0 0 1 3 e  18 0 0 0 0 1 e  03DiPeTaTe.1153          
6040.078350 0.001000   1.000e-03   20 3 0 0 1 3 e  19 0 0 0 0 1 e  03DiPeTaTe.1154          
6040.687560 0.001000   1.000e-03   21 3 0 0 1 3 e  20 0 0 0 0 1 e  03DiPeTaTe.1155          
6041.288170 0.001000   1.000e-03   22 3 0 0 1 3 e  21 0 0 0 0 1 e  03DiPeTaTe.1156          
6041.884620 0.001000   1.000e-03   23 3 0 0 1 3 e  22 0 0 0 0 1 e  03DiPeTaTe.1157          
6042.474590 0.001000   1.317e-03   24 3 0 0 1 3 e  23 0 0 0 0 1 e  03DiPeTaTe.1158          
6043.058015 0.001000   1.888e-03   25 3 0 0 1 3 e  24 0 0 0 0 1 e  03DiPeTaTe.1159          
6043.632650 0.001000   1.000e-03   26 3 0 0 1 3 e  25 0 0 0 0 1 e  03DiPeTaTe.1160          
6044.203750 0.001000   1.000e-03   27 3 0 0 1 3 e  26 0 0 0 0 1 e  03DiPeTaTe.1161          
6044.767110 0.001000   1.000e-03   28 3 0 0 1 3 e  27 0 0 0 0 1 e  03DiPeTaTe.1162          
6045.324740 0.001000   1.000e-03   29 3 0 0 1 3 e  28 0 0 0 0 1 e  03DiPeTaTe.1163          
6045.874470 0.001000   1.000e-03   30 3 0 0 1 3 e  29 0 0 0 0 1 e  03DiPeTaTe.1164          
6046.419620 0.001000   1.000e-03   31 3 0 0 1 3 e  30 0 0 0 0 1 e  03DiPeTaTe.1165          
6046.957200 0.001000   1.000e-03   32 3 0 0 1 3 e  31 0 0 0 0 1 e  03DiPeTaTe.1166          
6047.488220 0.001000   1.000e-03   33 3 0 0 1 3 e  32 0 0 0 0 1 e  03DiPeTaTe.1167          
6048.012650 0.001000   1.000e-03   34 3 0 0 1 3 e  33 0 0 0 0 1 e  03DiPeTaTe.1168          
6048.531320 0.001000   1.000e-03   35 3 0 0 1 3 e  34 0 0 0 0 1 e  03DiPeTaTe.1169          
6049.042130 0.001000   1.000e-03   36 3 0 0 1 3 e  35 0 0 0 0 1 e  03DiPeTaTe.1170          
6049.546740 0.001000   1.000e-03   37 3 0 0 1 3 e  36 0 0 0 0 1 e  03DiPeTaTe.1171          
6050.043515 0.001000   1.000e-03   38 3 0 0 1 3 e  37 0 0 0 0 1 e  03DiPeTaTe.1172          
6050.536970 0.001000   1.239e-03   39 3 0 0 1 3 e  38 0 0 0 0 1 e  03DiPeTaTe.1173          
6051.023025 0.001000   2.441e-03   40 3 0 0 1 3 e  39 0 0 0 0 1 e  03DiPeTaTe.1174          
6051.498010 0.001000   1.000e-03   41 3 0 0 1 3 e  40 0 0 0 0 1 e  03DiPeTaTe.1175          
6051.967116 0.001000   1.912e-03   42 3 0 0 1 3 e  41 0 0 0 0 1 e  03DiPeTaTe.1176          
6052.431410 0.001000   1.000e-03   43 3 0 0 1 3 e  42 0 0 0 0 1 e  03DiPeTaTe.1177          
6052.893543 0.001000   4.674e-03   44 3 0 0 1 3 e  43 0 0 0 0 1 e  03DiPeTaTe.1178          
6053.337911 0.001000   1.885e-03   45 3 0 0 1 3 e  44 0 0 0 0 1 e  03DiPeTaTe.1179          
6053.781520 0.001000   1.000e-03   46 3 0 0 1 3 e  45 0 0 0 0 1 e  03DiPeTaTe.1180          
6139.388823 0.001000   2.417e-03   0 3 0 0 1 2 e   1 0 0 0 0 1 e   03DiPeTaTe.1184          
6137.893314 0.001000   1.000e-03   2 3 0 0 1 2 e   3 0 0 0 0 1 e   03DiPeTaTe.1186          
6137.134140 0.001000   1.000e-03   3 3 0 0 1 2 e   4 0 0 0 0 1 e   03DiPeTaTe.1187          
6136.368110 0.001000   1.000e-03   4 3 0 0 1 2 e   5 0 0 0 0 1 e   03DiPeTaTe.1188          
6135.595510 0.001000   1.000e-03   5 3 0 0 1 2 e   6 0 0 0 0 1 e   03DiPeTaTe.1189          
6134.814940 0.001000   1.000e-03   6 3 0 0 1 2 e   7 0 0 0 0 1 e   03DiPeTaTe.1190          
6134.028110 0.001000   1.000e-03   7 3 0 0 1 2 e   8 0 0 0 0 1 e   03DiPeTaTe.1191          
6133.233040 0.001000   1.000e-03   8 3 0 0 1 2 e   9 0 0 0 0 1 e   03DiPeTaTe.1192          
6132.432040 0.001000   1.000e-03   9 3 0 0 1 2 e   10 0 0 0 0 1 e  03DiPeTaTe.1193          
6131.622320 0.001000   1.000e-03   10 3 0 0 1 2 e  11 0 0 0 0 1 e  03DiPeTaTe.1194          
6130.806110 0.001000   1.000e-03   11 3 0 0 1 2 e  12 0 0 0 0 1 e  03DiPeTaTe.1195          
6129.982700 0.001000   1.000e-03   12 3 0 0 1 2 e  13 0 0 0 0 1 e  03DiPeTaTe.1196          
6129.151280 0.001000   1.000e-03   13 3 0 0 1 2 e  14 0 0 0 0 1 e  03DiPeTaTe.1197          
6128.313470 0.001000   1.000e-03   14 3 0 0 1 2 e  15 0 0 0 0 1 e  03DiPeTaTe.1198          
6127.468820 0.001000   1.000e-03   15 3 0 0 1 2 e  16 0 0 0 0 1 e  03DiPeTaTe.1199          
6126.617460 0.001000   1.000e-03   16 3 0 0 1 2 e  17 0 0 0 0 1 e  03DiPeTaTe.1200          
6125.757510 0.001000   1.000e-03   17 3 0 0 1 2 e  18 0 0 0 0 1 e  03DiPeTaTe.1201          
6124.891680 0.001000   1.000e-03   18 3 0 0 1 2 e  19 0 0 0 0 1 e  03DiPeTaTe.1202          
6124.017200 0.001000   1.000e-03   19 3 0 0 1 2 e  20 0 0 0 0 1 e  03DiPeTaTe.1203          
6123.136620 0.001000   1.000e-03   20 3 0 0 1 2 e  21 0 0 0 0 1 e  03DiPeTaTe.1204          
6122.248510 0.001000   1.000e-03   21 3 0 0 1 2 e  22 0 0 0 0 1 e  03DiPeTaTe.1205          
6121.353340 0.001000   1.000e-03   22 3 0 0 1 2 e  23 0 0 0 0 1 e  03DiPeTaTe.1206          
6120.452240 0.001000   1.000e-03   23 3 0 0 1 2 e  24 0 0 0 0 1 e  03DiPeTaTe.1207          
6119.543020 0.001000   1.000e-03   24 3 0 0 1 2 e  25 0 0 0 0 1 e  03DiPeTaTe.1208          
6118.626260 0.001000   1.000e-03   25 3 0 0 1 2 e  26 0 0 0 0 1 e  03DiPeTaTe.1209          
6117.703800 0.001000   1.000e-03   26 3 0 0 1 2 e  27 0 0 0 0 1 e  03DiPeTaTe.1210          
6116.773720 0.001000   1.000e-03   27 3 0 0 1 2 e  28 0 0 0 0 1 e  03DiPeTaTe.1211          
6115.837320 0.001000   1.000e-03   28 3 0 0 1 2 e  29 0 0 0 0 1 e  03DiPeTaTe.1212          
6113.942420 0.001000   1.000e-03   30 3 0 0 1 2 e  31 0 0 0 0 1 e  03DiPeTaTe.1214          
6112.984190 0.001000   1.000e-03   31 3 0 0 1 2 e  32 0 0 0 0 1 e  03DiPeTaTe.1215          
6112.020920 0.001000   1.000e-03   32 3 0 0 1 2 e  33 0 0 0 0 1 e  03DiPeTaTe.1216          
6111.049140 0.001000   1.000e-03   33 3 0 0 1 2 e  34 0 0 0 0 1 e  03DiPeTaTe.1217          
6110.073520 0.001000   3.213e-03   34 3 0 0 1 2 e  35 0 0 0 0 1 e  03DiPeTaTe.1218          
6109.086340 0.001000   1.000e-03   35 3 0 0 1 2 e  36 0 0 0 0 1 e  03DiPeTaTe.1219          
6108.095860 0.001000   1.000e-03   36 3 0 0 1 2 e  37 0 0 0 0 1 e  03DiPeTaTe.1220          
6107.097880 0.001000   1.000e-03   37 3 0 0 1 2 e  38 0 0 0 0 1 e  03DiPeTaTe.1221          
6106.090913 0.001000   1.000e-03   38 3 0 0 1 2 e  39 0 0 0 0 1 e  03DiPeTaTe.1222          
6105.082316 0.001000   1.755e-03   39 3 0 0 1 2 e  40 0 0 0 0 1 e  03DiPeTaTe.1223          
6104.062710 0.001000   1.000e-03   40 3 0 0 1 2 e  41 0 0 0 0 1 e  03DiPeTaTe.1224          
6102.008721 0.001000   2.488e-03   42 3 0 0 1 2 e  43 0 0 0 0 1 e  03DiPeTaTe.1226          
6099.924060 0.001000   1.000e-03   44 3 0 0 1 2 e  45 0 0 0 0 1 e  03DiPeTaTe.1228          
6140.847248 0.001000   3.550e-03   1 3 0 0 1 2 e   0 0 0 0 0 1 e   03DiPeTaTe.1230          
6141.574580 0.001000   1.000e-03   2 3 0 0 1 2 e   1 0 0 0 0 1 e   03DiPeTaTe.1231          
6142.995040 0.001000   1.000e-03   4 3 0 0 1 2 e   3 0 0 0 0 1 e   03DiPeTaTe.1233          
6143.694111 0.001000   1.000e-03   5 3 0 0 1 2 e   4 0 0 0 0 1 e   03DiPeTaTe.1234          
6144.386513 0.001000   1.000e-03   6 3 0 0 1 2 e   5 0 0 0 0 1 e   03DiPeTaTe.1235          
6145.073330 0.001000   1.000e-03   7 3 0 0 1 2 e   6 0 0 0 0 1 e   03DiPeTaTe.1236          
6145.752818 0.001000   1.818e-03   8 3 0 0 1 2 e   7 0 0 0 0 1 e   03DiPeTaTe.1237          
6146.421600 0.001000   1.000e-03   9 3 0 0 1 2 e   8 0 0 0 0 1 e   03DiPeTaTe.1238          
6147.085110 0.001000   1.000e-03   10 3 0 0 1 2 e  9 0 0 0 0 1 e   03DiPeTaTe.1239          
6147.741210 0.001000   1.000e-03   11 3 0 0 1 2 e  10 0 0 0 0 1 e  03DiPeTaTe.1240          
6148.389360 0.001000   1.000e-03   12 3 0 0 1 2 e  11 0 0 0 0 1 e  03DiPeTaTe.1241          
6149.666030 0.001000   1.000e-03   14 3 0 0 1 2 e  13 0 0 0 0 1 e  03DiPeTaTe.1243          
6150.292810 0.001000   1.000e-03   15 3 0 0 1 2 e  14 0 0 0 0 1 e  03DiPeTaTe.1244          
6150.912320 0.001000   1.000e-03   16 3 0 0 1 2 e  15 0 0 0 0 1 e  03DiPeTaTe.1245          
6151.524910 0.001000   1.000e-03   17 3 0 0 1 2 e  16 0 0 0 0 1 e  03DiPeTaTe.1246          
6152.129840 0.001000   1.000e-03   18 3 0 0 1 2 e  17 0 0 0 0 1 e  03DiPeTaTe.1247          
6152.728120 0.001000   1.000e-03   19 3 0 0 1 2 e  18 0 0 0 0 1 e  03DiPeTaTe.1248          
6153.319540 0.001000   1.000e-03   20 3 0 0 1 2 e  19 0 0 0 0 1 e  03DiPeTaTe.1249          
6153.901990 0.001000   1.000e-03   21 3 0 0 1 2 e  20 0 0 0 0 1 e  03DiPeTaTe.1250          
6154.479110 0.001000   1.000e-03   22 3 0 0 1 2 e  21 0 0 0 0 1 e  03DiPeTaTe.1251          
6155.048500 0.001000   1.000e-03   23 3 0 0 1 2 e  22 0 0 0 0 1 e  03DiPeTaTe.1252          
6155.611260 0.001000   1.000e-03   24 3 0 0 1 2 e  23 0 0 0 0 1 e  03DiPeTaTe.1253          
6156.165060 0.001000   1.000e-03   25 3 0 0 1 2 e  24 0 0 0 0 1 e  03DiPeTaTe.1254          
6156.713130 0.001000   1.000e-03   26 3 0 0 1 2 e  25 0 0 0 0 1 e  03DiPeTaTe.1255          
6157.254760 0.001000   1.000e-03   27 3 0 0 1 2 e  26 0 0 0 0 1 e  03DiPeTaTe.1256          
6157.787700 0.001000   1.000e-03   28 3 0 0 1 2 e  27 0 0 0 0 1 e  03DiPeTaTe.1257          
6158.314740 0.001000   1.000e-03   29 3 0 0 1 2 e  28 0 0 0 0 1 e  03DiPeTaTe.1258          
6158.833530 0.001000   1.000e-03   30 3 0 0 1 2 e  29 0 0 0 0 1 e  03DiPeTaTe.1259          
6159.346310 0.001000   1.000e-03   31 3 0 0 1 2 e  30 0 0 0 0 1 e  03DiPeTaTe.1260          
6159.852711 0.001000   1.000e-03   32 3 0 0 1 2 e  31 0 0 0 0 1 e  03DiPeTaTe.1261          
6160.350320 0.001000   1.000e-03   33 3 0 0 1 2 e  32 0 0 0 0 1 e  03DiPeTaTe.1262          
6160.840510 0.001000   1.000e-03   34 3 0 0 1 2 e  33 0 0 0 0 1 e  03DiPeTaTe.1263          
6161.325010 0.001000   1.000e-03   35 3 0 0 1 2 e  34 0 0 0 0 1 e  03DiPeTaTe.1264          
6161.804050 0.001000   1.000e-03   36 3 0 0 1 2 e  35 0 0 0 0 1 e  03DiPeTaTe.1265          
6162.273570 0.001000   1.000e-03   37 3 0 0 1 2 e  36 0 0 0 0 1 e  03DiPeTaTe.1266          
6162.738010 0.001000   1.000e-03   38 3 0 0 1 2 e  37 0 0 0 0 1 e  03DiPeTaTe.1267          
6163.193810 0.001000   1.000e-03   39 3 0 0 1 2 e  38 0 0 0 0 1 e  03DiPeTaTe.1268          
6163.645230 0.001000   1.000e-03   40 3 0 0 1 2 e  39 0 0 0 0 1 e  03DiPeTaTe.1269          
6164.088760 0.001000   1.000e-03   41 3 0 0 1 2 e  40 0 0 0 0 1 e  03DiPeTaTe.1270          
6164.523970 0.001000   1.000e-03   42 3 0 0 1 2 e  41 0 0 0 0 1 e  03DiPeTaTe.1271          
6164.954300 0.001000   1.000e-03   43 3 0 0 1 2 e  42 0 0 0 0 1 e  03DiPeTaTe.1272          
6165.375122 0.001000   1.121e-03   44 3 0 0 1 2 e  43 0 0 0 0 1 e  03DiPeTaTe.1273          
6165.793150 0.001000   1.000e-03   45 3 0 0 1 2 e  44 0 0 0 0 1 e  03DiPeTaTe.1274          
6166.203300 0.001000   1.000e-03   46 3 0 0 1 2 e  45 0 0 0 0 1 e  03DiPeTaTe.1275          
6166.607411 0.001000   1.000e-03   47 3 0 0 1 2 e  46 0 0 0 0 1 e  03DiPeTaTe.1276          
6276.510848 0.001000   4.750e-03   3 3 0 0 1 1 e   4 0 0 0 0 1 e   03DiPeTaTe.1278          
6274.233355 0.001000   5.390e-03   6 3 0 0 1 1 e   7 0 0 0 0 1 e   03DiPeTaTe.1281          
6273.469910 0.001000   1.000e-03   7 3 0 0 1 1 e   8 0 0 0 0 1 e   03DiPeTaTe.1282          
6272.689986 0.001000   5.051e-03   8 3 0 0 1 1 e   9 0 0 0 0 1 e   03DiPeTaTe.1283          
6271.922260 0.001000   1.000e-03   9 3 0 0 1 1 e   10 0 0 0 0 1 e  03DiPeTaTe.1284          
6271.138122 0.001000   1.000e-03   10 3 0 0 1 1 e  11 0 0 0 0 1 e  03DiPeTaTe.1285          
6270.351431 0.001000   3.386e-03   11 3 0 0 1 1 e  12 0 0 0 0 1 e  03DiPeTaTe.1286          
6267.970620 0.001000   1.000e-03   14 3 0 0 1 1 e  15 0 0 0 0 1 e  03DiPeTaTe.1289          
6267.160075 0.001000   8.002e-03   15 3 0 0 1 1 e  16 0 0 0 0 1 e  03DiPeTaTe.1290          
6266.356038 0.001000   4.924e-03   16 3 0 0 1 1 e  17 0 0 0 0 1 e  03DiPeTaTe.1291          
6263.907634 0.001000   3.216e-03   19 3 0 0 1 1 e  20 0 0 0 0 1 e  03DiPeTaTe.1294          
6262.259624 0.001000   2.568e-03   21 3 0 0 1 1 e  22 0 0 0 0 1 e  03DiPeTaTe.1296          
6282.389170 0.001000   1.000e-03   4 3 0 0 1 1 e   3 0 0 0 0 1 e   03DiPeTaTe.1311          
6283.096556 0.001000   6.778e-03   5 3 0 0 1 1 e   4 0 0 0 0 1 e   03DiPeTaTe.1312          
6283.813927 0.001000   2.897e-03   6 3 0 0 1 1 e   5 0 0 0 0 1 e   03DiPeTaTe.1313          
6284.515450 0.001000   1.000e-03   7 3 0 0 1 1 e   6 0 0 0 0 1 e   03DiPeTaTe.1314          
6285.212634 0.001000   1.000e-03   8 3 0 0 1 1 e   7 0 0 0 0 1 e   03DiPeTaTe.1315          
6285.910970 0.001000   1.000e-03   9 3 0 0 1 1 e   8 0 0 0 0 1 e   03DiPeTaTe.1316          
6286.601612 0.001000   1.000e-03   10 3 0 0 1 1 e  9 0 0 0 0 1 e   03DiPeTaTe.1317          
6287.290612 0.001000   1.011e-03   11 3 0 0 1 1 e  10 0 0 0 0 1 e  03DiPeTaTe.1318          
6287.970114 0.001000   1.000e-03   12 3 0 0 1 1 e  11 0 0 0 0 1 e  03DiPeTaTe.1319          
6288.649530 0.001000   1.000e-03   13 3 0 0 1 1 e  12 0 0 0 0 1 e  03DiPeTaTe.1320          
6289.324218 0.001000   1.797e-03   14 3 0 0 1 1 e  13 0 0 0 0 1 e  03DiPeTaTe.1321          
6289.992311 0.001000   1.000e-03   15 3 0 0 1 1 e  14 0 0 0 0 1 e  03DiPeTaTe.1322          
6290.657419 0.001000   1.000e-03   16 3 0 0 1 1 e  15 0 0 0 0 1 e  03DiPeTaTe.1323          
6291.315620 0.001000   1.000e-03   17 3 0 0 1 1 e  16 0 0 0 0 1 e  03DiPeTaTe.1324          
6291.971340 0.001000   1.000e-03   18 3 0 0 1 1 e  17 0 0 0 0 1 e  03DiPeTaTe.1325          
6292.622320 0.001000   1.000e-03   19 3 0 0 1 1 e  18 0 0 0 0 1 e  03DiPeTaTe.1326          
6293.267118 0.001000   1.000e-03   20 3 0 0 1 1 e  19 0 0 0 0 1 e  03DiPeTaTe.1327          
6293.911740 0.001000   1.000e-03   21 3 0 0 1 1 e  20 0 0 0 0 1 e  03DiPeTaTe.1328          
6294.549230 0.001000   1.000e-03   22 3 0 0 1 1 e  21 0 0 0 0 1 e  03DiPeTaTe.1329          
6295.185118 0.001000   2.687e-03   23 3 0 0 1 1 e  22 0 0 0 0 1 e  03DiPeTaTe.1330          
6295.811118 0.001000   1.000e-03   24 3 0 0 1 1 e  23 0 0 0 0 1 e  03DiPeTaTe.1331          
6296.438420 0.001000   1.000e-03   25 3 0 0 1 1 e  24 0 0 0 0 1 e  03DiPeTaTe.1332          
6297.057716 0.001000   1.000e-03   26 3 0 0 1 1 e  25 0 0 0 0 1 e  03DiPeTaTe.1333          
6297.675760 0.001000   1.000e-03   27 3 0 0 1 1 e  26 0 0 0 0 1 e  03DiPeTaTe.1334          
6298.289540 0.001000   1.000e-03   28 3 0 0 1 1 e  27 0 0 0 0 1 e  03DiPeTaTe.1335          
6298.894433 0.001000   2.237e-03   29 3 0 0 1 1 e  28 0 0 0 0 1 e  03DiPeTaTe.1336          
6299.503613 0.001000   1.398e-03   30 3 0 0 1 1 e  29 0 0 0 0 1 e  03DiPeTaTe.1337          
6300.100622 0.001000   1.264e-03   31 3 0 0 1 1 e  30 0 0 0 0 1 e  03DiPeTaTe.1338          
6300.698850 0.001000   1.000e-03   32 3 0 0 1 1 e  31 0 0 0 0 1 e  03DiPeTaTe.1339          
6301.291800 0.001000   1.000e-03   33 3 0 0 1 1 e  32 0 0 0 0 1 e  03DiPeTaTe.1340          
6301.875350 0.001000   5.279e-03   34 3 0 0 1 1 e  33 0 0 0 0 1 e  03DiPeTaTe.1341          
6302.465890 0.001000   1.000e-03   35 3 0 0 1 1 e  34 0 0 0 0 1 e  03DiPeTaTe.1342          
6303.046580 0.001000   1.000e-03   36 3 0 0 1 1 e  35 0 0 0 0 1 e  03DiPeTaTe.1343          
6303.622060 0.001000   1.000e-03   37 3 0 0 1 1 e  36 0 0 0 0 1 e  03DiPeTaTe.1344          
6725.309570 0.001000   1.000e-03   3 0 0 0 3 1 e   4 0 0 0 0 1 e   03DiPeTaTe.1348          
6724.505820 0.001000   1.000e-03   4 0 0 0 3 1 e   5 0 0 0 0 1 e   03DiPeTaTe.1349          
6723.685510 0.001000   1.000e-03   5 0 0 0 3 1 e   6 0 0 0 0 1 e   03DiPeTaTe.1350          
6722.849110 0.001000   1.000e-03   6 0 0 0 3 1 e   7 0 0 0 0 1 e   03DiPeTaTe.1351          
6721.995600 0.001000   1.000e-03   7 0 0 0 3 1 e   8 0 0 0 0 1 e   03DiPeTaTe.1352          
6721.125720 0.001000   1.000e-03   8 0 0 0 3 1 e   9 0 0 0 0 1 e   03DiPeTaTe.1353          
6720.239030 0.001000   1.000e-03   9 0 0 0 3 1 e   10 0 0 0 0 1 e  03DiPeTaTe.1354          
6719.335420 0.001000   1.000e-03   10 0 0 0 3 1 e  11 0 0 0 0 1 e  03DiPeTaTe.1355          
6718.415220 0.001000   1.000e-03   11 0 0 0 3 1 e  12 0 0 0 0 1 e  03DiPeTaTe.1356          
6717.478210 0.001000   1.000e-03   12 0 0 0 3 1 e  13 0 0 0 0 1 e  03DiPeTaTe.1357          
6715.554300 0.001000   1.000e-03   14 0 0 0 3 1 e  15 0 0 0 0 1 e  03DiPeTaTe.1359          
6714.567510 0.001000   1.000e-03   15 0 0 0 3 1 e  16 0 0 0 0 1 e  03DiPeTaTe.1360          
6713.563700 0.001000   1.000e-03   16 0 0 0 3 1 e  17 0 0 0 0 1 e  03DiPeTaTe.1361          
6712.543310 0.001000   1.000e-03   17 0 0 0 3 1 e  18 0 0 0 0 1 e  03DiPeTaTe.1362          
6711.506730 0.001000   1.000e-03   18 0 0 0 3 1 e  19 0 0 0 0 1 e  03DiPeTaTe.1363          
6710.452800 0.001000   1.000e-03   19 0 0 0 3 1 e  20 0 0 0 0 1 e  03DiPeTaTe.1364          
6709.382320 0.001000   1.000e-03   20 0 0 0 3 1 e  21 0 0 0 0 1 e  03DiPeTaTe.1365          
6708.295140 0.001000   1.000e-03   21 0 0 0 3 1 e  22 0 0 0 0 1 e  03DiPeTaTe.1366          
6707.191910 0.001000   1.000e-03   22 0 0 0 3 1 e  23 0 0 0 0 1 e  03DiPeTaTe.1367          
6706.071230 0.001000   1.000e-03   23 0 0 0 3 1 e  24 0 0 0 0 1 e  03DiPeTaTe.1368          
6704.934420 0.001000   1.000e-03   24 0 0 0 3 1 e  25 0 0 0 0 1 e  03DiPeTaTe.1369          
6703.781120 0.001000   1.000e-03   25 0 0 0 3 1 e  26 0 0 0 0 1 e  03DiPeTaTe.1370          
6702.610430 0.001000   1.000e-03   26 0 0 0 3 1 e  27 0 0 0 0 1 e  03DiPeTaTe.1371          
6701.423610 0.001000   1.000e-03   27 0 0 0 3 1 e  28 0 0 0 0 1 e  03DiPeTaTe.1372          
6700.220310 0.001000   1.000e-03   28 0 0 0 3 1 e  29 0 0 0 0 1 e  03DiPeTaTe.1373          
6698.999460 0.001000   1.000e-03   29 0 0 0 3 1 e  30 0 0 0 0 1 e  03DiPeTaTe.1374          
6697.763110 0.001000   1.000e-03   30 0 0 0 3 1 e  31 0 0 0 0 1 e  03DiPeTaTe.1375          
6696.509700 0.001000   1.000e-03   31 0 0 0 3 1 e  32 0 0 0 0 1 e  03DiPeTaTe.1376          
6695.240150 0.001000   1.000e-03   32 0 0 0 3 1 e  33 0 0 0 0 1 e  03DiPeTaTe.1377          
6693.954213 0.001000   1.646e-03   33 0 0 0 3 1 e  34 0 0 0 0 1 e  03DiPeTaTe.1378          
6692.650813 0.001000   1.669e-03   34 0 0 0 3 1 e  35 0 0 0 0 1 e  03DiPeTaTe.1379          
6691.329320 0.001000   1.000e-03   35 0 0 0 3 1 e  36 0 0 0 0 1 e  03DiPeTaTe.1380          
6689.993010 0.001000   1.000e-03   36 0 0 0 3 1 e  37 0 0 0 0 1 e  03DiPeTaTe.1381          
6688.639810 0.001000   1.000e-03   37 0 0 0 3 1 e  38 0 0 0 0 1 e  03DiPeTaTe.1382          
6687.269810 0.001000   1.000e-03   38 0 0 0 3 1 e  39 0 0 0 0 1 e  03DiPeTaTe.1383          
6685.884611 0.001000   1.000e-03   39 0 0 0 3 1 e  40 0 0 0 0 1 e  03DiPeTaTe.1384          
6684.481160 0.001000   1.000e-03   40 0 0 0 3 1 e  41 0 0 0 0 1 e  03DiPeTaTe.1385          
6683.061010 0.001000   1.000e-03   41 0 0 0 3 1 e  42 0 0 0 0 1 e  03DiPeTaTe.1386          
6681.624430 0.001000   1.000e-03   42 0 0 0 3 1 e  43 0 0 0 0 1 e  03DiPeTaTe.1387          
6680.172120 0.001000   1.000e-03   43 0 0 0 3 1 e  44 0 0 0 0 1 e  03DiPeTaTe.1388          
6678.702720 0.001000   1.000e-03   44 0 0 0 3 1 e  45 0 0 0 0 1 e  03DiPeTaTe.1389          
6677.216320 0.001000   1.000e-03   45 0 0 0 3 1 e  46 0 0 0 0 1 e  03DiPeTaTe.1390          
6675.713090 0.001000   1.000e-03   46 0 0 0 3 1 e  47 0 0 0 0 1 e  03DiPeTaTe.1391          
6674.193711 0.001000   1.000e-03   47 0 0 0 3 1 e  48 0 0 0 0 1 e  03DiPeTaTe.1392          
6672.659100 0.001000   1.000e-03   48 0 0 0 3 1 e  49 0 0 0 0 1 e  03DiPeTaTe.1393          
6671.107680 0.001000   1.000e-03   49 0 0 0 3 1 e  50 0 0 0 0 1 e  03DiPeTaTe.1394          
6669.540021 0.001000   1.000e-03   50 0 0 0 3 1 e  51 0 0 0 0 1 e  03DiPeTaTe.1395          
6667.952320 0.001000   1.000e-03   51 0 0 0 3 1 e  52 0 0 0 0 1 e  03DiPeTaTe.1396          
6666.350410 0.001000   1.000e-03   52 0 0 0 3 1 e  53 0 0 0 0 1 e  03DiPeTaTe.1397          
6664.728931 0.001000   5.297e-03   53 0 0 0 3 1 e  54 0 0 0 0 1 e  03DiPeTaTe.1398          
6663.102758 0.001000   7.036e-03   54 0 0 0 3 1 e  55 0 0 0 0 1 e  03DiPeTaTe.1399          
6661.444850 0.001000   1.101e-03   55 0 0 0 3 1 e  56 0 0 0 0 1 e  03DiPeTaTe.1400          
6659.777760 0.001000   1.000e-03   56 0 0 0 3 1 e  57 0 0 0 0 1 e  03DiPeTaTe.1401          
6729.777420 0.001000   1.000e-03   2 0 0 0 3 1 e   1 0 0 0 0 1 e   03DiPeTaTe.1402          
6731.132530 0.001000   1.000e-03   4 0 0 0 3 1 e   3 0 0 0 0 1 e   03DiPeTaTe.1404          
6731.784015 0.001000   1.000e-03   5 0 0 0 3 1 e   4 0 0 0 0 1 e   03DiPeTaTe.1405          
6732.422060 0.001000   1.000e-03   6 0 0 0 3 1 e   5 0 0 0 0 1 e   03DiPeTaTe.1406          
6733.040510 0.001000   1.000e-03   7 0 0 0 3 1 e   6 0 0 0 0 1 e   03DiPeTaTe.1407          
6733.642470 0.001000   1.000e-03   8 0 0 0 3 1 e   7 0 0 0 0 1 e   03DiPeTaTe.1408          
6734.228800 0.001000   1.000e-03   9 0 0 0 3 1 e   8 0 0 0 0 1 e   03DiPeTaTe.1409          
6734.797920 0.001000   1.000e-03   10 0 0 0 3 1 e  9 0 0 0 0 1 e   03DiPeTaTe.1410          
6735.350120 0.001000   1.000e-03   11 0 0 0 3 1 e  10 0 0 0 0 1 e  03DiPeTaTe.1411          
6735.885520 0.001000   1.000e-03   12 0 0 0 3 1 e  11 0 0 0 0 1 e  03DiPeTaTe.1412          
6736.404110 0.001000   1.000e-03   13 0 0 0 3 1 e  12 0 0 0 0 1 e  03DiPeTaTe.1413          
6736.905810 0.001000   1.000e-03   14 0 0 0 3 1 e  13 0 0 0 0 1 e  03DiPeTaTe.1414          
6737.391220 0.001000   1.000e-03   15 0 0 0 3 1 e  14 0 0 0 0 1 e  03DiPeTaTe.1415          
6737.859620 0.001000   1.000e-03   16 0 0 0 3 1 e  15 0 0 0 0 1 e  03DiPeTaTe.1416          
6738.311000 0.001000   1.000e-03   17 0 0 0 3 1 e  16 0 0 0 0 1 e  03DiPeTaTe.1417          
6738.745800 0.001000   1.000e-03   18 0 0 0 3 1 e  17 0 0 0 0 1 e  03DiPeTaTe.1418          
6739.163630 0.001000   1.000e-03   19 0 0 0 3 1 e  18 0 0 0 0 1 e  03DiPeTaTe.1419          
6739.564920 0.001000   1.000e-03   20 0 0 0 3 1 e  19 0 0 0 0 1 e  03DiPeTaTe.1420          
6739.949820 0.001000   1.000e-03   21 0 0 0 3 1 e  20 0 0 0 0 1 e  03DiPeTaTe.1421          
6740.317300 0.001000   1.000e-03   22 0 0 0 3 1 e  21 0 0 0 0 1 e  03DiPeTaTe.1422          
6740.668200 0.001000   1.000e-03   23 0 0 0 3 1 e  22 0 0 0 0 1 e  03DiPeTaTe.1423          
6741.002120 0.001000   1.000e-03   24 0 0 0 3 1 e  23 0 0 0 0 1 e  03DiPeTaTe.1424          
6741.319430 0.001000   1.000e-03   25 0 0 0 3 1 e  24 0 0 0 0 1 e  03DiPeTaTe.1425          
6741.619840 0.001000   1.000e-03   26 0 0 0 3 1 e  25 0 0 0 0 1 e  03DiPeTaTe.1426          
6741.903810 0.001000   1.000e-03   27 0 0 0 3 1 e  26 0 0 0 0 1 e  03DiPeTaTe.1427          
6742.170900 0.001000   1.000e-03   28 0 0 0 3 1 e  27 0 0 0 0 1 e  03DiPeTaTe.1428          
6742.420820 0.001000   1.000e-03   29 0 0 0 3 1 e  28 0 0 0 0 1 e  03DiPeTaTe.1429          
6742.654410 0.001000   1.000e-03   30 0 0 0 3 1 e  29 0 0 0 0 1 e  03DiPeTaTe.1430          
6742.870900 0.001000   1.000e-03   31 0 0 0 3 1 e  30 0 0 0 0 1 e  03DiPeTaTe.1431          
6743.070330 0.001000   1.000e-03   32 0 0 0 3 1 e  31 0 0 0 0 1 e  03DiPeTaTe.1432          
6743.253140 0.001000   1.000e-03   33 0 0 0 3 1 e  32 0 0 0 0 1 e  03DiPeTaTe.1433          
6743.419240 0.001000   1.045e-03   34 0 0 0 3 1 e  33 0 0 0 0 1 e  03DiPeTaTe.1434          
6743.568350 0.001000   1.000e-03   35 0 0 0 3 1 e  34 0 0 0 0 1 e  03DiPeTaTe.1435          
6743.816720 0.001000   1.000e-03   37 0 0 0 3 1 e  36 0 0 0 0 1 e  03DiPeTaTe.1437          
6743.915810 0.001000   1.000e-03   38 0 0 0 3 1 e  37 0 0 0 0 1 e  03DiPeTaTe.1438          
6743.997340 0.001000   1.000e-03   39 0 0 0 3 1 e  38 0 0 0 0 1 e  03DiPeTaTe.1439          
6744.063350 0.001000   1.000e-03   40 0 0 0 3 1 e  39 0 0 0 0 1 e  03DiPeTaTe.1440          
6744.109814 0.001000   1.000e-03   41 0 0 0 3 1 e  40 0 0 0 0 1 e  03DiPeTaTe.1441          
6744.137948 0.001000   4.598e-03   42 0 0 0 3 1 e  41 0 0 0 0 1 e  03DiPeTaTe.1442          
6744.158512 0.001000   3.023e-03   43 0 0 0 3 1 e  42 0 0 0 0 1 e  03DiPeTaTe.1443          
6744.158534 0.001000   3.408e-03   44 0 0 0 3 1 e  43 0 0 0 0 1 e  03DiPeTaTe.1444          
8005.397628 0.001000   1.000e-03   4 1 0 0 3 1 e   5 0 0 0 0 1 e   03DiPeTaTe.1460          
8004.576690 0.001000   1.490e-03   5 1 0 0 3 1 e   6 0 0 0 0 1 e   03DiPeTaTe.1461          
8003.738310 0.001000   3.280e-03   6 1 0 0 3 1 e   7 0 0 0 0 1 e   03DiPeTaTe.1462          
8002.877226 0.001000   1.000e-03   7 1 0 0 3 1 e   8 0 0 0 0 1 e   03DiPeTaTe.1463          
8002.006616 0.001000   3.556e-03   8 1 0 0 3 1 e   9 0 0 0 0 1 e   03DiPeTaTe.1464          
8001.114313 0.001000   4.686e-03   9 1 0 0 3 1 e   10 0 0 0 0 1 e  03DiPeTaTe.1465          
8000.203520 0.001000   1.617e-03   10 1 0 0 3 1 e  11 0 0 0 0 1 e  03DiPeTaTe.1466          
7999.274724 0.001000   1.000e-03   11 1 0 0 3 1 e  12 0 0 0 0 1 e  03DiPeTaTe.1467          
7998.332660 0.001000   2.364e-03   12 1 0 0 3 1 e  13 0 0 0 0 1 e  03DiPeTaTe.1468          
7997.375635 0.001000   5.827e-03   13 1 0 0 3 1 e  14 0 0 0 0 1 e  03DiPeTaTe.1469          
7996.397638 0.001000   5.173e-03   14 1 0 0 3 1 e  15 0 0 0 0 1 e  03DiPeTaTe.1470          
7995.397111 0.001000   1.000e-03   15 1 0 0 3 1 e  16 0 0 0 0 1 e  03DiPeTaTe.1471          
7994.386511 0.001000   2.512e-03   16 1 0 0 3 1 e  17 0 0 0 0 1 e  03DiPeTaTe.1472          
7993.353321 0.001000   1.000e-03   17 1 0 0 3 1 e  18 0 0 0 0 1 e  03DiPeTaTe.1473          
7992.309715 0.001000   2.168e-03   18 1 0 0 3 1 e  19 0 0 0 0 1 e  03DiPeTaTe.1474          
7991.239840 0.001000   3.328e-03   19 1 0 0 3 1 e  20 0 0 0 0 1 e  03DiPeTaTe.1475          
7990.164018 0.001000   2.924e-03   20 1 0 0 3 1 e  21 0 0 0 0 1 e  03DiPeTaTe.1476          
7989.060133 0.001000   2.125e-03   21 1 0 0 3 1 e  22 0 0 0 0 1 e  03DiPeTaTe.1477          
7987.948510 0.001000   1.243e-03   22 1 0 0 3 1 e  23 0 0 0 0 1 e  03DiPeTaTe.1478          
7986.813860 0.001000   1.000e-03   23 1 0 0 3 1 e  24 0 0 0 0 1 e  03DiPeTaTe.1479          
7985.667533 0.001000   3.271e-03   24 1 0 0 3 1 e  25 0 0 0 0 1 e  03DiPeTaTe.1480          
7984.494128 0.001000   2.064e-03   25 1 0 0 3 1 e  26 0 0 0 0 1 e  03DiPeTaTe.1481          
7983.317146 0.001000   4.186e-03   26 1 0 0 3 1 e  27 0 0 0 0 1 e  03DiPeTaTe.1482          
7982.105555 0.001000   4.498e-03   27 1 0 0 3 1 e  28 0 0 0 0 1 e  03DiPeTaTe.1483          
7980.895228 0.001000   2.473e-03   28 1 0 0 3 1 e  29 0 0 0 0 1 e  03DiPeTaTe.1484          
7979.654918 0.001000   2.143e-03   29 1 0 0 3 1 e  30 0 0 0 0 1 e  03DiPeTaTe.1485          
7978.400634 0.001000   3.763e-03   30 1 0 0 3 1 e  31 0 0 0 0 1 e  03DiPeTaTe.1486          
7975.847400 0.001000   1.000e-03   32 1 0 0 3 1 e  33 0 0 0 0 1 e  03DiPeTaTe.1488          
7974.555212 0.001000   1.151e-02   33 1 0 0 3 1 e  34 0 0 0 0 1 e  03DiPeTaTe.1489          
7971.884750 0.001000   1.000e-03   35 1 0 0 3 1 e  36 0 0 0 0 1 e  03DiPeTaTe.1491          
7970.538176 0.001000   6.331e-03   36 1 0 0 3 1 e  37 0 0 0 0 1 e  03DiPeTaTe.1492          
8012.685784 0.001000   1.084e-02   5 1 0 0 3 1 e   4 0 0 0 0 1 e   03DiPeTaTe.1494          
8013.311618 0.001000   4.183e-03   6 1 0 0 3 1 e   5 0 0 0 0 1 e   03DiPeTaTe.1495          
8013.928133 0.001000   6.310e-03   7 1 0 0 3 1 e   6 0 0 0 0 1 e   03DiPeTaTe.1496          
8014.524822 0.001000   3.967e-03   8 1 0 0 3 1 e   7 0 0 0 0 1 e   03DiPeTaTe.1497          
8015.102550 0.001000   2.776e-03   9 1 0 0 3 1 e   8 0 0 0 0 1 e   03DiPeTaTe.1498          
8015.670947 0.001000   6.455e-03   10 1 0 0 3 1 e  9 0 0 0 0 1 e   03DiPeTaTe.1499          
8016.209821 0.001000   1.000e-03   11 1 0 0 3 1 e  10 0 0 0 0 1 e  03DiPeTaTe.1500          
8016.735450 0.001000   2.178e-03   12 1 0 0 3 1 e  11 0 0 0 0 1 e  03DiPeTaTe.1501          
8017.258974 0.001000   9.658e-03   13 1 0 0 3 1 e  12 0 0 0 0 1 e  03DiPeTaTe.1502          
8017.751359 0.001000   7.178e-03   14 1 0 0 3 1 e  13 0 0 0 0 1 e  03DiPeTaTe.1503          
8018.223112 0.001000   3.057e-03   15 1 0 0 3 1 e  14 0 0 0 0 1 e  03DiPeTaTe.1504          
8018.679417 0.001000   1.000e-03   16 1 0 0 3 1 e  15 0 0 0 0 1 e  03DiPeTaTe.1505          
8019.120426 0.001000   1.000e-03   17 1 0 0 3 1 e  16 0 0 0 0 1 e  03DiPeTaTe.1506          
8019.544729 0.001000   2.303e-03   18 1 0 0 3 1 e  17 0 0 0 0 1 e  03DiPeTaTe.1507          
8019.954450 0.001000   1.000e-03   19 1 0 0 3 1 e  18 0 0 0 0 1 e  03DiPeTaTe.1508          
8020.345450 0.001000   1.571e-03   20 1 0 0 3 1 e  19 0 0 0 0 1 e  03DiPeTaTe.1509          
8020.716214 0.001000   1.000e-03   21 1 0 0 3 1 e  20 0 0 0 0 1 e  03DiPeTaTe.1510          
8021.071119 0.001000   1.905e-03   22 1 0 0 3 1 e  21 0 0 0 0 1 e  03DiPeTaTe.1511          
8021.412514 0.001000   1.688e-03   23 1 0 0 3 1 e  22 0 0 0 0 1 e  03DiPeTaTe.1512          
8021.732880 0.001000   1.000e-03   24 1 0 0 3 1 e  23 0 0 0 0 1 e  03DiPeTaTe.1513          
8022.038730 0.001000   3.769e-03   25 1 0 0 3 1 e  24 0 0 0 0 1 e  03DiPeTaTe.1514          
8022.324222 0.001000   1.761e-03   26 1 0 0 3 1 e  25 0 0 0 0 1 e  03DiPeTaTe.1515          
8022.585854 0.001000   4.400e-03   27 1 0 0 3 1 e  26 0 0 0 0 1 e  03DiPeTaTe.1516          
8022.845424 0.001000   1.987e-03   28 1 0 0 3 1 e  27 0 0 0 0 1 e  03DiPeTaTe.1517          
8023.080124 0.001000   2.246e-03   29 1 0 0 3 1 e  28 0 0 0 0 1 e  03DiPeTaTe.1518          
8023.296412 0.001000   1.056e-03   30 1 0 0 3 1 e  29 0 0 0 0 1 e  03DiPeTaTe.1519          
8023.493024 0.001000   3.149e-03   31 1 0 0 3 1 e  30 0 0 0 0 1 e  03DiPeTaTe.1520          
8023.675925 0.001000   2.991e-03   32 1 0 0 3 1 e  31 0 0 0 0 1 e  03DiPeTaTe.1521          
8023.849350 0.001000   4.569e-03   33 1 0 0 3 1 e  32 0 0 0 0 1 e  03DiPeTaTe.1522          
8023.995727 0.001000   1.000e-03   34 1 0 0 3 1 e  33 0 0 0 0 1 e  03DiPeTaTe.1523          
8024.122025 0.001000   2.215e-03   35 1 0 0 3 1 e  34 0 0 0 0 1 e  03DiPeTaTe.1524          
8024.240618 0.001000   1.000e-03   36 1 0 0 3 1 e  35 0 0 0 0 1 e  03DiPeTaTe.1525          
8024.414912 0.001000   1.000e-03   38 1 0 0 3 1 e  37 0 0 0 0 1 e  03DiPeTaTe.1527          
8024.480090 0.001000   1.000e-03   39 1 0 0 3 1 e  38 0 0 0 0 1 e  03DiPeTaTe.1528          
6140.631000 0.001000   1.000e-03   6 4 0 0 1 2 e   5 1 0 0 0 1 e   04DiMaRoPe.1             
6141.322100 0.001000   1.000e-03   7 4 0 0 1 2 e   6 1 0 0 0 1 e   04DiMaRoPe.2             
6142.008000 0.001000   1.000e-03   8 4 0 0 1 2 e   7 1 0 0 0 1 e   04DiMaRoPe.3             
6143.359500 0.001000   1.000e-03   10 4 0 0 1 2 e  9 1 0 0 0 1 e   04DiMaRoPe.4             
6144.026400 0.001000   1.000e-03   11 4 0 0 1 2 e  10 1 0 0 0 1 e  04DiMaRoPe.5             
6145.341100 0.001000   1.000e-03   13 4 0 0 1 2 e  12 1 0 0 0 1 e  04DiMaRoPe.6             
6145.988400 0.001000   1.000e-03   14 4 0 0 1 2 e  13 1 0 0 0 1 e  04DiMaRoPe.7             
6146.629600 0.001000   1.000e-03   15 4 0 0 1 2 e  14 1 0 0 0 1 e  04DiMaRoPe.8             
6147.893200 0.001000   1.000e-03   17 4 0 0 1 2 e  16 1 0 0 0 1 e  04DiMaRoPe.9             
6148.516400 0.001000   1.000e-03   18 4 0 0 1 2 e  17 1 0 0 0 1 e  04DiMaRoPe.10            
6149.742000 0.001000   1.000e-03   20 4 0 0 1 2 e  19 1 0 0 0 1 e  04DiMaRoPe.11            
6150.345400 0.001000   1.000e-03   21 4 0 0 1 2 e  20 1 0 0 0 1 e  04DiMaRoPe.12            
6153.832700 0.001000   1.000e-03   27 4 0 0 1 2 e  26 1 0 0 0 1 e  04DiMaRoPe.13            
6154.392800 0.001000   1.000e-03   28 4 0 0 1 2 e  27 1 0 0 0 1 e  04DiMaRoPe.14            
6154.942500 0.001000   3.704e-03   29 4 0 0 1 2 e  28 1 0 0 0 1 e  04DiMaRoPe.15            
6155.492700 0.001000   1.000e-03   30 4 0 0 1 2 e  29 1 0 0 0 1 e  04DiMaRoPe.16            
6156.032400 0.001000   1.000e-03   31 4 0 0 1 2 e  30 1 0 0 0 1 e  04DiMaRoPe.17            
6156.568200 0.001000   1.686e-03   32 4 0 0 1 2 e  31 1 0 0 0 1 e  04DiMaRoPe.18            
6157.092400 0.001000   1.015e-03   33 4 0 0 1 2 e  32 1 0 0 0 1 e  04DiMaRoPe.19            
6157.611200 0.001000   2.469e-03   34 4 0 0 1 2 e  33 1 0 0 0 1 e  04DiMaRoPe.20            
6158.128400 0.001000   1.000e-03   35 4 0 0 1 2 e  34 1 0 0 0 1 e  04DiMaRoPe.21            
6158.635600 0.001000   1.000e-03   36 4 0 0 1 2 e  35 1 0 0 0 1 e  04DiMaRoPe.22            
6159.136800 0.001000   1.000e-03   37 4 0 0 1 2 e  36 1 0 0 0 1 e  04DiMaRoPe.23            
6159.630900 0.001000   1.000e-03   38 4 0 0 1 2 e  37 1 0 0 0 1 e  04DiMaRoPe.24            
6160.599100 0.001000   1.000e-03   40 4 0 0 1 2 e  39 1 0 0 0 1 e  04DiMaRoPe.25            
6161.539300 0.001000   1.000e-03   42 4 0 0 1 2 e  41 1 0 0 0 1 e  04DiMaRoPe.26            
6132.602400 0.001000   1.000e-03   4 4 0 0 1 2 e   5 1 0 0 0 1 e   04DiMaRoPe.27            
6131.836600 0.001000   1.000e-03   5 4 0 0 1 2 e   6 1 0 0 0 1 e   04DiMaRoPe.28            
6130.281700 0.001000   1.000e-03   7 4 0 0 1 2 e   8 1 0 0 0 1 e   04DiMaRoPe.29            
6140.850500 0.001000   1.000e-03   1 3 0 0 1 2 e   0 0 0 0 0 1 e   04DiMaRoPe.30            
6141.574500 0.001000   1.000e-03   2 3 0 0 1 2 e   1 0 0 0 0 1 e   04DiMaRoPe.31            
6142.995000 0.001000   1.000e-03   4 3 0 0 1 2 e   3 0 0 0 0 1 e   04DiMaRoPe.32            
6143.694100 0.001000   1.000e-03   5 3 0 0 1 2 e   4 0 0 0 0 1 e   04DiMaRoPe.33            
6144.386500 0.001000   1.000e-03   6 3 0 0 1 2 e   5 0 0 0 0 1 e   04DiMaRoPe.34            
6145.073300 0.001000   1.000e-03   7 3 0 0 1 2 e   6 0 0 0 0 1 e   04DiMaRoPe.35            
6145.752800 0.001000   1.800e-03   8 3 0 0 1 2 e   7 0 0 0 0 1 e   04DiMaRoPe.36            
6146.421600 0.001000   1.000e-03   9 3 0 0 1 2 e   8 0 0 0 0 1 e   04DiMaRoPe.37            
6147.085100 0.001000   1.000e-03   10 3 0 0 1 2 e  9 0 0 0 0 1 e   04DiMaRoPe.38            
6147.741200 0.001000   1.000e-03   11 3 0 0 1 2 e  10 0 0 0 0 1 e  04DiMaRoPe.39            
6148.389300 0.001000   1.000e-03   12 3 0 0 1 2 e  11 0 0 0 0 1 e  04DiMaRoPe.40            
6149.666000 0.001000   1.000e-03   14 3 0 0 1 2 e  13 0 0 0 0 1 e  04DiMaRoPe.41            
6150.292800 0.001000   1.000e-03   15 3 0 0 1 2 e  14 0 0 0 0 1 e  04DiMaRoPe.42            
6150.912300 0.001000   1.000e-03   16 3 0 0 1 2 e  15 0 0 0 0 1 e  04DiMaRoPe.43            
6151.524900 0.001000   1.000e-03   17 3 0 0 1 2 e  16 0 0 0 0 1 e  04DiMaRoPe.44            
6152.129800 0.001000   1.000e-03   18 3 0 0 1 2 e  17 0 0 0 0 1 e  04DiMaRoPe.45            
6152.728100 0.001000   1.000e-03   19 3 0 0 1 2 e  18 0 0 0 0 1 e  04DiMaRoPe.46            
6153.319500 0.001000   1.000e-03   20 3 0 0 1 2 e  19 0 0 0 0 1 e  04DiMaRoPe.47            
6153.901900 0.001000   1.000e-03   21 3 0 0 1 2 e  20 0 0 0 0 1 e  04DiMaRoPe.48            
6154.479100 0.001000   1.000e-03   22 3 0 0 1 2 e  21 0 0 0 0 1 e  04DiMaRoPe.49            
6155.048500 0.001000   1.000e-03   23 3 0 0 1 2 e  22 0 0 0 0 1 e  04DiMaRoPe.50            
6155.611200 0.001000   1.000e-03   24 3 0 0 1 2 e  23 0 0 0 0 1 e  04DiMaRoPe.51            
6156.165000 0.001000   1.000e-03   25 3 0 0 1 2 e  24 0 0 0 0 1 e  04DiMaRoPe.52            
6156.713100 0.001000   1.000e-03   26 3 0 0 1 2 e  25 0 0 0 0 1 e  04DiMaRoPe.53            
6157.254700 0.001000   1.000e-03   27 3 0 0 1 2 e  26 0 0 0 0 1 e  04DiMaRoPe.54            
6157.787700 0.001000   1.000e-03   28 3 0 0 1 2 e  27 0 0 0 0 1 e  04DiMaRoPe.55            
6158.314700 0.001000   1.000e-03   29 3 0 0 1 2 e  28 0 0 0 0 1 e  04DiMaRoPe.56            
6158.833500 0.001000   1.000e-03   30 3 0 0 1 2 e  29 0 0 0 0 1 e  04DiMaRoPe.57            
6159.346300 0.001000   1.000e-03   31 3 0 0 1 2 e  30 0 0 0 0 1 e  04DiMaRoPe.58            
6159.852700 0.001000   1.000e-03   32 3 0 0 1 2 e  31 0 0 0 0 1 e  04DiMaRoPe.59            
6160.350300 0.001000   1.000e-03   33 3 0 0 1 2 e  32 0 0 0 0 1 e  04DiMaRoPe.60
[truncated: 749,768 more chars]
